# Supplementary material for: Inflation of tumor mutation burden by tumor-only sequencing in under-represented groups
Source: NPJ Precis Oncol. 2021 Mar 19;5:22. doi: 10.1038/s41698-021-00164-5 (PMC7979755; doi:10.1038/s41698-021-00164-5)
Supplement: Supplementary file 3 — Data [file 41698_2021_164_MOESM3_ESM.xlsx]

## Sheet: Fig 1a+2
Sample	RACE	Filter	TMB
MMRF1016	WHITE	TMB_DB0	7.08
MMRF1016	WHITE	TMB_DB0.001	10.8133
MMRF1016	WHITE	TMB_DB0.01	14.76
MMRF1016	WHITE	TMB_Germline	4.0267
MMRF1020	WHITE	TMB_DB0	8.48
MMRF1020	WHITE	TMB_DB0.001	11.2933
MMRF1020	WHITE	TMB_DB0.01	14.6667
MMRF1020	WHITE	TMB_Germline	6.3333
MMRF1021	WHITE	TMB_DB0	8.0667
MMRF1021	WHITE	TMB_DB0.001	10.76
MMRF1021	WHITE	TMB_DB0.01	14.3467
MMRF1021	WHITE	TMB_Germline	5.36
MMRF1024	WHITE	TMB_DB0	7.2533
MMRF1024	WHITE	TMB_DB0.001	9.6667
MMRF1024	WHITE	TMB_DB0.01	12.5733
MMRF1024	WHITE	TMB_Germline	4.4667
MMRF1029	WHITE	TMB_DB0	8.5733
MMRF1029	WHITE	TMB_DB0.001	11.1733
MMRF1029	WHITE	TMB_DB0.01	14.4533
MMRF1029	WHITE	TMB_Germline	5.44
MMRF1030	WHITE	TMB_DB0	7.84
MMRF1030	WHITE	TMB_DB0.001	11.5067
MMRF1030	WHITE	TMB_DB0.01	15.2933
MMRF1030	WHITE	TMB_Germline	4.3067
MMRF1031	WHITE	TMB_DB0	6.6933
MMRF1031	WHITE	TMB_DB0.001	9.16
MMRF1031	WHITE	TMB_DB0.01	12.72
MMRF1031	WHITE	TMB_Germline	5.9467
MMRF1032	WHITE	TMB_DB0	6.44
MMRF1032	WHITE	TMB_DB0.001	9.2533
MMRF1032	WHITE	TMB_DB0.01	12.72
MMRF1032	WHITE	TMB_Germline	5.36
MMRF1037	WHITE	TMB_DB0	6.3867
MMRF1037	WHITE	TMB_DB0.001	8.8
MMRF1037	WHITE	TMB_DB0.01	12.2267
MMRF1037	WHITE	TMB_Germline	3.72
MMRF1038	WHITE	TMB_DB0	6.16
MMRF1038	WHITE	TMB_DB0.001	8.6667
MMRF1038	WHITE	TMB_DB0.01	12.4
MMRF1038	WHITE	TMB_Germline	3.1733
MMRF1045	BLACK	TMB_DB0	7.92
MMRF1045	BLACK	TMB_DB0.001	11.6267
MMRF1045	BLACK	TMB_DB0.01	19.3467
MMRF1045	BLACK	TMB_Germline	6.1067
MMRF1048	WHITE	TMB_DB0	7.8
MMRF1048	WHITE	TMB_DB0.001	10.5333
MMRF1048	WHITE	TMB_DB0.01	13.96
MMRF1048	WHITE	TMB_Germline	6.2933
MMRF1049	BLACK	TMB_DB0	8.9733
MMRF1049	BLACK	TMB_DB0.001	13.52
MMRF1049	BLACK	TMB_DB0.01	23.5067
MMRF1049	BLACK	TMB_Germline	6.0267
MMRF1054	WHITE	TMB_DB0	7.6533
MMRF1054	WHITE	TMB_DB0.001	11.2667
MMRF1054	WHITE	TMB_DB0.01	14.12
MMRF1054	WHITE	TMB_Germline	4.3733
MMRF1055	WHITE	TMB_DB0	7.4267
MMRF1055	WHITE	TMB_DB0.001	10.0933
MMRF1055	WHITE	TMB_DB0.01	13.9067
MMRF1055	WHITE	TMB_Germline	5.92
MMRF1061	WHITE	TMB_DB0	7.8533
MMRF1061	WHITE	TMB_DB0.001	10.1067
MMRF1061	WHITE	TMB_DB0.01	13.36
MMRF1061	WHITE	TMB_Germline	5.08
MMRF1068	BLACK	TMB_DB0	6.3467
MMRF1068	BLACK	TMB_DB0.001	10.5733
MMRF1068	BLACK	TMB_DB0.01	20.52
MMRF1068	BLACK	TMB_Germline	3.7733
MMRF1071	WHITE	TMB_DB0	7.96
MMRF1071	WHITE	TMB_DB0.001	11.6
MMRF1071	WHITE	TMB_DB0.01	15.4133
MMRF1071	WHITE	TMB_Germline	4.2
MMRF1073	WHITE	TMB_DB0	7.84
MMRF1073	WHITE	TMB_DB0.001	10.3867
MMRF1073	WHITE	TMB_DB0.01	13.7733
MMRF1073	WHITE	TMB_Germline	4.5867
MMRF1077	WHITE	TMB_DB0	5.72
MMRF1077	WHITE	TMB_DB0.001	8.4533
MMRF1077	WHITE	TMB_DB0.01	11.9467
MMRF1077	WHITE	TMB_Germline	4.84
MMRF1078	WHITE	TMB_DB0	7.16
MMRF1078	WHITE	TMB_DB0.001	10.5733
MMRF1078	WHITE	TMB_DB0.01	14.24
MMRF1078	WHITE	TMB_Germline	4.1867
MMRF1079	WHITE	TMB_DB0	8.64
MMRF1079	WHITE	TMB_DB0.001	11.2667
MMRF1079	WHITE	TMB_DB0.01	14.9067
MMRF1079	WHITE	TMB_Germline	6.3333
MMRF1080	WHITE	TMB_DB0	5.9067
MMRF1080	WHITE	TMB_DB0.001	9.6
MMRF1080	WHITE	TMB_DB0.01	13.72
MMRF1080	WHITE	TMB_Germline	3.2533
MMRF1082	BLACK	TMB_DB0	6.8267
MMRF1082	BLACK	TMB_DB0.001	11.1333
MMRF1082	BLACK	TMB_DB0.01	22.4133
MMRF1082	BLACK	TMB_Germline	7.7333
MMRF1085	WHITE	TMB_DB0	7.64
MMRF1085	WHITE	TMB_DB0.001	9.8133
MMRF1085	WHITE	TMB_DB0.01	12.76
MMRF1085	WHITE	TMB_Germline	5.6933
MMRF1086	WHITE	TMB_DB0	5.64
MMRF1086	WHITE	TMB_DB0.001	8.12
MMRF1086	WHITE	TMB_DB0.01	11.56
MMRF1086	WHITE	TMB_Germline	6.4933
MMRF1089	WHITE	TMB_DB0	9.2667
MMRF1089	WHITE	TMB_DB0.001	12.7467
MMRF1089	WHITE	TMB_DB0.01	18.16
MMRF1089	WHITE	TMB_Germline	7.9867
MMRF1090	BLACK	TMB_DB0	9.5333
MMRF1090	BLACK	TMB_DB0.001	14.16
MMRF1090	BLACK	TMB_DB0.01	26.88
MMRF1090	BLACK	TMB_Germline	5.2933
MMRF1092	BLACK	TMB_DB0	7.4267
MMRF1092	BLACK	TMB_DB0.001	11.7333
MMRF1092	BLACK	TMB_DB0.01	20.68
MMRF1092	BLACK	TMB_Germline	4.72
MMRF1098	BLACK	TMB_DB0	8.24
MMRF1098	BLACK	TMB_DB0.001	12.3333
MMRF1098	BLACK	TMB_DB0.01	22.88
MMRF1098	BLACK	TMB_Germline	7.1733
MMRF1100	WHITE	TMB_DB0	6.9867
MMRF1100	WHITE	TMB_DB0.001	10.2
MMRF1100	WHITE	TMB_DB0.01	13.8133
MMRF1100	WHITE	TMB_Germline	4.6133
MMRF1107	BLACK	TMB_DB0	7.1067
MMRF1107	BLACK	TMB_DB0.001	10.1733
MMRF1107	BLACK	TMB_DB0.01	14.48
MMRF1107	BLACK	TMB_Germline	4.16
MMRF1110	WHITE	TMB_DB0	8.9333
MMRF1110	WHITE	TMB_DB0.001	11.4533
MMRF1110	WHITE	TMB_DB0.01	15.12
MMRF1110	WHITE	TMB_Germline	4.4933
MMRF1112	WHITE	TMB_DB0	7.6267
MMRF1112	WHITE	TMB_DB0.001	10.8133
MMRF1112	WHITE	TMB_DB0.01	14.3467
MMRF1112	WHITE	TMB_Germline	4.6
MMRF1128	WHITE	TMB_DB0	5.72
MMRF1128	WHITE	TMB_DB0.001	8.2533
MMRF1128	WHITE	TMB_DB0.01	11.6533
MMRF1128	WHITE	TMB_Germline	15.7333
MMRF1129	WHITE	TMB_DB0	7.88
MMRF1129	WHITE	TMB_DB0.001	11.3067
MMRF1129	WHITE	TMB_DB0.01	17.56
MMRF1129	WHITE	TMB_Germline	7.8667
MMRF1131	WHITE	TMB_DB0	7.5067
MMRF1131	WHITE	TMB_DB0.001	9.7733
MMRF1131	WHITE	TMB_DB0.01	12.8933
MMRF1131	WHITE	TMB_Germline	5.7467
MMRF1137	WHITE	TMB_DB0	8.48
MMRF1137	WHITE	TMB_DB0.001	11.3867
MMRF1137	WHITE	TMB_DB0.01	15.2133
MMRF1137	WHITE	TMB_Germline	5.2
MMRF1143	WHITE	TMB_DB0	7.48
MMRF1143	WHITE	TMB_DB0.001	9.9733
MMRF1143	WHITE	TMB_DB0.01	13.28
MMRF1143	WHITE	TMB_Germline	3.24
MMRF1148	WHITE	TMB_DB0	7.9867
MMRF1148	WHITE	TMB_DB0.001	10.8
MMRF1148	WHITE	TMB_DB0.01	14.2933
MMRF1148	WHITE	TMB_Germline	5.8667
MMRF1151	WHITE	TMB_DB0	6.24
MMRF1151	WHITE	TMB_DB0.001	9.9467
MMRF1151	WHITE	TMB_DB0.01	13.5733
MMRF1151	WHITE	TMB_Germline	7.5333
MMRF1152	WHITE	TMB_DB0	7.16
MMRF1152	WHITE	TMB_DB0.001	10.1733
MMRF1152	WHITE	TMB_DB0.01	13.7867
MMRF1152	WHITE	TMB_Germline	4.8133
MMRF1153	WHITE	TMB_DB0	8.3733
MMRF1153	WHITE	TMB_DB0.001	10.6667
MMRF1153	WHITE	TMB_DB0.01	13.88
MMRF1153	WHITE	TMB_Germline	5.5733
MMRF1155	BLACK	TMB_DB0	7.7067
MMRF1155	BLACK	TMB_DB0.001	12.3333
MMRF1155	BLACK	TMB_DB0.01	23.3333
MMRF1155	BLACK	TMB_Germline	8.92
MMRF1156	WHITE	TMB_DB0	7.0267
MMRF1156	WHITE	TMB_DB0.001	10.32
MMRF1156	WHITE	TMB_DB0.01	14.12
MMRF1156	WHITE	TMB_Germline	3.5067
MMRF1157	WHITE	TMB_DB0	7.6267
MMRF1157	WHITE	TMB_DB0.001	11.1733
MMRF1157	WHITE	TMB_DB0.01	16.9067
MMRF1157	WHITE	TMB_Germline	4.8
MMRF1167	WHITE	TMB_DB0	8.4133
MMRF1167	WHITE	TMB_DB0.001	10.6667
MMRF1167	WHITE	TMB_DB0.01	13.6667
MMRF1167	WHITE	TMB_Germline	6.16
MMRF1169	WHITE	TMB_DB0	9.3733
MMRF1169	WHITE	TMB_DB0.001	12.4933
MMRF1169	WHITE	TMB_DB0.01	15.88
MMRF1169	WHITE	TMB_Germline	5.3733
MMRF1171	WHITE	TMB_DB0	6.9733
MMRF1171	WHITE	TMB_DB0.001	9.4933
MMRF1171	WHITE	TMB_DB0.01	13.0267
MMRF1171	WHITE	TMB_Germline	5.72
MMRF1178	WHITE	TMB_DB0	7.0933
MMRF1178	WHITE	TMB_DB0.001	9.1067
MMRF1178	WHITE	TMB_DB0.01	12.2933
MMRF1178	WHITE	TMB_Germline	3.6667
MMRF1179	WHITE	TMB_DB0	6.92
MMRF1179	WHITE	TMB_DB0.001	10.4267
MMRF1179	WHITE	TMB_DB0.01	13.4
MMRF1179	WHITE	TMB_Germline	6.3467
MMRF1180	WHITE	TMB_DB0	8.28
MMRF1180	WHITE	TMB_DB0.001	12.12
MMRF1180	WHITE	TMB_DB0.01	15.6
MMRF1180	WHITE	TMB_Germline	6.9067
MMRF1184	WHITE	TMB_DB0	7.0267
MMRF1184	WHITE	TMB_DB0.001	9.36
MMRF1184	WHITE	TMB_DB0.01	12.9067
MMRF1184	WHITE	TMB_Germline	4.9867
MMRF1185	WHITE	TMB_DB0	6.8933
MMRF1185	WHITE	TMB_DB0.001	9.6
MMRF1185	WHITE	TMB_DB0.01	13.1867
MMRF1185	WHITE	TMB_Germline	3.4533
MMRF1186	WHITE	TMB_DB0	8.32
MMRF1186	WHITE	TMB_DB0.001	10.8267
MMRF1186	WHITE	TMB_DB0.01	14.12
MMRF1186	WHITE	TMB_Germline	4.0133
MMRF1188	BLACK	TMB_DB0	8.3333
MMRF1188	BLACK	TMB_DB0.001	12.5467
MMRF1188	BLACK	TMB_DB0.01	22.7733
MMRF1188	BLACK	TMB_Germline	7.8533
MMRF1189	WHITE	TMB_DB0	6.0933
MMRF1189	WHITE	TMB_DB0.001	8.92
MMRF1189	WHITE	TMB_DB0.01	12.3467
MMRF1189	WHITE	TMB_Germline	3.8667
MMRF1193	WHITE	TMB_DB0	8.5733
MMRF1193	WHITE	TMB_DB0.001	11.0133
MMRF1193	WHITE	TMB_DB0.01	14.3067
MMRF1193	WHITE	TMB_Germline	10.3333
MMRF1195	BLACK	TMB_DB0	7.2267
MMRF1195	BLACK	TMB_DB0.001	11.6533
MMRF1195	BLACK	TMB_DB0.01	22.4133
MMRF1195	BLACK	TMB_Germline	6.6533
MMRF1201	WHITE	TMB_DB0	6.48
MMRF1201	WHITE	TMB_DB0.001	8.7067
MMRF1201	WHITE	TMB_DB0.01	12.1067
MMRF1201	WHITE	TMB_Germline	4.9733
MMRF1202	WHITE	TMB_DB0	7.1467
MMRF1202	WHITE	TMB_DB0.001	9.7067
MMRF1202	WHITE	TMB_DB0.01	13.2667
MMRF1202	WHITE	TMB_Germline	6.5333
MMRF1205	BLACK	TMB_DB0	8.16
MMRF1205	BLACK	TMB_DB0.001	12.9867
MMRF1205	BLACK	TMB_DB0.01	24.1067
MMRF1205	BLACK	TMB_Germline	4.9733
MMRF1216	WHITE	TMB_DB0	7.32
MMRF1216	WHITE	TMB_DB0.001	9.72
MMRF1216	WHITE	TMB_DB0.01	13.0133
MMRF1216	WHITE	TMB_Germline	3.9867
MMRF1219	WHITE	TMB_DB0	7.4267
MMRF1219	WHITE	TMB_DB0.001	9.5867
MMRF1219	WHITE	TMB_DB0.01	12.5733
MMRF1219	WHITE	TMB_Germline	5.32
MMRF1223	WHITE	TMB_DB0	7.0267
MMRF1223	WHITE	TMB_DB0.001	9.3067
MMRF1223	WHITE	TMB_DB0.01	12.5733
MMRF1223	WHITE	TMB_Germline	3.6667
MMRF1224	WHITE	TMB_DB0	8.5733
MMRF1224	WHITE	TMB_DB0.001	12.2133
MMRF1224	WHITE	TMB_DB0.01	18.3333
MMRF1224	WHITE	TMB_Germline	9.76
MMRF1231	BLACK	TMB_DB0	6.5333
MMRF1231	BLACK	TMB_DB0.001	11.16
MMRF1231	BLACK	TMB_DB0.01	21.9867
MMRF1231	BLACK	TMB_Germline	3.7067
MMRF1232	BLACK	TMB_DB0	8.6267
MMRF1232	BLACK	TMB_DB0.001	12.8
MMRF1232	BLACK	TMB_DB0.01	22.08
MMRF1232	BLACK	TMB_Germline	7.56
MMRF1235	WHITE	TMB_DB0	7.36
MMRF1235	WHITE	TMB_DB0.001	9.5733
MMRF1235	WHITE	TMB_DB0.01	12.3333
MMRF1235	WHITE	TMB_Germline	9.9867
MMRF1236	WHITE	TMB_DB0	8.1733
MMRF1236	WHITE	TMB_DB0.001	10.7067
MMRF1236	WHITE	TMB_DB0.01	14.0933
MMRF1236	WHITE	TMB_Germline	5.5067
MMRF1242	BLACK	TMB_DB0	9.3733
MMRF1242	BLACK	TMB_DB0.001	14.16
MMRF1242	BLACK	TMB_DB0.01	24.8267
MMRF1242	BLACK	TMB_Germline	9.0533
MMRF1250	WHITE	TMB_DB0	7.44
MMRF1250	WHITE	TMB_DB0.001	9.2667
MMRF1250	WHITE	TMB_DB0.01	12.6267
MMRF1250	WHITE	TMB_Germline	5
MMRF1251	WHITE	TMB_DB0	5.4933
MMRF1251	WHITE	TMB_DB0.001	7.6667
MMRF1251	WHITE	TMB_DB0.01	10.6667
MMRF1251	WHITE	TMB_Germline	4.3867
MMRF1252	WHITE	TMB_DB0	5.8533
MMRF1252	WHITE	TMB_DB0.001	8.6267
MMRF1252	WHITE	TMB_DB0.01	11.5067
MMRF1252	WHITE	TMB_Germline	6.0133
MMRF1257	WHITE	TMB_DB0	6.9067
MMRF1257	WHITE	TMB_DB0.001	10.04
MMRF1257	WHITE	TMB_DB0.01	13.4667
MMRF1257	WHITE	TMB_Germline	4.3467
MMRF1260	WHITE	TMB_DB0	7.1867
MMRF1260	WHITE	TMB_DB0.001	9.6
MMRF1260	WHITE	TMB_DB0.01	13.08
MMRF1260	WHITE	TMB_Germline	3.76
MMRF1261	WHITE	TMB_DB0	7.8933
MMRF1261	WHITE	TMB_DB0.001	10.3733
MMRF1261	WHITE	TMB_DB0.01	13.16
MMRF1261	WHITE	TMB_Germline	6.84
MMRF1266	WHITE	TMB_DB0	6.0133
MMRF1266	WHITE	TMB_DB0.001	8.52
MMRF1266	WHITE	TMB_DB0.01	11.4933
MMRF1266	WHITE	TMB_Germline	6.64
MMRF1267	WHITE	TMB_DB0	6.2267
MMRF1267	WHITE	TMB_DB0.001	8.8267
MMRF1267	WHITE	TMB_DB0.01	11.8267
MMRF1267	WHITE	TMB_Germline	4.2267
MMRF1269	WHITE	TMB_DB0	6.9333
MMRF1269	WHITE	TMB_DB0.001	9.3867
MMRF1269	WHITE	TMB_DB0.01	12.8667
MMRF1269	WHITE	TMB_Germline	3.08
MMRF1274	WHITE	TMB_DB0	6.56
MMRF1274	WHITE	TMB_DB0.001	8.7733
MMRF1274	WHITE	TMB_DB0.01	11.7867
MMRF1274	WHITE	TMB_Germline	6.5333
MMRF1277	WHITE	TMB_DB0	6.6667
MMRF1277	WHITE	TMB_DB0.001	8.76
MMRF1277	WHITE	TMB_DB0.01	12.32
MMRF1277	WHITE	TMB_Germline	3.6933
MMRF1281	BLACK	TMB_DB0	6.7333
MMRF1281	BLACK	TMB_DB0.001	11.1067
MMRF1281	BLACK	TMB_DB0.01	20.7067
MMRF1281	BLACK	TMB_Germline	4.28
MMRF1284	WHITE	TMB_DB0	6.72
MMRF1284	WHITE	TMB_DB0.001	8.72
MMRF1284	WHITE	TMB_DB0.01	11.5333
MMRF1284	WHITE	TMB_Germline	4.5867
MMRF1285	WHITE	TMB_DB0	6.7867
MMRF1285	WHITE	TMB_DB0.001	9.32
MMRF1285	WHITE	TMB_DB0.01	12.6133
MMRF1285	WHITE	TMB_Germline	10.16
MMRF1286	WHITE	TMB_DB0	6.9333
MMRF1286	WHITE	TMB_DB0.001	10.5067
MMRF1286	WHITE	TMB_DB0.01	13.52
MMRF1286	WHITE	TMB_Germline	4.2133
MMRF1290	WHITE	TMB_DB0	16.5067
MMRF1290	WHITE	TMB_DB0.001	19.8
MMRF1290	WHITE	TMB_DB0.01	22.6533
MMRF1290	WHITE	TMB_Germline	16.1867
MMRF1295	WHITE	TMB_DB0	6.68
MMRF1295	WHITE	TMB_DB0.001	9.0933
MMRF1295	WHITE	TMB_DB0.01	11.7067
MMRF1295	WHITE	TMB_Germline	4.7467
MMRF1304	WHITE	TMB_DB0	7.1067
MMRF1304	WHITE	TMB_DB0.001	9.52
MMRF1304	WHITE	TMB_DB0.01	12.68
MMRF1304	WHITE	TMB_Germline	3.16
MMRF1307	BLACK	TMB_DB0	7.24
MMRF1307	BLACK	TMB_DB0.001	12.6933
MMRF1307	BLACK	TMB_DB0.01	23.0533
MMRF1307	BLACK	TMB_Germline	4.72
MMRF1308	BLACK	TMB_DB0	8.1067
MMRF1308	BLACK	TMB_DB0.001	12.6667
MMRF1308	BLACK	TMB_DB0.01	23.9067
MMRF1308	BLACK	TMB_Germline	4.3067
MMRF1309	WHITE	TMB_DB0	7.2533
MMRF1309	WHITE	TMB_DB0.001	10.0533
MMRF1309	WHITE	TMB_DB0.01	13.56
MMRF1309	WHITE	TMB_Germline	4.5867
MMRF1310	WHITE	TMB_DB0	6.9333
MMRF1310	WHITE	TMB_DB0.001	10.5333
MMRF1310	WHITE	TMB_DB0.01	14.1067
MMRF1310	WHITE	TMB_Germline	6.8267
MMRF1311	WHITE	TMB_DB0	5.0533
MMRF1311	WHITE	TMB_DB0.001	8.5467
MMRF1311	WHITE	TMB_DB0.01	11.8933
MMRF1311	WHITE	TMB_Germline	3.5067
MMRF1312	WHITE	TMB_DB0	7
MMRF1312	WHITE	TMB_DB0.001	9.1067
MMRF1312	WHITE	TMB_DB0.01	12.2
MMRF1312	WHITE	TMB_Germline	6.04
MMRF1318	WHITE	TMB_DB0	6.8533
MMRF1318	WHITE	TMB_DB0.001	9.2667
MMRF1318	WHITE	TMB_DB0.01	13.08
MMRF1318	WHITE	TMB_Germline	4.3733
MMRF1320	WHITE	TMB_DB0	7.4
MMRF1320	WHITE	TMB_DB0.001	9.9467
MMRF1320	WHITE	TMB_DB0.01	13.2267
MMRF1320	WHITE	TMB_Germline	4.28
MMRF1323	WHITE	TMB_DB0	6.9867
MMRF1323	WHITE	TMB_DB0.001	9.5333
MMRF1323	WHITE	TMB_DB0.01	12.4
MMRF1323	WHITE	TMB_Germline	3.8667
MMRF1327	WHITE	TMB_DB0	5.76
MMRF1327	WHITE	TMB_DB0.001	8.3733
MMRF1327	WHITE	TMB_DB0.01	11.7067
MMRF1327	WHITE	TMB_Germline	4.8133
MMRF1328	WHITE	TMB_DB0	9.6267
MMRF1328	WHITE	TMB_DB0.001	13.48
MMRF1328	WHITE	TMB_DB0.01	16.8267
MMRF1328	WHITE	TMB_Germline	8.0267
MMRF1331	WHITE	TMB_DB0	7.16
MMRF1331	WHITE	TMB_DB0.001	9.16
MMRF1331	WHITE	TMB_DB0.01	12.4267
MMRF1331	WHITE	TMB_Germline	4.2133
MMRF1332	BLACK	TMB_DB0	7.72
MMRF1332	BLACK	TMB_DB0.001	11.56
MMRF1332	BLACK	TMB_DB0.01	20.4267
MMRF1332	BLACK	TMB_Germline	9.08
MMRF1338	WHITE	TMB_DB0	6.5867
MMRF1338	WHITE	TMB_DB0.001	9.72
MMRF1338	WHITE	TMB_DB0.01	12.8667
MMRF1338	WHITE	TMB_Germline	3.88
MMRF1342	WHITE	TMB_DB0	6.92
MMRF1342	WHITE	TMB_DB0.001	9.3467
MMRF1342	WHITE	TMB_DB0.01	12.6133
MMRF1342	WHITE	TMB_Germline	8.36
MMRF1344	WHITE	TMB_DB0	8.04
MMRF1344	WHITE	TMB_DB0.001	10.2133
MMRF1344	WHITE	TMB_DB0.01	13.6667
MMRF1344	WHITE	TMB_Germline	5
MMRF1345	BLACK	TMB_DB0	8.3467
MMRF1345	BLACK	TMB_DB0.001	13.12
MMRF1345	BLACK	TMB_DB0.01	23.92
MMRF1345	BLACK	TMB_Germline	5
MMRF1348	WHITE	TMB_DB0	6.5733
MMRF1348	WHITE	TMB_DB0.001	9.0133
MMRF1348	WHITE	TMB_DB0.01	12.3067
MMRF1348	WHITE	TMB_Germline	4.1333
MMRF1352	WHITE	TMB_DB0	7.0533
MMRF1352	WHITE	TMB_DB0.001	9.6533
MMRF1352	WHITE	TMB_DB0.01	13.2267
MMRF1352	WHITE	TMB_Germline	4.4533
MMRF1354	WHITE	TMB_DB0	7.5467
MMRF1354	WHITE	TMB_DB0.001	10.96
MMRF1354	WHITE	TMB_DB0.01	17.0667
MMRF1354	WHITE	TMB_Germline	4.36
MMRF1355	BLACK	TMB_DB0	7.6533
MMRF1355	BLACK	TMB_DB0.001	11.4267
MMRF1355	BLACK	TMB_DB0.01	19.9867
MMRF1355	BLACK	TMB_Germline	3.4933
MMRF1356	WHITE	TMB_DB0	7.16
MMRF1356	WHITE	TMB_DB0.001	9.44
MMRF1356	WHITE	TMB_DB0.01	12.7867
MMRF1356	WHITE	TMB_Germline	5.0533
MMRF1358	BLACK	TMB_DB0	8.4
MMRF1358	BLACK	TMB_DB0.001	12.8267
MMRF1358	BLACK	TMB_DB0.01	24.72
MMRF1358	BLACK	TMB_Germline	5.12
MMRF1359	BLACK	TMB_DB0	6.6533
MMRF1359	BLACK	TMB_DB0.001	11.2
MMRF1359	BLACK	TMB_DB0.01	20.24
MMRF1359	BLACK	TMB_Germline	7.6133
MMRF1360	WHITE	TMB_DB0	7.32
MMRF1360	WHITE	TMB_DB0.001	9.6267
MMRF1360	WHITE	TMB_DB0.01	13.12
MMRF1360	WHITE	TMB_Germline	8.04
MMRF1365	WHITE	TMB_DB0	6.3867
MMRF1365	WHITE	TMB_DB0.001	8.7867
MMRF1365	WHITE	TMB_DB0.01	12.1333
MMRF1365	WHITE	TMB_Germline	5.0533
MMRF1371	WHITE	TMB_DB0	7.9467
MMRF1371	WHITE	TMB_DB0.001	10.5733
MMRF1371	WHITE	TMB_DB0.01	13.72
MMRF1371	WHITE	TMB_Germline	5.0933
MMRF1377	WHITE	TMB_DB0	8.4933
MMRF1377	WHITE	TMB_DB0.001	10.8267
MMRF1377	WHITE	TMB_DB0.01	13.7467
MMRF1377	WHITE	TMB_Germline	11.4533
MMRF1380	BLACK	TMB_DB0	7.8533
MMRF1380	BLACK	TMB_DB0.001	11.6
MMRF1380	BLACK	TMB_DB0.01	21.3733
MMRF1380	BLACK	TMB_Germline	10.5867
MMRF1383	WHITE	TMB_DB0	7.52
MMRF1383	WHITE	TMB_DB0.001	9.6267
MMRF1383	WHITE	TMB_DB0.01	12.8533
MMRF1383	WHITE	TMB_Germline	7.1333
MMRF1389	WHITE	TMB_DB0	9.2933
MMRF1389	WHITE	TMB_DB0.001	12.6533
MMRF1389	WHITE	TMB_DB0.01	17.0667
MMRF1389	WHITE	TMB_Germline	6.64
MMRF1393	WHITE	TMB_DB0	6.72
MMRF1393	WHITE	TMB_DB0.001	8.9867
MMRF1393	WHITE	TMB_DB0.01	12.6667
MMRF1393	WHITE	TMB_Germline	4.2667
MMRF1395	WHITE	TMB_DB0	6.32
MMRF1395	WHITE	TMB_DB0.001	8.5733
MMRF1395	WHITE	TMB_DB0.01	11.7733
MMRF1395	WHITE	TMB_Germline	6.48
MMRF1403	WHITE	TMB_DB0	8.5867
MMRF1403	WHITE	TMB_DB0.001	10.8667
MMRF1403	WHITE	TMB_DB0.01	14.0267
MMRF1403	WHITE	TMB_Germline	10.8133
MMRF1407	WHITE	TMB_DB0	7.88
MMRF1407	WHITE	TMB_DB0.001	10.6
MMRF1407	WHITE	TMB_DB0.01	13.72
MMRF1407	WHITE	TMB_Germline	3.36
MMRF1408	WHITE	TMB_DB0	7.84
MMRF1408	WHITE	TMB_DB0.001	11.2133
MMRF1408	WHITE	TMB_DB0.01	17.64
MMRF1408	WHITE	TMB_Germline	5.2667
MMRF1413	WHITE	TMB_DB0	7.4267
MMRF1413	WHITE	TMB_DB0.001	9.5867
MMRF1413	WHITE	TMB_DB0.01	13.2
MMRF1413	WHITE	TMB_Germline	6.3467
MMRF1423	WHITE	TMB_DB0	7.9867
MMRF1423	WHITE	TMB_DB0.001	10.28
MMRF1423	WHITE	TMB_DB0.01	13.44
MMRF1423	WHITE	TMB_Germline	7.1733
MMRF1425	BLACK	TMB_DB0	7.7467
MMRF1425	BLACK	TMB_DB0.001	12.2
MMRF1425	BLACK	TMB_DB0.01	21.7733
MMRF1425	BLACK	TMB_Germline	3.8133
MMRF1426	WHITE	TMB_DB0	7.4267
MMRF1426	WHITE	TMB_DB0.001	9.8933
MMRF1426	WHITE	TMB_DB0.01	13.2
MMRF1426	WHITE	TMB_Germline	5.2267
MMRF1431	WHITE	TMB_DB0	7.7333
MMRF1431	WHITE	TMB_DB0.001	9.9867
MMRF1431	WHITE	TMB_DB0.01	13.5067
MMRF1431	WHITE	TMB_Germline	4.3067
MMRF1432	WHITE	TMB_DB0	8.0267
MMRF1432	WHITE	TMB_DB0.001	10.08
MMRF1432	WHITE	TMB_DB0.01	12.92
MMRF1432	WHITE	TMB_Germline	9.76
MMRF1433	WHITE	TMB_DB0	7.2
MMRF1433	WHITE	TMB_DB0.001	9.4267
MMRF1433	WHITE	TMB_DB0.01	12.68
MMRF1433	WHITE	TMB_Germline	4.1067
MMRF1434	BLACK	TMB_DB0	8.44
MMRF1434	BLACK	TMB_DB0.001	12.72
MMRF1434	BLACK	TMB_DB0.01	24.56
MMRF1434	BLACK	TMB_Germline	3.8267
MMRF1436	WHITE	TMB_DB0	7.4267
MMRF1436	WHITE	TMB_DB0.001	10.12
MMRF1436	WHITE	TMB_DB0.01	13.2533
MMRF1436	WHITE	TMB_Germline	3.6
MMRF1439	BLACK	TMB_DB0	7.9333
MMRF1439	BLACK	TMB_DB0.001	12.0533
MMRF1439	BLACK	TMB_DB0.01	21.5467
MMRF1439	BLACK	TMB_Germline	7.0133
MMRF1445	WHITE	TMB_DB0	6.7067
MMRF1445	WHITE	TMB_DB0.001	9.0133
MMRF1445	WHITE	TMB_DB0.01	12.1867
MMRF1445	WHITE	TMB_Germline	8.9733
MMRF1446	WHITE	TMB_DB0	6.6267
MMRF1446	WHITE	TMB_DB0.001	10.2
MMRF1446	WHITE	TMB_DB0.01	13.3867
MMRF1446	WHITE	TMB_Germline	4.0933
MMRF1447	WHITE	TMB_DB0	7.3467
MMRF1447	WHITE	TMB_DB0.001	9.32
MMRF1447	WHITE	TMB_DB0.01	12.68
MMRF1447	WHITE	TMB_Germline	7.68
MMRF1450	WHITE	TMB_DB0	7.6667
MMRF1450	WHITE	TMB_DB0.001	10.32
MMRF1450	WHITE	TMB_DB0.01	13.5733
MMRF1450	WHITE	TMB_Germline	7.6667
MMRF1451	WHITE	TMB_DB0	7.6667
MMRF1451	WHITE	TMB_DB0.001	9.92
MMRF1451	WHITE	TMB_DB0.01	13.3067
MMRF1451	WHITE	TMB_Germline	9.24
MMRF1453	WHITE	TMB_DB0	8.76
MMRF1453	WHITE	TMB_DB0.001	11.12
MMRF1453	WHITE	TMB_DB0.01	14.68
MMRF1453	WHITE	TMB_Germline	7.68
MMRF1454	WHITE	TMB_DB0	7.08
MMRF1454	WHITE	TMB_DB0.001	10.6533
MMRF1454	WHITE	TMB_DB0.01	14.1733
MMRF1454	WHITE	TMB_Germline	7.48
MMRF1460	BLACK	TMB_DB0	8.3733
MMRF1460	BLACK	TMB_DB0.001	12.4933
MMRF1460	BLACK	TMB_DB0.01	21.96
MMRF1460	BLACK	TMB_Germline	5.9333
MMRF1461	WHITE	TMB_DB0	8.6933
MMRF1461	WHITE	TMB_DB0.001	11.4267
MMRF1461	WHITE	TMB_DB0.01	15.3733
MMRF1461	WHITE	TMB_Germline	4.9067
MMRF1466	WHITE	TMB_DB0	6.9067
MMRF1466	WHITE	TMB_DB0.001	10.04
MMRF1466	WHITE	TMB_DB0.01	12.9067
MMRF1466	WHITE	TMB_Germline	3.5733
MMRF1474	WHITE	TMB_DB0	6.88
MMRF1474	WHITE	TMB_DB0.001	9.1867
MMRF1474	WHITE	TMB_DB0.01	12.4533
MMRF1474	WHITE	TMB_Germline	3.5467
MMRF1478	WHITE	TMB_DB0	6.5067
MMRF1478	WHITE	TMB_DB0.001	10.1067
MMRF1478	WHITE	TMB_DB0.01	13.4267
MMRF1478	WHITE	TMB_Germline	3.8533
MMRF1484	WHITE	TMB_DB0	7.12
MMRF1484	WHITE	TMB_DB0.001	9.1733
MMRF1484	WHITE	TMB_DB0.01	12.4533
MMRF1484	WHITE	TMB_Germline	3.5333
MMRF1485	WHITE	TMB_DB0	8.3867
MMRF1485	WHITE	TMB_DB0.001	11.72
MMRF1485	WHITE	TMB_DB0.01	14.8667
MMRF1485	WHITE	TMB_Germline	4.28
MMRF1486	WHITE	TMB_DB0	7.0267
MMRF1486	WHITE	TMB_DB0.001	9.36
MMRF1486	WHITE	TMB_DB0.01	13.1467
MMRF1486	WHITE	TMB_Germline	5.3867
MMRF1489	WHITE	TMB_DB0	7.3867
MMRF1489	WHITE	TMB_DB0.001	10.72
MMRF1489	WHITE	TMB_DB0.01	14.0667
MMRF1489	WHITE	TMB_Germline	3.52
MMRF1496	WHITE	TMB_DB0	7.48
MMRF1496	WHITE	TMB_DB0.001	9.84
MMRF1496	WHITE	TMB_DB0.01	12.6267
MMRF1496	WHITE	TMB_Germline	9.9067
MMRF1497	BLACK	TMB_DB0	6.4667
MMRF1497	BLACK	TMB_DB0.001	10.2533
MMRF1497	BLACK	TMB_DB0.01	20.2133
MMRF1497	BLACK	TMB_Germline	4.9733
MMRF1500	WHITE	TMB_DB0	7.9067
MMRF1500	WHITE	TMB_DB0.001	10.48
MMRF1500	WHITE	TMB_DB0.01	13.9733
MMRF1500	WHITE	TMB_Germline	4.7733
MMRF1501	BLACK	TMB_DB0	8.2533
MMRF1501	BLACK	TMB_DB0.001	13.1733
MMRF1501	BLACK	TMB_DB0.01	23.7333
MMRF1501	BLACK	TMB_Germline	7.2667
MMRF1502	WHITE	TMB_DB0	7.8933
MMRF1502	WHITE	TMB_DB0.001	10.92
MMRF1502	WHITE	TMB_DB0.01	14.0933
MMRF1502	WHITE	TMB_Germline	9.64
MMRF1505	WHITE	TMB_DB0	7.4533
MMRF1505	WHITE	TMB_DB0.001	10.92
MMRF1505	WHITE	TMB_DB0.01	14.6
MMRF1505	WHITE	TMB_Germline	5.2133
MMRF1506	WHITE	TMB_DB0	6.84
MMRF1506	WHITE	TMB_DB0.001	9.4533
MMRF1506	WHITE	TMB_DB0.01	12.48
MMRF1506	WHITE	TMB_Germline	10.9067
MMRF1511	WHITE	TMB_DB0	7.2533
MMRF1511	WHITE	TMB_DB0.001	10.0133
MMRF1511	WHITE	TMB_DB0.01	13.6267
MMRF1511	WHITE	TMB_Germline	3.9733
MMRF1516	WHITE	TMB_DB0	6.9733
MMRF1516	WHITE	TMB_DB0.001	9.7867
MMRF1516	WHITE	TMB_DB0.01	13.2933
MMRF1516	WHITE	TMB_Germline	3.64
MMRF1518	WHITE	TMB_DB0	8.44
MMRF1518	WHITE	TMB_DB0.001	10.8133
MMRF1518	WHITE	TMB_DB0.01	14.0267
MMRF1518	WHITE	TMB_Germline	9.2533
MMRF1519	WHITE	TMB_DB0	7.7067
MMRF1519	WHITE	TMB_DB0.001	10.2267
MMRF1519	WHITE	TMB_DB0.01	13.7067
MMRF1519	WHITE	TMB_Germline	7.24
MMRF1520	BLACK	TMB_DB0	8.2933
MMRF1520	BLACK	TMB_DB0.001	13.08
MMRF1520	BLACK	TMB_DB0.01	23.2
MMRF1520	BLACK	TMB_Germline	7.4667
MMRF1522	BLACK	TMB_DB0	7.72
MMRF1522	BLACK	TMB_DB0.001	12.0267
MMRF1522	BLACK	TMB_DB0.01	22.84
MMRF1522	BLACK	TMB_Germline	3.7467
MMRF1523	WHITE	TMB_DB0	8.0267
MMRF1523	WHITE	TMB_DB0.001	10.5867
MMRF1523	WHITE	TMB_DB0.01	13.88
MMRF1523	WHITE	TMB_Germline	5.3067
MMRF1525	BLACK	TMB_DB0	8.1467
MMRF1525	BLACK	TMB_DB0.001	13.2933
MMRF1525	BLACK	TMB_DB0.01	25.84
MMRF1525	BLACK	TMB_Germline	4.7867
MMRF1531	WHITE	TMB_DB0	7.2933
MMRF1531	WHITE	TMB_DB0.001	9.76
MMRF1531	WHITE	TMB_DB0.01	12.88
MMRF1531	WHITE	TMB_Germline	4.1467
MMRF1533	WHITE	TMB_DB0	7.44
MMRF1533	WHITE	TMB_DB0.001	10.08
MMRF1533	WHITE	TMB_DB0.01	13.5733
MMRF1533	WHITE	TMB_Germline	7.9733
MMRF1534	WHITE	TMB_DB0	6.8133
MMRF1534	WHITE	TMB_DB0.001	8.8933
MMRF1534	WHITE	TMB_DB0.01	12.2533
MMRF1534	WHITE	TMB_Germline	3.4533
MMRF1537	WHITE	TMB_DB0	7.5067
MMRF1537	WHITE	TMB_DB0.001	11.2
MMRF1537	WHITE	TMB_DB0.01	14.8933
MMRF1537	WHITE	TMB_Germline	4.6667
MMRF1538	WHITE	TMB_DB0	7.12
MMRF1538	WHITE	TMB_DB0.001	10.1067
MMRF1538	WHITE	TMB_DB0.01	13.0667
MMRF1538	WHITE	TMB_Germline	3.2667
MMRF1539	WHITE	TMB_DB0	6.0267
MMRF1539	WHITE	TMB_DB0.001	8.6533
MMRF1539	WHITE	TMB_DB0.01	11.7067
MMRF1539	WHITE	TMB_Germline	3.36
MMRF1540	BLACK	TMB_DB0	7.9067
MMRF1540	BLACK	TMB_DB0.001	13.1733
MMRF1540	BLACK	TMB_DB0.01	25.1333
MMRF1540	BLACK	TMB_Germline	4.6
MMRF1542	BLACK	TMB_DB0	7.5067
MMRF1542	BLACK	TMB_DB0.001	12.1067
MMRF1542	BLACK	TMB_DB0.01	23.28
MMRF1542	BLACK	TMB_Germline	4.9467
MMRF1543	BLACK	TMB_DB0	8.0133
MMRF1543	BLACK	TMB_DB0.001	12.4
MMRF1543	BLACK	TMB_DB0.01	22.1867
MMRF1543	BLACK	TMB_Germline	9.9067
MMRF1546	BLACK	TMB_DB0	8
MMRF1546	BLACK	TMB_DB0.001	12.5333
MMRF1546	BLACK	TMB_DB0.01	23.8267
MMRF1546	BLACK	TMB_Germline	4.96
MMRF1547	WHITE	TMB_DB0	7.68
MMRF1547	WHITE	TMB_DB0.001	10.6667
MMRF1547	WHITE	TMB_DB0.01	14.2
MMRF1547	WHITE	TMB_Germline	4.2267
MMRF1555	WHITE	TMB_DB0	8.4133
MMRF1555	WHITE	TMB_DB0.001	10.9333
MMRF1555	WHITE	TMB_DB0.01	14.7333
MMRF1555	WHITE	TMB_Germline	5.28
MMRF1556	WHITE	TMB_DB0	6.5067
MMRF1556	WHITE	TMB_DB0.001	9.0133
MMRF1556	WHITE	TMB_DB0.01	12.1733
MMRF1556	WHITE	TMB_Germline	3.16
MMRF1560	WHITE	TMB_DB0	7.3867
MMRF1560	WHITE	TMB_DB0.001	10.1467
MMRF1560	WHITE	TMB_DB0.01	12.9733
MMRF1560	WHITE	TMB_Germline	4.76
MMRF1564	WHITE	TMB_DB0	7.8667
MMRF1564	WHITE	TMB_DB0.001	10.36
MMRF1564	WHITE	TMB_DB0.01	13.7733
MMRF1564	WHITE	TMB_Germline	4.64
MMRF1565	WHITE	TMB_DB0	7.84
MMRF1565	WHITE	TMB_DB0.001	11.8533
MMRF1565	WHITE	TMB_DB0.01	15.6
MMRF1565	WHITE	TMB_Germline	4.0667
MMRF1569	WHITE	TMB_DB0	7.4133
MMRF1569	WHITE	TMB_DB0.001	10.0533
MMRF1569	WHITE	TMB_DB0.01	13.9067
MMRF1569	WHITE	TMB_Germline	3.96
MMRF1570	BLACK	TMB_DB0	7.1467
MMRF1570	BLACK	TMB_DB0.001	11.52
MMRF1570	BLACK	TMB_DB0.01	21.6267
MMRF1570	BLACK	TMB_Germline	3.5867
MMRF1572	WHITE	TMB_DB0	6.7467
MMRF1572	WHITE	TMB_DB0.001	9.0133
MMRF1572	WHITE	TMB_DB0.01	12.2933
MMRF1572	WHITE	TMB_Germline	5.3067
MMRF1573	WHITE	TMB_DB0	6.9333
MMRF1573	WHITE	TMB_DB0.001	9.7467
MMRF1573	WHITE	TMB_DB0.01	12.7733
MMRF1573	WHITE	TMB_Germline	3.5467
MMRF1574	WHITE	TMB_DB0	6.5333
MMRF1574	WHITE	TMB_DB0.001	8.8
MMRF1574	WHITE	TMB_DB0.01	11.8
MMRF1574	WHITE	TMB_Germline	9.72
MMRF1576	BLACK	TMB_DB0	7.5467
MMRF1576	BLACK	TMB_DB0.001	11.4933
MMRF1576	BLACK	TMB_DB0.01	19.7333
MMRF1576	BLACK	TMB_Germline	11.7333
MMRF1577	WHITE	TMB_DB0	6.68
MMRF1577	WHITE	TMB_DB0.001	9.4533
MMRF1577	WHITE	TMB_DB0.01	12.1067
MMRF1577	WHITE	TMB_Germline	2.6267
MMRF1579	WHITE	TMB_DB0	6.12
MMRF1579	WHITE	TMB_DB0.001	8.56
MMRF1579	WHITE	TMB_DB0.01	11.9333
MMRF1579	WHITE	TMB_Germline	3
MMRF1580	WHITE	TMB_DB0	6.4667
MMRF1580	WHITE	TMB_DB0.001	8.64
MMRF1580	WHITE	TMB_DB0.01	11.8267
MMRF1580	WHITE	TMB_Germline	3.88
MMRF1583	WHITE	TMB_DB0	5.8667
MMRF1583	WHITE	TMB_DB0.001	8.2933
MMRF1583	WHITE	TMB_DB0.01	11
MMRF1583	WHITE	TMB_Germline	10.1333
MMRF1586	WHITE	TMB_DB0	5.9867
MMRF1586	WHITE	TMB_DB0.001	8.3333
MMRF1586	WHITE	TMB_DB0.01	11.48
MMRF1586	WHITE	TMB_Germline	5.1733
MMRF1587	WHITE	TMB_DB0	6.5733
MMRF1587	WHITE	TMB_DB0.001	9.2933
MMRF1587	WHITE	TMB_DB0.01	12.24
MMRF1587	WHITE	TMB_Germline	8.3467
MMRF1588	WHITE	TMB_DB0	6.8
MMRF1588	WHITE	TMB_DB0.001	9.1867
MMRF1588	WHITE	TMB_DB0.01	12.5333
MMRF1588	WHITE	TMB_Germline	3.8
MMRF1589	WHITE	TMB_DB0	6.5467
MMRF1589	WHITE	TMB_DB0.001	8.7067
MMRF1589	WHITE	TMB_DB0.01	11.4133
MMRF1589	WHITE	TMB_Germline	5.3867
MMRF1593	WHITE	TMB_DB0	6.6133
MMRF1593	WHITE	TMB_DB0.001	8.6667
MMRF1593	WHITE	TMB_DB0.01	11.96
MMRF1593	WHITE	TMB_Germline	3.1333
MMRF1595	WHITE	TMB_DB0	6.0133
MMRF1595	WHITE	TMB_DB0.001	7.9733
MMRF1595	WHITE	TMB_DB0.01	11.12
MMRF1595	WHITE	TMB_Germline	4.64
MMRF1596	WHITE	TMB_DB0	6.6533
MMRF1596	WHITE	TMB_DB0.001	8.9333
MMRF1596	WHITE	TMB_DB0.01	12.24
MMRF1596	WHITE	TMB_Germline	6.12
MMRF1597	WHITE	TMB_DB0	6.36
MMRF1597	WHITE	TMB_DB0.001	8.4533
MMRF1597	WHITE	TMB_DB0.01	11.6933
MMRF1597	WHITE	TMB_Germline	3.7733
MMRF1598	WHITE	TMB_DB0	6.8267
MMRF1598	WHITE	TMB_DB0.001	9.3867
MMRF1598	WHITE	TMB_DB0.01	13.0533
MMRF1598	WHITE	TMB_Germline	4.3333
MMRF1601	WHITE	TMB_DB0	6.5067
MMRF1601	WHITE	TMB_DB0.001	8.92
MMRF1601	WHITE	TMB_DB0.01	11.96
MMRF1601	WHITE	TMB_Germline	2.7867
MMRF1603	WHITE	TMB_DB0	6.7067
MMRF1603	WHITE	TMB_DB0.001	9
MMRF1603	WHITE	TMB_DB0.01	12.4933
MMRF1603	WHITE	TMB_Germline	4.3067
MMRF1605	BLACK	TMB_DB0	6.12
MMRF1605	BLACK	TMB_DB0.001	10.5733
MMRF1605	BLACK	TMB_DB0.01	20.52
MMRF1605	BLACK	TMB_Germline	6.0533
MMRF1607	BLACK	TMB_DB0	7.9333
MMRF1607	BLACK	TMB_DB0.001	11.96
MMRF1607	BLACK	TMB_DB0.01	22.2
MMRF1607	BLACK	TMB_Germline	3.3067
MMRF1608	WHITE	TMB_DB0	5.6533
MMRF1608	WHITE	TMB_DB0.001	9.0267
MMRF1608	WHITE	TMB_DB0.01	12.4533
MMRF1608	WHITE	TMB_Germline	3.3067
MMRF1610	WHITE	TMB_DB0	6.6667
MMRF1610	WHITE	TMB_DB0.001	9.1467
MMRF1610	WHITE	TMB_DB0.01	12.2667
MMRF1610	WHITE	TMB_Germline	3.8133
MMRF1613	WHITE	TMB_DB0	6.92
MMRF1613	WHITE	TMB_DB0.001	9.4
MMRF1613	WHITE	TMB_DB0.01	12.5867
MMRF1613	WHITE	TMB_Germline	4.9733
MMRF1614	WHITE	TMB_DB0	7.9333
MMRF1614	WHITE	TMB_DB0.001	10.32
MMRF1614	WHITE	TMB_DB0.01	13.1467
MMRF1614	WHITE	TMB_Germline	4.0533
MMRF1617	WHITE	TMB_DB0	6.36
MMRF1617	WHITE	TMB_DB0.001	8.8
MMRF1617	WHITE	TMB_DB0.01	12.1333
MMRF1617	WHITE	TMB_Germline	2.9733
MMRF1618	WHITE	TMB_DB0	7
MMRF1618	WHITE	TMB_DB0.001	9.1067
MMRF1618	WHITE	TMB_DB0.01	12.3867
MMRF1618	WHITE	TMB_Germline	6.76
MMRF1621	WHITE	TMB_DB0	7.24
MMRF1621	WHITE	TMB_DB0.001	10.7467
MMRF1621	WHITE	TMB_DB0.01	15.8933
MMRF1621	WHITE	TMB_Germline	5.52
MMRF1622	WHITE	TMB_DB0	7.28
MMRF1622	WHITE	TMB_DB0.001	9.8667
MMRF1622	WHITE	TMB_DB0.01	13.24
MMRF1622	WHITE	TMB_Germline	3.8133
MMRF1624	WHITE	TMB_DB0	6.8667
MMRF1624	WHITE	TMB_DB0.001	9.1867
MMRF1624	WHITE	TMB_DB0.01	12.5733
MMRF1624	WHITE	TMB_Germline	6.9467
MMRF1627	WHITE	TMB_DB0	6.9333
MMRF1627	WHITE	TMB_DB0.001	9.16
MMRF1627	WHITE	TMB_DB0.01	12
MMRF1627	WHITE	TMB_Germline	5.6133
MMRF1628	WHITE	TMB_DB0	6.7333
MMRF1628	WHITE	TMB_DB0.001	9.4267
MMRF1628	WHITE	TMB_DB0.01	12.4933
MMRF1628	WHITE	TMB_Germline	5.4
MMRF1629	WHITE	TMB_DB0	6.44
MMRF1629	WHITE	TMB_DB0.001	9.08
MMRF1629	WHITE	TMB_DB0.01	12.6133
MMRF1629	WHITE	TMB_Germline	3.5067
MMRF1630	WHITE	TMB_DB0	6.4133
MMRF1630	WHITE	TMB_DB0.001	8.88
MMRF1630	WHITE	TMB_DB0.01	12.3333
MMRF1630	WHITE	TMB_Germline	3.7467
MMRF1633	BLACK	TMB_DB0	7.4267
MMRF1633	BLACK	TMB_DB0.001	11.6533
MMRF1633	BLACK	TMB_DB0.01	22.4267
MMRF1633	BLACK	TMB_Germline	3.92
MMRF1634	WHITE	TMB_DB0	8
MMRF1634	WHITE	TMB_DB0.001	10.8267
MMRF1634	WHITE	TMB_DB0.01	14.16
MMRF1634	WHITE	TMB_Germline	4.8667
MMRF1637	WHITE	TMB_DB0	6.7333
MMRF1637	WHITE	TMB_DB0.001	9.16
MMRF1637	WHITE	TMB_DB0.01	12.64
MMRF1637	WHITE	TMB_Germline	6.2267
MMRF1638	WHITE	TMB_DB0	6.52
MMRF1638	WHITE	TMB_DB0.001	9.2267
MMRF1638	WHITE	TMB_DB0.01	12.6
MMRF1638	WHITE	TMB_Germline	4.04
MMRF1639	BLACK	TMB_DB0	6.6933
MMRF1639	BLACK	TMB_DB0.001	10.72
MMRF1639	BLACK	TMB_DB0.01	21.0533
MMRF1639	BLACK	TMB_Germline	3.8267
MMRF1640	WHITE	TMB_DB0	5.6533
MMRF1640	WHITE	TMB_DB0.001	8.8267
MMRF1640	WHITE	TMB_DB0.01	11.92
MMRF1640	WHITE	TMB_Germline	8.2667
MMRF1641	WHITE	TMB_DB0	6.52
MMRF1641	WHITE	TMB_DB0.001	8.7867
MMRF1641	WHITE	TMB_DB0.01	11.84
MMRF1641	WHITE	TMB_Germline	8.4133
MMRF1643	WHITE	TMB_DB0	6.5733
MMRF1643	WHITE	TMB_DB0.001	8.92
MMRF1643	WHITE	TMB_DB0.01	12.0533
MMRF1643	WHITE	TMB_Germline	4.8
MMRF1644	BLACK	TMB_DB0	7.6267
MMRF1644	BLACK	TMB_DB0.001	11.52
MMRF1644	BLACK	TMB_DB0.01	22.6933
MMRF1644	BLACK	TMB_Germline	6.5067
MMRF1645	BLACK	TMB_DB0	5.88
MMRF1645	BLACK	TMB_DB0.001	9.9467
MMRF1645	BLACK	TMB_DB0.01	20.4667
MMRF1645	BLACK	TMB_Germline	3.2267
MMRF1647	BLACK	TMB_DB0	7.6933
MMRF1647	BLACK	TMB_DB0.001	11.92
MMRF1647	BLACK	TMB_DB0.01	22.5867
MMRF1647	BLACK	TMB_Germline	3.6933
MMRF1650	BLACK	TMB_DB0	8.1067
MMRF1650	BLACK	TMB_DB0.001	12.6133
MMRF1650	BLACK	TMB_DB0.01	24.5467
MMRF1650	BLACK	TMB_Germline	5.6667
MMRF1651	WHITE	TMB_DB0	6.4933
MMRF1651	WHITE	TMB_DB0.001	8.6267
MMRF1651	WHITE	TMB_DB0.01	11.64
MMRF1651	WHITE	TMB_Germline	5.3067
MMRF1652	BLACK	TMB_DB0	6.9867
MMRF1652	BLACK	TMB_DB0.001	11.04
MMRF1652	BLACK	TMB_DB0.01	21.3733
MMRF1652	BLACK	TMB_Germline	4.24
MMRF1654	WHITE	TMB_DB0	7.2
MMRF1654	WHITE	TMB_DB0.001	9.72
MMRF1654	WHITE	TMB_DB0.01	13.2533
MMRF1654	WHITE	TMB_Germline	3.4267
MMRF1655	WHITE	TMB_DB0	7.4267
MMRF1655	WHITE	TMB_DB0.001	10.1333
MMRF1655	WHITE	TMB_DB0.01	13.4533
MMRF1655	WHITE	TMB_Germline	6.5733
MMRF1659	WHITE	TMB_DB0	7.2933
MMRF1659	WHITE	TMB_DB0.001	10.2667
MMRF1659	WHITE	TMB_DB0.01	13.6667
MMRF1659	WHITE	TMB_Germline	10.52
MMRF1662	WHITE	TMB_DB0	6.92
MMRF1662	WHITE	TMB_DB0.001	10.3333
MMRF1662	WHITE	TMB_DB0.01	13.8933
MMRF1662	WHITE	TMB_Germline	3.3867
MMRF1664	WHITE	TMB_DB0	6.1467
MMRF1664	WHITE	TMB_DB0.001	8.32
MMRF1664	WHITE	TMB_DB0.01	11.4133
MMRF1664	WHITE	TMB_Germline	5.0667
MMRF1665	WHITE	TMB_DB0	7.24
MMRF1665	WHITE	TMB_DB0.001	10.2533
MMRF1665	WHITE	TMB_DB0.01	13.0667
MMRF1665	WHITE	TMB_Germline	4.52
MMRF1667	WHITE	TMB_DB0	7.7467
MMRF1667	WHITE	TMB_DB0.001	10.3467
MMRF1667	WHITE	TMB_DB0.01	13.5333
MMRF1667	WHITE	TMB_Germline	4.1067
MMRF1668	WHITE	TMB_DB0	6.12
MMRF1668	WHITE	TMB_DB0.001	9.6133
MMRF1668	WHITE	TMB_DB0.01	13.24
MMRF1668	WHITE	TMB_Germline	6.16
MMRF1670	WHITE	TMB_DB0	7.9333
MMRF1670	WHITE	TMB_DB0.001	10.2133
MMRF1670	WHITE	TMB_DB0.01	13.6533
MMRF1670	WHITE	TMB_Germline	4.3467
MMRF1671	WHITE	TMB_DB0	6.1733
MMRF1671	WHITE	TMB_DB0.001	9.5067
MMRF1671	WHITE	TMB_DB0.01	12.7733
MMRF1671	WHITE	TMB_Germline	3.0933
MMRF1672	WHITE	TMB_DB0	7.52
MMRF1672	WHITE	TMB_DB0.001	9.6533
MMRF1672	WHITE	TMB_DB0.01	12.8533
MMRF1672	WHITE	TMB_Germline	4.8133
MMRF1676	WHITE	TMB_DB0	9.1333
MMRF1676	WHITE	TMB_DB0.001	12.88
MMRF1676	WHITE	TMB_DB0.01	16.1733
MMRF1676	WHITE	TMB_Germline	5.48
MMRF1677	WHITE	TMB_DB0	6.7733
MMRF1677	WHITE	TMB_DB0.001	8.9333
MMRF1677	WHITE	TMB_DB0.01	11.96
MMRF1677	WHITE	TMB_Germline	3.2133
MMRF1678	WHITE	TMB_DB0	7.8667
MMRF1678	WHITE	TMB_DB0.001	10.92
MMRF1678	WHITE	TMB_DB0.01	14.4
MMRF1678	WHITE	TMB_Germline	4.5333
MMRF1680	WHITE	TMB_DB0	7.3333
MMRF1680	WHITE	TMB_DB0.001	9.32
MMRF1680	WHITE	TMB_DB0.01	12.3467
MMRF1680	WHITE	TMB_Germline	7.7467
MMRF1682	WHITE	TMB_DB0	8.0267
MMRF1682	WHITE	TMB_DB0.001	10.5467
MMRF1682	WHITE	TMB_DB0.01	13.88
MMRF1682	WHITE	TMB_Germline	4.5867
MMRF1683	WHITE	TMB_DB0	8.4267
MMRF1683	WHITE	TMB_DB0.001	11.5867
MMRF1683	WHITE	TMB_DB0.01	14.6933
MMRF1683	WHITE	TMB_Germline	6.2667
MMRF1686	WHITE	TMB_DB0	6.8133
MMRF1686	WHITE	TMB_DB0.001	9.2133
MMRF1686	WHITE	TMB_DB0.01	12.5467
MMRF1686	WHITE	TMB_Germline	3.48
MMRF1687	WHITE	TMB_DB0	7.1067
MMRF1687	WHITE	TMB_DB0.001	9.2933
MMRF1687	WHITE	TMB_DB0.01	13.0133
MMRF1687	WHITE	TMB_Germline	4.3333
MMRF1689	WHITE	TMB_DB0	6.68
MMRF1689	WHITE	TMB_DB0.001	9.88
MMRF1689	WHITE	TMB_DB0.01	13.3467
MMRF1689	WHITE	TMB_Germline	5.6133
MMRF1690	WHITE	TMB_DB0	7.44
MMRF1690	WHITE	TMB_DB0.001	9.92
MMRF1690	WHITE	TMB_DB0.01	13.32
MMRF1690	WHITE	TMB_Germline	6.5733
MMRF1695	WHITE	TMB_DB0	6.0533
MMRF1695	WHITE	TMB_DB0.001	8.3467
MMRF1695	WHITE	TMB_DB0.01	11.4533
MMRF1695	WHITE	TMB_Germline	2.4133
MMRF1698	BLACK	TMB_DB0	7.6267
MMRF1698	BLACK	TMB_DB0.001	12.08
MMRF1698	BLACK	TMB_DB0.01	23.8933
MMRF1698	BLACK	TMB_Germline	4.2533
MMRF1700	BLACK	TMB_DB0	7.64
MMRF1700	BLACK	TMB_DB0.001	12.0933
MMRF1700	BLACK	TMB_DB0.01	23.4133
MMRF1700	BLACK	TMB_Germline	6.7733
MMRF1703	WHITE	TMB_DB0	7.9333
MMRF1703	WHITE	TMB_DB0.001	10.36
MMRF1703	WHITE	TMB_DB0.01	13.9333
MMRF1703	WHITE	TMB_Germline	3.9467
MMRF1705	WHITE	TMB_DB0	7.88
MMRF1705	WHITE	TMB_DB0.001	10.6267
MMRF1705	WHITE	TMB_DB0.01	14.24
MMRF1705	WHITE	TMB_Germline	3.9733
MMRF1710	WHITE	TMB_DB0	7.5733
MMRF1710	WHITE	TMB_DB0.001	9.88
MMRF1710	WHITE	TMB_DB0.01	13.44
MMRF1710	WHITE	TMB_Germline	3.6
MMRF1713	BLACK	TMB_DB0	7.16
MMRF1713	BLACK	TMB_DB0.001	11.3733
MMRF1713	BLACK	TMB_DB0.01	22.0133
MMRF1713	BLACK	TMB_Germline	6.9733
MMRF1714	WHITE	TMB_DB0	6.4
MMRF1714	WHITE	TMB_DB0.001	9.0533
MMRF1714	WHITE	TMB_DB0.01	12.56
MMRF1714	WHITE	TMB_Germline	3.68
MMRF1715	WHITE	TMB_DB0	7.04
MMRF1715	WHITE	TMB_DB0.001	9.36
MMRF1715	WHITE	TMB_DB0.01	12.32
MMRF1715	WHITE	TMB_Germline	5.5467
MMRF1716	WHITE	TMB_DB0	7.8667
MMRF1716	WHITE	TMB_DB0.001	10.6
MMRF1716	WHITE	TMB_DB0.01	14.2267
MMRF1716	WHITE	TMB_Germline	6.5733
MMRF1717	WHITE	TMB_DB0	6.8533
MMRF1717	WHITE	TMB_DB0.001	8.7867
MMRF1717	WHITE	TMB_DB0.01	12.12
MMRF1717	WHITE	TMB_Germline	4.76
MMRF1719	WHITE	TMB_DB0	6.7867
MMRF1719	WHITE	TMB_DB0.001	8.8
MMRF1719	WHITE	TMB_DB0.01	11.9867
MMRF1719	WHITE	TMB_Germline	5.4667
MMRF1720	WHITE	TMB_DB0	6.1867
MMRF1720	WHITE	TMB_DB0.001	8.4667
MMRF1720	WHITE	TMB_DB0.01	11.7467
MMRF1720	WHITE	TMB_Germline	3.4
MMRF1721	WHITE	TMB_DB0	6.12
MMRF1721	WHITE	TMB_DB0.001	9.0267
MMRF1721	WHITE	TMB_DB0.01	12.2267
MMRF1721	WHITE	TMB_Germline	5.08
MMRF1722	WHITE	TMB_DB0	5.6667
MMRF1722	WHITE	TMB_DB0.001	7.6933
MMRF1722	WHITE	TMB_DB0.01	10.7733
MMRF1722	WHITE	TMB_Germline	2.6533
MMRF1723	WHITE	TMB_DB0	7.2667
MMRF1723	WHITE	TMB_DB0.001	9.7867
MMRF1723	WHITE	TMB_DB0.01	13.2133
MMRF1723	WHITE	TMB_Germline	5.8267
MMRF1725	WHITE	TMB_DB0	6.2667
MMRF1725	WHITE	TMB_DB0.001	8.6133
MMRF1725	WHITE	TMB_DB0.01	11.7067
MMRF1725	WHITE	TMB_Germline	4.2267
MMRF1726	WHITE	TMB_DB0	6.9733
MMRF1726	WHITE	TMB_DB0.001	9.4
MMRF1726	WHITE	TMB_DB0.01	12.6667
MMRF1726	WHITE	TMB_Germline	6.2267
MMRF1727	WHITE	TMB_DB0	7.44
MMRF1727	WHITE	TMB_DB0.001	9.9467
MMRF1727	WHITE	TMB_DB0.01	13.24
MMRF1727	WHITE	TMB_Germline	3.3733
MMRF1730	WHITE	TMB_DB0	5.8133
MMRF1730	WHITE	TMB_DB0.001	7.5867
MMRF1730	WHITE	TMB_DB0.01	10.7467
MMRF1730	WHITE	TMB_Germline	4.3733
MMRF1731	WHITE	TMB_DB0	7.2267
MMRF1731	WHITE	TMB_DB0.001	9.72
MMRF1731	WHITE	TMB_DB0.01	13.0133
MMRF1731	WHITE	TMB_Germline	4.4267
MMRF1733	WHITE	TMB_DB0	6.64
MMRF1733	WHITE	TMB_DB0.001	9.2133
MMRF1733	WHITE	TMB_DB0.01	12.3333
MMRF1733	WHITE	TMB_Germline	3.76
MMRF1735	WHITE	TMB_DB0	6.92
MMRF1735	WHITE	TMB_DB0.001	9.1733
MMRF1735	WHITE	TMB_DB0.01	12.16
MMRF1735	WHITE	TMB_Germline	5.2933
MMRF1736	WHITE	TMB_DB0	6.96
MMRF1736	WHITE	TMB_DB0.001	9.4267
MMRF1736	WHITE	TMB_DB0.01	12.64
MMRF1736	WHITE	TMB_Germline	6.4
MMRF1739	BLACK	TMB_DB0	7.0133
MMRF1739	BLACK	TMB_DB0.001	11.3733
MMRF1739	BLACK	TMB_DB0.01	22.2933
MMRF1739	BLACK	TMB_Germline	3.7733
MMRF1740	WHITE	TMB_DB0	6.1733
MMRF1740	WHITE	TMB_DB0.001	9.1333
MMRF1740	WHITE	TMB_DB0.01	12.5067
MMRF1740	WHITE	TMB_Germline	3.28
MMRF1744	WHITE	TMB_DB0	6.6933
MMRF1744	WHITE	TMB_DB0.001	9.3067
MMRF1744	WHITE	TMB_DB0.01	12.4267
MMRF1744	WHITE	TMB_Germline	5.4
MMRF1746	BLACK	TMB_DB0	7.7067
MMRF1746	BLACK	TMB_DB0.001	11.96
MMRF1746	BLACK	TMB_DB0.01	22.84
MMRF1746	BLACK	TMB_Germline	4.12
MMRF1749	WHITE	TMB_DB0	6.9867
MMRF1749	WHITE	TMB_DB0.001	9.8533
MMRF1749	WHITE	TMB_DB0.01	12.88
MMRF1749	WHITE	TMB_Germline	12.32
MMRF1750	WHITE	TMB_DB0	7
MMRF1750	WHITE	TMB_DB0.001	9.5467
MMRF1750	WHITE	TMB_DB0.01	12.96
MMRF1750	WHITE	TMB_Germline	5.2133
MMRF1755	WHITE	TMB_DB0	7.2133
MMRF1755	WHITE	TMB_DB0.001	9.9867
MMRF1755	WHITE	TMB_DB0.01	13.16
MMRF1755	WHITE	TMB_Germline	3.6
MMRF1758	BLACK	TMB_DB0	6.9867
MMRF1758	BLACK	TMB_DB0.001	10.6
MMRF1758	BLACK	TMB_DB0.01	19.4667
MMRF1758	BLACK	TMB_Germline	8.2267
MMRF1759	WHITE	TMB_DB0	6.9467
MMRF1759	WHITE	TMB_DB0.001	9.4
MMRF1759	WHITE	TMB_DB0.01	12.6267
MMRF1759	WHITE	TMB_Germline	3.4
MMRF1760	BLACK	TMB_DB0	6.7333
MMRF1760	BLACK	TMB_DB0.001	10.6533
MMRF1760	BLACK	TMB_DB0.01	21.3067
MMRF1760	BLACK	TMB_Germline	3.88
MMRF1761	WHITE	TMB_DB0	6.8533
MMRF1761	WHITE	TMB_DB0.001	8.9333
MMRF1761	WHITE	TMB_DB0.01	12.28
MMRF1761	WHITE	TMB_Germline	3.9333
MMRF1763	WHITE	TMB_DB0	6.6667
MMRF1763	WHITE	TMB_DB0.001	8.8533
MMRF1763	WHITE	TMB_DB0.01	11.72
MMRF1763	WHITE	TMB_Germline	3.6267
MMRF1766	WHITE	TMB_DB0	6.36
MMRF1766	WHITE	TMB_DB0.001	8.6133
MMRF1766	WHITE	TMB_DB0.01	12.24
MMRF1766	WHITE	TMB_Germline	3.5733
MMRF1768	WHITE	TMB_DB0	6.8
MMRF1768	WHITE	TMB_DB0.001	9.4533
MMRF1768	WHITE	TMB_DB0.01	12.96
MMRF1768	WHITE	TMB_Germline	4.9067
MMRF1773	BLACK	TMB_DB0	6.7067
MMRF1773	BLACK	TMB_DB0.001	11.1067
MMRF1773	BLACK	TMB_DB0.01	21.8667
MMRF1773	BLACK	TMB_Germline	4.5333
MMRF1774	WHITE	TMB_DB0	6.9333
MMRF1774	WHITE	TMB_DB0.001	9.08
MMRF1774	WHITE	TMB_DB0.01	12.2933
MMRF1774	WHITE	TMB_Germline	4.9867
MMRF1775	BLACK	TMB_DB0	7.2933
MMRF1775	BLACK	TMB_DB0.001	11.9467
MMRF1775	BLACK	TMB_DB0.01	23.4667
MMRF1775	BLACK	TMB_Germline	3.4267
MMRF1777	WHITE	TMB_DB0	6.5867
MMRF1777	WHITE	TMB_DB0.001	9.1067
MMRF1777	WHITE	TMB_DB0.01	12.0133
MMRF1777	WHITE	TMB_Germline	3.28
MMRF1778	WHITE	TMB_DB0	7.1467
MMRF1778	WHITE	TMB_DB0.001	9.4933
MMRF1778	WHITE	TMB_DB0.01	13.0533
MMRF1778	WHITE	TMB_Germline	6.7067
MMRF1780	BLACK	TMB_DB0	7.0667
MMRF1780	BLACK	TMB_DB0.001	11.5333
MMRF1780	BLACK	TMB_DB0.01	22.2533
MMRF1780	BLACK	TMB_Germline	4.2
MMRF1781	WHITE	TMB_DB0	7.4
MMRF1781	WHITE	TMB_DB0.001	10.1067
MMRF1781	WHITE	TMB_DB0.01	13.1333
MMRF1781	WHITE	TMB_Germline	4.8
MMRF1782	WHITE	TMB_DB0	7.04
MMRF1782	WHITE	TMB_DB0.001	9.9333
MMRF1782	WHITE	TMB_DB0.01	13.32
MMRF1782	WHITE	TMB_Germline	5.7067
MMRF1783	WHITE	TMB_DB0	6.64
MMRF1783	WHITE	TMB_DB0.001	9.1067
MMRF1783	WHITE	TMB_DB0.01	12.1067
MMRF1783	WHITE	TMB_Germline	3.6933
MMRF1784	WHITE	TMB_DB0	6.8133
MMRF1784	WHITE	TMB_DB0.001	9.2133
MMRF1784	WHITE	TMB_DB0.01	12.3333
MMRF1784	WHITE	TMB_Germline	3.4
MMRF1786	BLACK	TMB_DB0	7.04
MMRF1786	BLACK	TMB_DB0.001	11.0267
MMRF1786	BLACK	TMB_DB0.01	21.6667
MMRF1786	BLACK	TMB_Germline	8.2533
MMRF1787	WHITE	TMB_DB0	7.9067
MMRF1787	WHITE	TMB_DB0.001	10.1467
MMRF1787	WHITE	TMB_DB0.01	12.8667
MMRF1787	WHITE	TMB_Germline	3.9467
MMRF1790	WHITE	TMB_DB0	6.8667
MMRF1790	WHITE	TMB_DB0.001	9.3733
MMRF1790	WHITE	TMB_DB0.01	12.8133
MMRF1790	WHITE	TMB_Germline	4.7867
MMRF1792	WHITE	TMB_DB0	8.32
MMRF1792	WHITE	TMB_DB0.001	11.56
MMRF1792	WHITE	TMB_DB0.01	14.8267
MMRF1792	WHITE	TMB_Germline	6.3067
MMRF1793	BLACK	TMB_DB0	8.2933
MMRF1793	BLACK	TMB_DB0.001	12.2933
MMRF1793	BLACK	TMB_DB0.01	23.1333
MMRF1793	BLACK	TMB_Germline	15.84
MMRF1794	WHITE	TMB_DB0	7.9733
MMRF1794	WHITE	TMB_DB0.001	10.7067
MMRF1794	WHITE	TMB_DB0.01	14.44
MMRF1794	WHITE	TMB_Germline	5.0933
MMRF1795	WHITE	TMB_DB0	7.9067
MMRF1795	WHITE	TMB_DB0.001	10.76
MMRF1795	WHITE	TMB_DB0.01	13.9867
MMRF1795	WHITE	TMB_Germline	7.1067
MMRF1796	WHITE	TMB_DB0	27.9867
MMRF1796	WHITE	TMB_DB0.001	33.04
MMRF1796	WHITE	TMB_DB0.01	36.36
MMRF1796	WHITE	TMB_Germline	28.1467
MMRF1797	WHITE	TMB_DB0	7.4
MMRF1797	WHITE	TMB_DB0.001	10.0133
MMRF1797	WHITE	TMB_DB0.01	13.08
MMRF1797	WHITE	TMB_Germline	4.6533
MMRF1801	WHITE	TMB_DB0	12.3867
MMRF1801	WHITE	TMB_DB0.001	15.0933
MMRF1801	WHITE	TMB_DB0.01	18.5867
MMRF1801	WHITE	TMB_Germline	11.1067
MMRF1802	WHITE	TMB_DB0	7.9867
MMRF1802	WHITE	TMB_DB0.001	10.5067
MMRF1802	WHITE	TMB_DB0.01	13.9333
MMRF1802	WHITE	TMB_Germline	5.1333
MMRF1803	WHITE	TMB_DB0	8.08
MMRF1803	WHITE	TMB_DB0.001	10.9467
MMRF1803	WHITE	TMB_DB0.01	14.5067
MMRF1803	WHITE	TMB_Germline	6.04
MMRF1805	BLACK	TMB_DB0	7.7733
MMRF1805	BLACK	TMB_DB0.001	11.6933
MMRF1805	BLACK	TMB_DB0.01	23.3067
MMRF1805	BLACK	TMB_Germline	3.44
MMRF1808	WHITE	TMB_DB0	7.0533
MMRF1808	WHITE	TMB_DB0.001	10.1067
MMRF1808	WHITE	TMB_DB0.01	13.6933
MMRF1808	WHITE	TMB_Germline	3.7467
MMRF1810	WHITE	TMB_DB0	7.7867
MMRF1810	WHITE	TMB_DB0.001	9.9067
MMRF1810	WHITE	TMB_DB0.01	12.8933
MMRF1810	WHITE	TMB_Germline	6.6
MMRF1814	BLACK	TMB_DB0	7.64
MMRF1814	BLACK	TMB_DB0.001	12.8533
MMRF1814	BLACK	TMB_DB0.01	24.2933
MMRF1814	BLACK	TMB_Germline	5.76
MMRF1815	BLACK	TMB_DB0	8.2267
MMRF1815	BLACK	TMB_DB0.001	12.52
MMRF1815	BLACK	TMB_DB0.01	23.3467
MMRF1815	BLACK	TMB_Germline	8.48
MMRF1816	WHITE	TMB_DB0	7.72
MMRF1816	WHITE	TMB_DB0.001	9.8
MMRF1816	WHITE	TMB_DB0.01	13.3333
MMRF1816	WHITE	TMB_Germline	7.4667
MMRF1820	WHITE	TMB_DB0	7.8933
MMRF1820	WHITE	TMB_DB0.001	10.4533
MMRF1820	WHITE	TMB_DB0.01	14.2667
MMRF1820	WHITE	TMB_Germline	4.12
MMRF1822	BLACK	TMB_DB0	7.32
MMRF1822	BLACK	TMB_DB0.001	11.9067
MMRF1822	BLACK	TMB_DB0.01	22.0133
MMRF1822	BLACK	TMB_Germline	7.0267
MMRF1824	BLACK	TMB_DB0	8.4133
MMRF1824	BLACK	TMB_DB0.001	12.6267
MMRF1824	BLACK	TMB_DB0.01	24.0667
MMRF1824	BLACK	TMB_Germline	4.44
MMRF1825	WHITE	TMB_DB0	7.8533
MMRF1825	WHITE	TMB_DB0.001	10.96
MMRF1825	WHITE	TMB_DB0.01	14.2
MMRF1825	WHITE	TMB_Germline	8.7467
MMRF1830	WHITE	TMB_DB0	6.5467
MMRF1830	WHITE	TMB_DB0.001	9.9067
MMRF1830	WHITE	TMB_DB0.01	13.2267
MMRF1830	WHITE	TMB_Germline	6.36
MMRF1831	WHITE	TMB_DB0	7.76
MMRF1831	WHITE	TMB_DB0.001	10.8267
MMRF1831	WHITE	TMB_DB0.01	14.4
MMRF1831	WHITE	TMB_Germline	9.2133
MMRF1832	BLACK	TMB_DB0	8.1733
MMRF1832	BLACK	TMB_DB0.001	12.1467
MMRF1832	BLACK	TMB_DB0.01	21.88
MMRF1832	BLACK	TMB_Germline	6.32
MMRF1833	WHITE	TMB_DB0	7.4533
MMRF1833	WHITE	TMB_DB0.001	9.8
MMRF1833	WHITE	TMB_DB0.01	13.0933
MMRF1833	WHITE	TMB_Germline	8.7333
MMRF1834	WHITE	TMB_DB0	7.4
MMRF1834	WHITE	TMB_DB0.001	9.92
MMRF1834	WHITE	TMB_DB0.01	13.2133
MMRF1834	WHITE	TMB_Germline	3.96
MMRF1835	WHITE	TMB_DB0	8.3067
MMRF1835	WHITE	TMB_DB0.001	11.4
MMRF1835	WHITE	TMB_DB0.01	14.5867
MMRF1835	WHITE	TMB_Germline	4.5067
MMRF1838	WHITE	TMB_DB0	7.5867
MMRF1838	WHITE	TMB_DB0.001	9.9867
MMRF1838	WHITE	TMB_DB0.01	13.76
MMRF1838	WHITE	TMB_Germline	3.5867
MMRF1839	WHITE	TMB_DB0	7.4533
MMRF1839	WHITE	TMB_DB0.001	9.6267
MMRF1839	WHITE	TMB_DB0.01	12.56
MMRF1839	WHITE	TMB_Germline	9.2933
MMRF1841	WHITE	TMB_DB0	7.6933
MMRF1841	WHITE	TMB_DB0.001	10.4933
MMRF1841	WHITE	TMB_DB0.01	13.9067
MMRF1841	WHITE	TMB_Germline	6.0133
MMRF1842	BLACK	TMB_DB0	7.8267
MMRF1842	BLACK	TMB_DB0.001	12.3733
MMRF1842	BLACK	TMB_DB0.01	23.0667
MMRF1842	BLACK	TMB_Germline	5.1867
MMRF1846	WHITE	TMB_DB0	8.0133
MMRF1846	WHITE	TMB_DB0.001	10.72
MMRF1846	WHITE	TMB_DB0.01	14.04
MMRF1846	WHITE	TMB_Germline	5.7867
MMRF1847	WHITE	TMB_DB0	7.3867
MMRF1847	WHITE	TMB_DB0.001	9.7333
MMRF1847	WHITE	TMB_DB0.01	12.9733
MMRF1847	WHITE	TMB_Germline	6.6
MMRF1850	WHITE	TMB_DB0	7.56
MMRF1850	WHITE	TMB_DB0.001	10.2133
MMRF1850	WHITE	TMB_DB0.01	13.4267
MMRF1850	WHITE	TMB_Germline	4.3467
MMRF1851	WHITE	TMB_DB0	7.9333
MMRF1851	WHITE	TMB_DB0.001	10.48
MMRF1851	WHITE	TMB_DB0.01	13.3867
MMRF1851	WHITE	TMB_Germline	5.76
MMRF1855	WHITE	TMB_DB0	8.9733
MMRF1855	WHITE	TMB_DB0.001	11.7467
MMRF1855	WHITE	TMB_DB0.01	14.7733
MMRF1855	WHITE	TMB_Germline	10.0667
MMRF1856	WHITE	TMB_DB0	7.2533
MMRF1856	WHITE	TMB_DB0.001	9.68
MMRF1856	WHITE	TMB_DB0.01	13.3867
MMRF1856	WHITE	TMB_Germline	3.9467
MMRF1857	WHITE	TMB_DB0	6.6533
MMRF1857	WHITE	TMB_DB0.001	10.3067
MMRF1857	WHITE	TMB_DB0.01	14.1067
MMRF1857	WHITE	TMB_Germline	3.7333
MMRF1858	BLACK	TMB_DB0	8.3733
MMRF1858	BLACK	TMB_DB0.001	12.7733
MMRF1858	BLACK	TMB_DB0.01	22.5333
MMRF1858	BLACK	TMB_Germline	8.2
MMRF1859	WHITE	TMB_DB0	7.2133
MMRF1859	WHITE	TMB_DB0.001	10.8267
MMRF1859	WHITE	TMB_DB0.01	14.28
MMRF1859	WHITE	TMB_Germline	4.8533
MMRF1860	WHITE	TMB_DB0	7.72
MMRF1860	WHITE	TMB_DB0.001	10.2667
MMRF1860	WHITE	TMB_DB0.01	13.7867
MMRF1860	WHITE	TMB_Germline	3.6267
MMRF1861	WHITE	TMB_DB0	8.56
MMRF1861	WHITE	TMB_DB0.001	11.7867
MMRF1861	WHITE	TMB_DB0.01	15.6533
MMRF1861	WHITE	TMB_Germline	7.36
MMRF1862	WHITE	TMB_DB0	7.8
MMRF1862	WHITE	TMB_DB0.001	10.5733
MMRF1862	WHITE	TMB_DB0.01	14.2933
MMRF1862	WHITE	TMB_Germline	3.7867
MMRF1865	WHITE	TMB_DB0	7.1333
MMRF1865	WHITE	TMB_DB0.001	10.1467
MMRF1865	WHITE	TMB_DB0.01	13.2
MMRF1865	WHITE	TMB_Germline	4.48
MMRF1866	BLACK	TMB_DB0	6.9333
MMRF1866	BLACK	TMB_DB0.001	11
MMRF1866	BLACK	TMB_DB0.01	21.2533
MMRF1866	BLACK	TMB_Germline	4.1467
MMRF1867	WHITE	TMB_DB0	6.9333
MMRF1867	WHITE	TMB_DB0.001	9.36
MMRF1867	WHITE	TMB_DB0.01	12.2133
MMRF1867	WHITE	TMB_Germline	3.92
MMRF1871	WHITE	TMB_DB0	7.1733
MMRF1871	WHITE	TMB_DB0.001	10.64
MMRF1871	WHITE	TMB_DB0.01	14.4667
MMRF1871	WHITE	TMB_Germline	5.7467
MMRF1873	WHITE	TMB_DB0	6.7333
MMRF1873	WHITE	TMB_DB0.001	8.9467
MMRF1873	WHITE	TMB_DB0.01	12.3467
MMRF1873	WHITE	TMB_Germline	11.52
MMRF1876	WHITE	TMB_DB0	7.3733
MMRF1876	WHITE	TMB_DB0.001	9.4267
MMRF1876	WHITE	TMB_DB0.01	12.6533
MMRF1876	WHITE	TMB_Germline	4.92
MMRF1879	BLACK	TMB_DB0	7.8933
MMRF1879	BLACK	TMB_DB0.001	12.0133
MMRF1879	BLACK	TMB_DB0.01	22.4133
MMRF1879	BLACK	TMB_Germline	5.0133
MMRF1880	WHITE	TMB_DB0	7.2667
MMRF1880	WHITE	TMB_DB0.001	9.8133
MMRF1880	WHITE	TMB_DB0.01	12.84
MMRF1880	WHITE	TMB_Germline	3.7867
MMRF1881	WHITE	TMB_DB0	7.04
MMRF1881	WHITE	TMB_DB0.001	9.1733
MMRF1881	WHITE	TMB_DB0.01	12.0533
MMRF1881	WHITE	TMB_Germline	4.4133
MMRF1882	WHITE	TMB_DB0	6.7467
MMRF1882	WHITE	TMB_DB0.001	9.12
MMRF1882	WHITE	TMB_DB0.01	12.3067
MMRF1882	WHITE	TMB_Germline	3.6533
MMRF1886	WHITE	TMB_DB0	7.36
MMRF1886	WHITE	TMB_DB0.001	10.1333
MMRF1886	WHITE	TMB_DB0.01	13.36
MMRF1886	WHITE	TMB_Germline	4.48
MMRF1888	WHITE	TMB_DB0	6.6133
MMRF1888	WHITE	TMB_DB0.001	8.8933
MMRF1888	WHITE	TMB_DB0.01	12.2
MMRF1888	WHITE	TMB_Germline	4.5867
MMRF1890	WHITE	TMB_DB0	6.8267
MMRF1890	WHITE	TMB_DB0.001	8.9733
MMRF1890	WHITE	TMB_DB0.01	12.4533
MMRF1890	WHITE	TMB_Germline	7.9467
MMRF1891	WHITE	TMB_DB0	7.3733
MMRF1891	WHITE	TMB_DB0.001	9.6267
MMRF1891	WHITE	TMB_DB0.01	12.7867
MMRF1891	WHITE	TMB_Germline	5.1867
MMRF1893	WHITE	TMB_DB0	6.8533
MMRF1893	WHITE	TMB_DB0.001	9.2267
MMRF1893	WHITE	TMB_DB0.01	12.88
MMRF1893	WHITE	TMB_Germline	3.9333
MMRF1895	WHITE	TMB_DB0	6.8533
MMRF1895	WHITE	TMB_DB0.001	9.44
MMRF1895	WHITE	TMB_DB0.01	12.6667
MMRF1895	WHITE	TMB_Germline	3.5333
MMRF1900	WHITE	TMB_DB0	7.28
MMRF1900	WHITE	TMB_DB0.001	9.6267
MMRF1900	WHITE	TMB_DB0.01	13.1067
MMRF1900	WHITE	TMB_Germline	4.28
MMRF1908	WHITE	TMB_DB0	7.7733
MMRF1908	WHITE	TMB_DB0.001	10.2933
MMRF1908	WHITE	TMB_DB0.01	13.1067
MMRF1908	WHITE	TMB_Germline	7.2933
MMRF1910	WHITE	TMB_DB0	7.36
MMRF1910	WHITE	TMB_DB0.001	9.8
MMRF1910	WHITE	TMB_DB0.01	13.1067
MMRF1910	WHITE	TMB_Germline	6.3867
MMRF1911	WHITE	TMB_DB0	6.7733
MMRF1911	WHITE	TMB_DB0.001	10.2
MMRF1911	WHITE	TMB_DB0.01	13.8533
MMRF1911	WHITE	TMB_Germline	5.2
MMRF1912	WHITE	TMB_DB0	12.6533
MMRF1912	WHITE	TMB_DB0.001	15.56
MMRF1912	WHITE	TMB_DB0.01	18.9733
MMRF1912	WHITE	TMB_Germline	10.2533
MMRF1913	WHITE	TMB_DB0	8.0933
MMRF1913	WHITE	TMB_DB0.001	10.8533
MMRF1913	WHITE	TMB_DB0.01	14.16
MMRF1913	WHITE	TMB_Germline	3.7867
MMRF1915	WHITE	TMB_DB0	8.1867
MMRF1915	WHITE	TMB_DB0.001	10.3067
MMRF1915	WHITE	TMB_DB0.01	13.6533
MMRF1915	WHITE	TMB_Germline	4.12
MMRF1916	WHITE	TMB_DB0	7.6267
MMRF1916	WHITE	TMB_DB0.001	10.24
MMRF1916	WHITE	TMB_DB0.01	14.08
MMRF1916	WHITE	TMB_Germline	3.92
MMRF1917	WHITE	TMB_DB0	7.2533
MMRF1917	WHITE	TMB_DB0.001	9.5067
MMRF1917	WHITE	TMB_DB0.01	12.9467
MMRF1917	WHITE	TMB_Germline	3.8133
MMRF1918	WHITE	TMB_DB0	7
MMRF1918	WHITE	TMB_DB0.001	9.5867
MMRF1918	WHITE	TMB_DB0.01	13.0667
MMRF1918	WHITE	TMB_Germline	4.3867
MMRF1921	WHITE	TMB_DB0	6.6667
MMRF1921	WHITE	TMB_DB0.001	9.92
MMRF1921	WHITE	TMB_DB0.01	13.5333
MMRF1921	WHITE	TMB_Germline	4.1067
MMRF1922	WHITE	TMB_DB0	7.0133
MMRF1922	WHITE	TMB_DB0.001	9.7467
MMRF1922	WHITE	TMB_DB0.01	13.2667
MMRF1922	WHITE	TMB_Germline	7.08
MMRF1923	WHITE	TMB_DB0	7.5067
MMRF1923	WHITE	TMB_DB0.001	9.8933
MMRF1923	WHITE	TMB_DB0.01	13.04
MMRF1923	WHITE	TMB_Germline	3.3333
MMRF1927	WHITE	TMB_DB0	7.32
MMRF1927	WHITE	TMB_DB0.001	9.4533
MMRF1927	WHITE	TMB_DB0.01	13.0133
MMRF1927	WHITE	TMB_Germline	5.2133
MMRF1928	WHITE	TMB_DB0	7.2
MMRF1928	WHITE	TMB_DB0.001	9.2933
MMRF1928	WHITE	TMB_DB0.01	12.84
MMRF1928	WHITE	TMB_Germline	4.3067
MMRF1929	WHITE	TMB_DB0	7.0267
MMRF1929	WHITE	TMB_DB0.001	9.2533
MMRF1929	WHITE	TMB_DB0.01	12.3467
MMRF1929	WHITE	TMB_Germline	5.36
MMRF1930	WHITE	TMB_DB0	7.16
MMRF1930	WHITE	TMB_DB0.001	9.28
MMRF1930	WHITE	TMB_DB0.01	12.6933
MMRF1930	WHITE	TMB_Germline	3.7333
MMRF1931	WHITE	TMB_DB0	7.84
MMRF1931	WHITE	TMB_DB0.001	10.8
MMRF1931	WHITE	TMB_DB0.01	15.48
MMRF1931	WHITE	TMB_Germline	4.1733
MMRF1932	WHITE	TMB_DB0	7.3867
MMRF1932	WHITE	TMB_DB0.001	9.7333
MMRF1932	WHITE	TMB_DB0.01	12.64
MMRF1932	WHITE	TMB_Germline	5.28
MMRF1935	WHITE	TMB_DB0	6.24
MMRF1935	WHITE	TMB_DB0.001	8.2933
MMRF1935	WHITE	TMB_DB0.01	11.56
MMRF1935	WHITE	TMB_Germline	4.1733
MMRF1939	BLACK	TMB_DB0	8.7067
MMRF1939	BLACK	TMB_DB0.001	12.6933
MMRF1939	BLACK	TMB_DB0.01	22.44
MMRF1939	BLACK	TMB_Germline	4.1867
MMRF1940	WHITE	TMB_DB0	6.0933
MMRF1940	WHITE	TMB_DB0.001	8.36
MMRF1940	WHITE	TMB_DB0.01	11.6
MMRF1940	WHITE	TMB_Germline	2.9467
MMRF1945	BLACK	TMB_DB0	8.1867
MMRF1945	BLACK	TMB_DB0.001	12.8267
MMRF1945	BLACK	TMB_DB0.01	23.2133
MMRF1945	BLACK	TMB_Germline	4.12
MMRF1951	WHITE	TMB_DB0	9.4533
MMRF1951	WHITE	TMB_DB0.001	12.8533
MMRF1951	WHITE	TMB_DB0.01	18.12
MMRF1951	WHITE	TMB_Germline	8.4667
MMRF1952	BLACK	TMB_DB0	7.4133
MMRF1952	BLACK	TMB_DB0.001	11.3067
MMRF1952	BLACK	TMB_DB0.01	20.2667
MMRF1952	BLACK	TMB_Germline	4.4133
MMRF1953	WHITE	TMB_DB0	7.4667
MMRF1953	WHITE	TMB_DB0.001	9.7067
MMRF1953	WHITE	TMB_DB0.01	13.0933
MMRF1953	WHITE	TMB_Germline	4.32
MMRF1955	WHITE	TMB_DB0	7.6933
MMRF1955	WHITE	TMB_DB0.001	10
MMRF1955	WHITE	TMB_DB0.01	13.4267
MMRF1955	WHITE	TMB_Germline	5.2933
MMRF1957	WHITE	TMB_DB0	7.24
MMRF1957	WHITE	TMB_DB0.001	9.8667
MMRF1957	WHITE	TMB_DB0.01	13.1867
MMRF1957	WHITE	TMB_Germline	4
MMRF1963	WHITE	TMB_DB0	7.16
MMRF1963	WHITE	TMB_DB0.001	9.3467
MMRF1963	WHITE	TMB_DB0.01	12.3467
MMRF1963	WHITE	TMB_Germline	8.36
MMRF1965	WHITE	TMB_DB0	10.4667
MMRF1965	WHITE	TMB_DB0.001	13.76
MMRF1965	WHITE	TMB_DB0.01	16.5067
MMRF1965	WHITE	TMB_Germline	12.4533
MMRF1967	WHITE	TMB_DB0	7.0667
MMRF1967	WHITE	TMB_DB0.001	10.2667
MMRF1967	WHITE	TMB_DB0.01	13.2267
MMRF1967	WHITE	TMB_Germline	5.2133
MMRF1970	WHITE	TMB_DB0	7.8267
MMRF1970	WHITE	TMB_DB0.001	10.5867
MMRF1970	WHITE	TMB_DB0.01	13.5733
MMRF1970	WHITE	TMB_Germline	5.4133
MMRF1971	WHITE	TMB_DB0	10.4267
MMRF1971	WHITE	TMB_DB0.001	13.36
MMRF1971	WHITE	TMB_DB0.01	16.3733
MMRF1971	WHITE	TMB_Germline	7.08
MMRF1972	WHITE	TMB_DB0	7.8
MMRF1972	WHITE	TMB_DB0.001	10.3333
MMRF1972	WHITE	TMB_DB0.01	13.8
MMRF1972	WHITE	TMB_Germline	5
MMRF1974	WHITE	TMB_DB0	7.2933
MMRF1974	WHITE	TMB_DB0.001	9.3733
MMRF1974	WHITE	TMB_DB0.01	13.0533
MMRF1974	WHITE	TMB_Germline	4.12
MMRF1977	BLACK	TMB_DB0	8.4267
MMRF1977	BLACK	TMB_DB0.001	12.8667
MMRF1977	BLACK	TMB_DB0.01	23.84
MMRF1977	BLACK	TMB_Germline	5.16
MMRF1978	WHITE	TMB_DB0	7.48
MMRF1978	WHITE	TMB_DB0.001	10.04
MMRF1978	WHITE	TMB_DB0.01	13.1467
MMRF1978	WHITE	TMB_Germline	3.76
MMRF1981	WHITE	TMB_DB0	7.6133
MMRF1981	WHITE	TMB_DB0.001	10.2933
MMRF1981	WHITE	TMB_DB0.01	13.1733
MMRF1981	WHITE	TMB_Germline	7.48
MMRF1982	BLACK	TMB_DB0	7.7333
MMRF1982	BLACK	TMB_DB0.001	11.56
MMRF1982	BLACK	TMB_DB0.01	22.2933
MMRF1982	BLACK	TMB_Germline	4.44
MMRF1983	BLACK	TMB_DB0	8.1733
MMRF1983	BLACK	TMB_DB0.001	10.9867
MMRF1983	BLACK	TMB_DB0.01	14.0933
MMRF1983	BLACK	TMB_Germline	3.6
MMRF1985	WHITE	TMB_DB0	7.16
MMRF1985	WHITE	TMB_DB0.001	9.6667
MMRF1985	WHITE	TMB_DB0.01	12.9467
MMRF1985	WHITE	TMB_Germline	3.9067
MMRF1986	BLACK	TMB_DB0	12.6533
MMRF1986	BLACK	TMB_DB0.001	17.1867
MMRF1986	BLACK	TMB_DB0.01	27.2533
MMRF1986	BLACK	TMB_Germline	10.3333
MMRF1988	WHITE	TMB_DB0	7.4933
MMRF1988	WHITE	TMB_DB0.001	10.16
MMRF1988	WHITE	TMB_DB0.01	13.04
MMRF1988	WHITE	TMB_Germline	3.76
MMRF1991	WHITE	TMB_DB0	7.52
MMRF1991	WHITE	TMB_DB0.001	10.08
MMRF1991	WHITE	TMB_DB0.01	13.2933
MMRF1991	WHITE	TMB_Germline	5.04
MMRF1992	WHITE	TMB_DB0	6.8267
MMRF1992	WHITE	TMB_DB0.001	9.9867
MMRF1992	WHITE	TMB_DB0.01	13.1467
MMRF1992	WHITE	TMB_Germline	3.8933
MMRF1994	WHITE	TMB_DB0	7.6667
MMRF1994	WHITE	TMB_DB0.001	9.8933
MMRF1994	WHITE	TMB_DB0.01	12.9467
MMRF1994	WHITE	TMB_Germline	9.36
MMRF1995	WHITE	TMB_DB0	7.6533
MMRF1995	WHITE	TMB_DB0.001	10.5467
MMRF1995	WHITE	TMB_DB0.01	14.5733
MMRF1995	WHITE	TMB_Germline	4.0667
MMRF1997	BLACK	TMB_DB0	8.6533
MMRF1997	BLACK	TMB_DB0.001	12.2667
MMRF1997	BLACK	TMB_DB0.01	20.3333
MMRF1997	BLACK	TMB_Germline	5.3733
MMRF1998	WHITE	TMB_DB0	7.3733
MMRF1998	WHITE	TMB_DB0.001	10.3467
MMRF1998	WHITE	TMB_DB0.01	13.76
MMRF1998	WHITE	TMB_Germline	5.3067
MMRF1999	WHITE	TMB_DB0	7.76
MMRF1999	WHITE	TMB_DB0.001	10.24
MMRF1999	WHITE	TMB_DB0.01	13.48
MMRF1999	WHITE	TMB_Germline	4.48
MMRF2000	WHITE	TMB_DB0	7.76
MMRF2000	WHITE	TMB_DB0.001	11.3333
MMRF2000	WHITE	TMB_DB0.01	15.6667
MMRF2000	WHITE	TMB_Germline	4.1733
MMRF2001	WHITE	TMB_DB0	6.8933
MMRF2001	WHITE	TMB_DB0.001	9.72
MMRF2001	WHITE	TMB_DB0.01	13.44
MMRF2001	WHITE	TMB_Germline	5.7733
MMRF2002	WHITE	TMB_DB0	6.9867
MMRF2002	WHITE	TMB_DB0.001	9.3067
MMRF2002	WHITE	TMB_DB0.01	12.1733
MMRF2002	WHITE	TMB_Germline	4.2
MMRF2005	WHITE	TMB_DB0	6.68
MMRF2005	WHITE	TMB_DB0.001	9.1067
MMRF2005	WHITE	TMB_DB0.01	12.7333
MMRF2005	WHITE	TMB_Germline	4.68
MMRF2006	WHITE	TMB_DB0	7.68
MMRF2006	WHITE	TMB_DB0.001	10.12
MMRF2006	WHITE	TMB_DB0.01	13.5467
MMRF2006	WHITE	TMB_Germline	4.2667
MMRF2007	BLACK	TMB_DB0	7.16
MMRF2007	BLACK	TMB_DB0.001	10.5867
MMRF2007	BLACK	TMB_DB0.01	22.72
MMRF2007	BLACK	TMB_Germline	3.84
MMRF2011	WHITE	TMB_DB0	6.9067
MMRF2011	WHITE	TMB_DB0.001	9.6533
MMRF2011	WHITE	TMB_DB0.01	13.2
MMRF2011	WHITE	TMB_Germline	3.3333
MMRF2012	BLACK	TMB_DB0	7.96
MMRF2012	BLACK	TMB_DB0.001	12.7733
MMRF2012	BLACK	TMB_DB0.01	22.9867
MMRF2012	BLACK	TMB_Germline	5.2667
MMRF2013	WHITE	TMB_DB0	7.4533
MMRF2013	WHITE	TMB_DB0.001	10.8933
MMRF2013	WHITE	TMB_DB0.01	15.2267
MMRF2013	WHITE	TMB_Germline	3.3333
MMRF2014	WHITE	TMB_DB0	7.2133
MMRF2014	WHITE	TMB_DB0.001	9.4933
MMRF2014	WHITE	TMB_DB0.01	12.7733
MMRF2014	WHITE	TMB_Germline	6.44
MMRF2015	BLACK	TMB_DB0	7.6933
MMRF2015	BLACK	TMB_DB0.001	12.1733
MMRF2015	BLACK	TMB_DB0.01	21.9333
MMRF2015	BLACK	TMB_Germline	8.92
MMRF2016	WHITE	TMB_DB0	7.32
MMRF2016	WHITE	TMB_DB0.001	10.0267
MMRF2016	WHITE	TMB_DB0.01	13.3467
MMRF2016	WHITE	TMB_Germline	3.28
MMRF2018	WHITE	TMB_DB0	7.1867
MMRF2018	WHITE	TMB_DB0.001	10.4267
MMRF2018	WHITE	TMB_DB0.01	14.0667
MMRF2018	WHITE	TMB_Germline	4.6533
MMRF2019	WHITE	TMB_DB0	6.8
MMRF2019	WHITE	TMB_DB0.001	9.5333
MMRF2019	WHITE	TMB_DB0.01	13.2667
MMRF2019	WHITE	TMB_Germline	5.3333
MMRF2021	BLACK	TMB_DB0	8.2933
MMRF2021	BLACK	TMB_DB0.001	12.8933
MMRF2021	BLACK	TMB_DB0.01	23.44
MMRF2021	BLACK	TMB_Germline	4.08
MMRF2024	WHITE	TMB_DB0	7.2933
MMRF2024	WHITE	TMB_DB0.001	10.0133
MMRF2024	WHITE	TMB_DB0.01	13.44
MMRF2024	WHITE	TMB_Germline	4.44
MMRF2026	WHITE	TMB_DB0	7.16
MMRF2026	WHITE	TMB_DB0.001	9.1333
MMRF2026	WHITE	TMB_DB0.01	12.6667
MMRF2026	WHITE	TMB_Germline	5.2933
MMRF2035	WHITE	TMB_DB0	8.08
MMRF2035	WHITE	TMB_DB0.001	10.1733
MMRF2035	WHITE	TMB_DB0.01	13.3467
MMRF2035	WHITE	TMB_Germline	7.64
MMRF2038	WHITE	TMB_DB0	8.12
MMRF2038	WHITE	TMB_DB0.001	10.9467
MMRF2038	WHITE	TMB_DB0.01	14.08
MMRF2038	WHITE	TMB_Germline	8.52
MMRF2039	WHITE	TMB_DB0	9.0133
MMRF2039	WHITE	TMB_DB0.001	11.9867
MMRF2039	WHITE	TMB_DB0.01	15.4
MMRF2039	WHITE	TMB_Germline	8.5067
MMRF2041	WHITE	TMB_DB0	12.52
MMRF2041	WHITE	TMB_DB0.001	15.8267
MMRF2041	WHITE	TMB_DB0.01	19.1867
MMRF2041	WHITE	TMB_Germline	14.3333
MMRF2043	WHITE	TMB_DB0	7.9733
MMRF2043	WHITE	TMB_DB0.001	10.72
MMRF2043	WHITE	TMB_DB0.01	14.24
MMRF2043	WHITE	TMB_Germline	4.2933
MMRF2047	WHITE	TMB_DB0	7.7867
MMRF2047	WHITE	TMB_DB0.001	10.4133
MMRF2047	WHITE	TMB_DB0.01	13.7867
MMRF2047	WHITE	TMB_Germline	4.3333
MMRF2050	WHITE	TMB_DB0	7.5067
MMRF2050	WHITE	TMB_DB0.001	9.6667
MMRF2050	WHITE	TMB_DB0.01	12.88
MMRF2050	WHITE	TMB_Germline	4.3733
MMRF2054	WHITE	TMB_DB0	7.1733
MMRF2054	WHITE	TMB_DB0.001	9.7867
MMRF2054	WHITE	TMB_DB0.01	13.2667
MMRF2054	WHITE	TMB_Germline	5.2
MMRF2055	WHITE	TMB_DB0	8.4133
MMRF2055	WHITE	TMB_DB0.001	10.3867
MMRF2055	WHITE	TMB_DB0.01	13.96
MMRF2055	WHITE	TMB_Germline	7.8133
MMRF2056	WHITE	TMB_DB0	7.5467
MMRF2056	WHITE	TMB_DB0.001	10.0667
MMRF2056	WHITE	TMB_DB0.01	13.3333
MMRF2056	WHITE	TMB_Germline	4.5467
MMRF2057	BLACK	TMB_DB0	8.2933
MMRF2057	BLACK	TMB_DB0.001	13.0933
MMRF2057	BLACK	TMB_DB0.01	24.56
MMRF2057	BLACK	TMB_Germline	4.9733
MMRF2058	BLACK	TMB_DB0	7.8667
MMRF2058	BLACK	TMB_DB0.001	12.44
MMRF2058	BLACK	TMB_DB0.01	23.6667
MMRF2058	BLACK	TMB_Germline	4.4933
MMRF2059	WHITE	TMB_DB0	8.0933
MMRF2059	WHITE	TMB_DB0.001	11.3733
MMRF2059	WHITE	TMB_DB0.01	15.0667
MMRF2059	WHITE	TMB_Germline	5.96
MMRF2062	BLACK	TMB_DB0	9.08
MMRF2062	BLACK	TMB_DB0.001	13.36
MMRF2062	BLACK	TMB_DB0.01	23.8
MMRF2062	BLACK	TMB_Germline	10.84
MMRF2063	WHITE	TMB_DB0	7.2533
MMRF2063	WHITE	TMB_DB0.001	9.8
MMRF2063	WHITE	TMB_DB0.01	13.3733
MMRF2063	WHITE	TMB_Germline	4.1067
MMRF2064	WHITE	TMB_DB0	7.5733
MMRF2064	WHITE	TMB_DB0.001	10.0533
MMRF2064	WHITE	TMB_DB0.01	13.8533
MMRF2064	WHITE	TMB_Germline	3.68
MMRF2072	WHITE	TMB_DB0	8.04
MMRF2072	WHITE	TMB_DB0.001	10.4533
MMRF2072	WHITE	TMB_DB0.01	13.5733
MMRF2072	WHITE	TMB_Germline	8.9333
MMRF2074	WHITE	TMB_DB0	7.3867
MMRF2074	WHITE	TMB_DB0.001	9.6533
MMRF2074	WHITE	TMB_DB0.01	13.2133
MMRF2074	WHITE	TMB_Germline	5.3333
MMRF2076	WHITE	TMB_DB0	7.9067
MMRF2076	WHITE	TMB_DB0.001	10.32
MMRF2076	WHITE	TMB_DB0.01	13.4
MMRF2076	WHITE	TMB_Germline	5.9467
MMRF2079	BLACK	TMB_DB0	8.6
MMRF2079	BLACK	TMB_DB0.001	12.9067
MMRF2079	BLACK	TMB_DB0.01	22.56
MMRF2079	BLACK	TMB_Germline	4.7867
MMRF2080	WHITE	TMB_DB0	8.76
MMRF2080	WHITE	TMB_DB0.001	11.1067
MMRF2080	WHITE	TMB_DB0.01	14.2267
MMRF2080	WHITE	TMB_Germline	4.3733
MMRF2081	WHITE	TMB_DB0	7.7067
MMRF2081	WHITE	TMB_DB0.001	10.3333
MMRF2081	WHITE	TMB_DB0.01	13.4133
MMRF2081	WHITE	TMB_Germline	10.5067
MMRF2082	WHITE	TMB_DB0	8
MMRF2082	WHITE	TMB_DB0.001	11
MMRF2082	WHITE	TMB_DB0.01	14.3333
MMRF2082	WHITE	TMB_Germline	5.3867
MMRF2083	WHITE	TMB_DB0	7.1467
MMRF2083	WHITE	TMB_DB0.001	9.4667
MMRF2083	WHITE	TMB_DB0.01	12.36
MMRF2083	WHITE	TMB_Germline	6.5733
MMRF2085	WHITE	TMB_DB0	7.0533
MMRF2085	WHITE	TMB_DB0.001	9.9867
MMRF2085	WHITE	TMB_DB0.01	13.52
MMRF2085	WHITE	TMB_Germline	3.3733
MMRF2087	BLACK	TMB_DB0	7.8533
MMRF2087	BLACK	TMB_DB0.001	11.7467
MMRF2087	BLACK	TMB_DB0.01	22.7333
MMRF2087	BLACK	TMB_Germline	4.8
MMRF2090	BLACK	TMB_DB0	8.7733
MMRF2090	BLACK	TMB_DB0.001	12.64
MMRF2090	BLACK	TMB_DB0.01	22.9067
MMRF2090	BLACK	TMB_Germline	7.1733
MMRF2091	BLACK	TMB_DB0	10.7467
MMRF2091	BLACK	TMB_DB0.001	15.1067
MMRF2091	BLACK	TMB_DB0.01	25.7867
MMRF2091	BLACK	TMB_Germline	12.48
MMRF2093	WHITE	TMB_DB0	7.0667
MMRF2093	WHITE	TMB_DB0.001	9.64
MMRF2093	WHITE	TMB_DB0.01	12.9467
MMRF2093	WHITE	TMB_Germline	4.6667
MMRF2095	WHITE	TMB_DB0	6.76
MMRF2095	WHITE	TMB_DB0.001	10.6667
MMRF2095	WHITE	TMB_DB0.01	14.2533
MMRF2095	WHITE	TMB_Germline	4.4667
MMRF2098	WHITE	TMB_DB0	7.5733
MMRF2098	WHITE	TMB_DB0.001	10.0933
MMRF2098	WHITE	TMB_DB0.01	13.7733
MMRF2098	WHITE	TMB_Germline	5.0667
MMRF2101	WHITE	TMB_DB0	7.64
MMRF2101	WHITE	TMB_DB0.001	10.2667
MMRF2101	WHITE	TMB_DB0.01	13.7333
MMRF2101	WHITE	TMB_Germline	3.92
MMRF2102	WHITE	TMB_DB0	8.2533
MMRF2102	WHITE	TMB_DB0.001	10.8
MMRF2102	WHITE	TMB_DB0.01	14.2133
MMRF2102	WHITE	TMB_Germline	4.2933
MMRF2106	BLACK	TMB_DB0	8.9333
MMRF2106	BLACK	TMB_DB0.001	13.5067
MMRF2106	BLACK	TMB_DB0.01	25.1733
MMRF2106	BLACK	TMB_Germline	5.72
MMRF2107	WHITE	TMB_DB0	7.9333
MMRF2107	WHITE	TMB_DB0.001	10.7733
MMRF2107	WHITE	TMB_DB0.01	14.0267
MMRF2107	WHITE	TMB_Germline	6.76
MMRF2112	WHITE	TMB_DB0	7.5867
MMRF2112	WHITE	TMB_DB0.001	10.1733
MMRF2112	WHITE	TMB_DB0.01	13.56
MMRF2112	WHITE	TMB_Germline	4.9333
MMRF2113	WHITE	TMB_DB0	6.72
MMRF2113	WHITE	TMB_DB0.001	8.88
MMRF2113	WHITE	TMB_DB0.01	12.1067
MMRF2113	WHITE	TMB_Germline	6.2533
MMRF2114	BLACK	TMB_DB0	7.36
MMRF2114	BLACK	TMB_DB0.001	11.3733
MMRF2114	BLACK	TMB_DB0.01	22.76
MMRF2114	BLACK	TMB_Germline	7.2
MMRF2115	WHITE	TMB_DB0	8.5333
MMRF2115	WHITE	TMB_DB0.001	11.1867
MMRF2115	WHITE	TMB_DB0.01	14.48
MMRF2115	WHITE	TMB_Germline	11.3067
MMRF2116	WHITE	TMB_DB0	6.7733
MMRF2116	WHITE	TMB_DB0.001	9
MMRF2116	WHITE	TMB_DB0.01	12.7333
MMRF2116	WHITE	TMB_Germline	3.44
MMRF2118	BLACK	TMB_DB0	9.28
MMRF2118	BLACK	TMB_DB0.001	12.7067
MMRF2118	BLACK	TMB_DB0.01	23.3467
MMRF2118	BLACK	TMB_Germline	9.48
MMRF2119	WHITE	TMB_DB0	7.0667
MMRF2119	WHITE	TMB_DB0.001	9.5867
MMRF2119	WHITE	TMB_DB0.01	13.1867
MMRF2119	WHITE	TMB_Germline	4.5867
MMRF2122	WHITE	TMB_DB0	7.6533
MMRF2122	WHITE	TMB_DB0.001	12.2267
MMRF2122	WHITE	TMB_DB0.01	22.6
MMRF2122	WHITE	TMB_Germline	7.36
MMRF2124	WHITE	TMB_DB0	7.88
MMRF2124	WHITE	TMB_DB0.001	10.3867
MMRF2124	WHITE	TMB_DB0.01	13.92
MMRF2124	WHITE	TMB_Germline	5.9867
MMRF2125	BLACK	TMB_DB0	7.08
MMRF2125	BLACK	TMB_DB0.001	11.0933
MMRF2125	BLACK	TMB_DB0.01	20.6667
MMRF2125	BLACK	TMB_Germline	4.3467
MMRF2126	WHITE	TMB_DB0	7.0933
MMRF2126	WHITE	TMB_DB0.001	9.6933
MMRF2126	WHITE	TMB_DB0.01	12.9867
MMRF2126	WHITE	TMB_Germline	4.52
MMRF2128	WHITE	TMB_DB0	6.84
MMRF2128	WHITE	TMB_DB0.001	9.16
MMRF2128	WHITE	TMB_DB0.01	12.7467
MMRF2128	WHITE	TMB_Germline	4
MMRF2129	WHITE	TMB_DB0	7.12
MMRF2129	WHITE	TMB_DB0.001	9.9333
MMRF2129	WHITE	TMB_DB0.01	13.4933
MMRF2129	WHITE	TMB_Germline	3.6133
MMRF2132	BLACK	TMB_DB0	7.8933
MMRF2132	BLACK	TMB_DB0.001	11.9867
MMRF2132	BLACK	TMB_DB0.01	21.2
MMRF2132	BLACK	TMB_Germline	6.7333
MMRF2137	WHITE	TMB_DB0	6.32
MMRF2137	WHITE	TMB_DB0.001	8.7067
MMRF2137	WHITE	TMB_DB0.01	12
MMRF2137	WHITE	TMB_Germline	3.36
MMRF2138	BLACK	TMB_DB0	7.4133
MMRF2138	BLACK	TMB_DB0.001	11.88
MMRF2138	BLACK	TMB_DB0.01	22.2
MMRF2138	BLACK	TMB_Germline	5.6933
MMRF2140	BLACK	TMB_DB0	7.3733
MMRF2140	BLACK	TMB_DB0.001	11.5733
MMRF2140	BLACK	TMB_DB0.01	21.7867
MMRF2140	BLACK	TMB_Germline	4.76
MMRF2141	WHITE	TMB_DB0	6.8667
MMRF2141	WHITE	TMB_DB0.001	9.4667
MMRF2141	WHITE	TMB_DB0.01	12.8
MMRF2141	WHITE	TMB_Germline	3.8
MMRF2144	WHITE	TMB_DB0	7.08
MMRF2144	WHITE	TMB_DB0.001	10.16
MMRF2144	WHITE	TMB_DB0.01	13.64
MMRF2144	WHITE	TMB_Germline	5.08
MMRF2150	WHITE	TMB_DB0	6.84
MMRF2150	WHITE	TMB_DB0.001	10.1867
MMRF2150	WHITE	TMB_DB0.01	13.1333
MMRF2150	WHITE	TMB_Germline	3.9733
MMRF2151	WHITE	TMB_DB0	8.3733
MMRF2151	WHITE	TMB_DB0.001	11.56
MMRF2151	WHITE	TMB_DB0.01	14.6933
MMRF2151	WHITE	TMB_Germline	8.1333
MMRF2152	WHITE	TMB_DB0	8.6933
MMRF2152	WHITE	TMB_DB0.001	11.8933
MMRF2152	WHITE	TMB_DB0.01	17.6933
MMRF2152	WHITE	TMB_Germline	8.9467
MMRF2153	WHITE	TMB_DB0	7.1733
MMRF2153	WHITE	TMB_DB0.001	9.6667
MMRF2153	WHITE	TMB_DB0.01	13.1733
MMRF2153	WHITE	TMB_Germline	3.6533
MMRF2159	WHITE	TMB_DB0	7.6667
MMRF2159	WHITE	TMB_DB0.001	10.84
MMRF2159	WHITE	TMB_DB0.01	13.9067
MMRF2159	WHITE	TMB_Germline	3.64
MMRF2160	BLACK	TMB_DB0	8.1333
MMRF2160	BLACK	TMB_DB0.001	12.64
MMRF2160	BLACK	TMB_DB0.01	24.3333
MMRF2160	BLACK	TMB_Germline	6.2933
MMRF2166	WHITE	TMB_DB0	11.88
MMRF2166	WHITE	TMB_DB0.001	14.72
MMRF2166	WHITE	TMB_DB0.01	18.0267
MMRF2166	WHITE	TMB_Germline	16.5467
MMRF2167	WHITE	TMB_DB0	6.88
MMRF2167	WHITE	TMB_DB0.001	9.32
MMRF2167	WHITE	TMB_DB0.01	12.6933
MMRF2167	WHITE	TMB_Germline	4.7467
MMRF2168	BLACK	TMB_DB0	7.6
MMRF2168	BLACK	TMB_DB0.001	12.2
MMRF2168	BLACK	TMB_DB0.01	23.8
MMRF2168	BLACK	TMB_Germline	8.92
MMRF2170	WHITE	TMB_DB0	7.72
MMRF2170	WHITE	TMB_DB0.001	10.28
MMRF2170	WHITE	TMB_DB0.01	13.6533
MMRF2170	WHITE	TMB_Germline	12.4667
MMRF2172	WHITE	TMB_DB0	7.9467
MMRF2172	WHITE	TMB_DB0.001	10.5333
MMRF2172	WHITE	TMB_DB0.01	13.52
MMRF2172	WHITE	TMB_Germline	7.8933
MMRF2173	WHITE	TMB_DB0	7.7067
MMRF2173	WHITE	TMB_DB0.001	10.68
MMRF2173	WHITE	TMB_DB0.01	13.4667
MMRF2173	WHITE	TMB_Germline	4.5333
MMRF2174	WHITE	TMB_DB0	7.0267
MMRF2174	WHITE	TMB_DB0.001	9.4533
MMRF2174	WHITE	TMB_DB0.01	12.3733
MMRF2174	WHITE	TMB_Germline	6.3733
MMRF2176	BLACK	TMB_DB0	7.9867
MMRF2176	BLACK	TMB_DB0.001	12.92
MMRF2176	BLACK	TMB_DB0.01	24.3333
MMRF2176	BLACK	TMB_Germline	6.5467
MMRF2180	WHITE	TMB_DB0	6.4667
MMRF2180	WHITE	TMB_DB0.001	9.6267
MMRF2180	WHITE	TMB_DB0.01	13.1733
MMRF2180	WHITE	TMB_Germline	3.7067
MMRF2181	WHITE	TMB_DB0	7.5333
MMRF2181	WHITE	TMB_DB0.001	10.44
MMRF2181	WHITE	TMB_DB0.01	14.64
MMRF2181	WHITE	TMB_Germline	9.6
MMRF2183	WHITE	TMB_DB0	6.6533
MMRF2183	WHITE	TMB_DB0.001	9.5067
MMRF2183	WHITE	TMB_DB0.01	12.6133
MMRF2183	WHITE	TMB_Germline	6.6133
MMRF2185	WHITE	TMB_DB0	8.1467
MMRF2185	WHITE	TMB_DB0.001	10.8267
MMRF2185	WHITE	TMB_DB0.01	14.16
[truncated: 805 more rows]

## Sheet: Fig 1b
Sample	RACE	Filter	Number of Mutations	TMB
MMRF1016	WHITE	TMB_DB0	14	2
MMRF1016	WHITE	TMB_DB0.001	65	9.28571
MMRF1016	WHITE	TMB_DB0.01	81	11.5714
MMRF1016	WHITE	TMB_Germline	33	4.71429
MMRF1020	WHITE	TMB_DB0	15	2.14286
MMRF1020	WHITE	TMB_DB0.001	53	7.57143
MMRF1020	WHITE	TMB_DB0.01	64	9.14286
MMRF1020	WHITE	TMB_Germline	44	6.28571
MMRF1021	WHITE	TMB_DB0	18	2.57143
MMRF1021	WHITE	TMB_DB0.001	61	8.71429
MMRF1021	WHITE	TMB_DB0.01	74	10.5714
MMRF1021	WHITE	TMB_Germline	35	5
MMRF1024	WHITE	TMB_DB0	13	1.85714
MMRF1024	WHITE	TMB_DB0.001	53	7.57143
MMRF1024	WHITE	TMB_DB0.01	66	9.42857
MMRF1024	WHITE	TMB_Germline	30	4.28571
MMRF1029	WHITE	TMB_DB0	9	1.28571
MMRF1029	WHITE	TMB_DB0.001	36	5.14286
MMRF1029	WHITE	TMB_DB0.01	44	6.28571
MMRF1029	WHITE	TMB_Germline	36	5.14286
MMRF1030	WHITE	TMB_DB0	17	2.42857
MMRF1030	WHITE	TMB_DB0.001	65	9.28571
MMRF1030	WHITE	TMB_DB0.01	85	12.1429
MMRF1030	WHITE	TMB_Germline	26	3.71429
MMRF1031	WHITE	TMB_DB0	14	2
MMRF1031	WHITE	TMB_DB0.001	46	6.57143
MMRF1031	WHITE	TMB_DB0.01	60	8.57143
MMRF1031	WHITE	TMB_Germline	27	3.85714
MMRF1032	WHITE	TMB_DB0	15	2.14286
MMRF1032	WHITE	TMB_DB0.001	55	7.85714
MMRF1032	WHITE	TMB_DB0.01	65	9.28571
MMRF1032	WHITE	TMB_Germline	44	6.28571
MMRF1037	WHITE	TMB_DB0	13	1.85714
MMRF1037	WHITE	TMB_DB0.001	51	7.28571
MMRF1037	WHITE	TMB_DB0.01	64	9.14286
MMRF1037	WHITE	TMB_Germline	46	6.57143
MMRF1038	WHITE	TMB_DB0	13	1.85714
MMRF1038	WHITE	TMB_DB0.001	36	5.14286
MMRF1038	WHITE	TMB_DB0.01	55	7.85714
MMRF1038	WHITE	TMB_Germline	12	1.71429
MMRF1045	BLACK	TMB_DB0	16	2.28571
MMRF1045	BLACK	TMB_DB0.001	55	7.85714
MMRF1045	BLACK	TMB_DB0.01	86	12.2857
MMRF1045	BLACK	TMB_Germline	33	4.71429
MMRF1048	WHITE	TMB_DB0	12	1.71429
MMRF1048	WHITE	TMB_DB0.001	44	6.28571
MMRF1048	WHITE	TMB_DB0.01	55	7.85714
MMRF1048	WHITE	TMB_Germline	41	5.85714
MMRF1049	BLACK	TMB_DB0	19	2.71429
MMRF1049	BLACK	TMB_DB0.001	72	10.2857
MMRF1049	BLACK	TMB_DB0.01	114	16.2857
MMRF1049	BLACK	TMB_Germline	34	4.85714
MMRF1054	WHITE	TMB_DB0	16	2.28571
MMRF1054	WHITE	TMB_DB0.001	64	9.14286
MMRF1054	WHITE	TMB_DB0.01	89	12.7143
MMRF1054	WHITE	TMB_Germline	42	6
MMRF1055	WHITE	TMB_DB0	14	2
MMRF1055	WHITE	TMB_DB0.001	47	6.71429
MMRF1055	WHITE	TMB_DB0.01	65	9.28571
MMRF1055	WHITE	TMB_Germline	31	4.42857
MMRF1061	WHITE	TMB_DB0	23	3.28571
MMRF1061	WHITE	TMB_DB0.001	60	8.57143
MMRF1061	WHITE	TMB_DB0.01	80	11.4286
MMRF1061	WHITE	TMB_Germline	46	6.57143
MMRF1068	BLACK	TMB_DB0	26	3.71429
MMRF1068	BLACK	TMB_DB0.001	75	10.7143
MMRF1068	BLACK	TMB_DB0.01	98	14
MMRF1068	BLACK	TMB_Germline	38	5.42857
MMRF1071	WHITE	TMB_DB0	14	2
MMRF1071	WHITE	TMB_DB0.001	60	8.57143
MMRF1071	WHITE	TMB_DB0.01	70	10
MMRF1071	WHITE	TMB_Germline	23	3.28571
MMRF1073	WHITE	TMB_DB0	24	3.42857
MMRF1073	WHITE	TMB_DB0.001	64	9.14286
MMRF1073	WHITE	TMB_DB0.01	82	11.7143
MMRF1073	WHITE	TMB_Germline	35	5
MMRF1077	WHITE	TMB_DB0	14	2
MMRF1077	WHITE	TMB_DB0.001	55	7.85714
MMRF1077	WHITE	TMB_DB0.01	67	9.57143
MMRF1077	WHITE	TMB_Germline	36	5.14286
MMRF1078	WHITE	TMB_DB0	18	2.57143
MMRF1078	WHITE	TMB_DB0.001	68	9.71429
MMRF1078	WHITE	TMB_DB0.01	80	11.4286
MMRF1078	WHITE	TMB_Germline	34	4.85714
MMRF1079	WHITE	TMB_DB0	22	3.14286
MMRF1079	WHITE	TMB_DB0.001	68	9.71429
MMRF1079	WHITE	TMB_DB0.01	80	11.4286
MMRF1079	WHITE	TMB_Germline	49	7
MMRF1080	WHITE	TMB_DB0	14	2
MMRF1080	WHITE	TMB_DB0.001	57	8.14286
MMRF1080	WHITE	TMB_DB0.01	71	10.1429
MMRF1080	WHITE	TMB_Germline	31	4.42857
MMRF1082	BLACK	TMB_DB0	17	2.42857
MMRF1082	BLACK	TMB_DB0.001	74	10.5714
MMRF1082	BLACK	TMB_DB0.01	122	17.4286
MMRF1082	BLACK	TMB_Germline	41	5.85714
MMRF1085	WHITE	TMB_DB0	22	3.14286
MMRF1085	WHITE	TMB_DB0.001	58	8.28571
MMRF1085	WHITE	TMB_DB0.01	75	10.7143
MMRF1085	WHITE	TMB_Germline	43	6.14286
MMRF1086	WHITE	TMB_DB0	11	1.57143
MMRF1086	WHITE	TMB_DB0.001	64	9.14286
MMRF1086	WHITE	TMB_DB0.01	83	11.8571
MMRF1086	WHITE	TMB_Germline	34	4.85714
MMRF1089	WHITE	TMB_DB0	28	4
MMRF1089	WHITE	TMB_DB0.001	85	12.1429
MMRF1089	WHITE	TMB_DB0.01	112	16
MMRF1089	WHITE	TMB_Germline	64	9.14286
MMRF1090	BLACK	TMB_DB0	23	3.28571
MMRF1090	BLACK	TMB_DB0.001	70	10
MMRF1090	BLACK	TMB_DB0.01	109	15.5714
MMRF1090	BLACK	TMB_Germline	36	5.14286
MMRF1092	BLACK	TMB_DB0	16	2.28571
MMRF1092	BLACK	TMB_DB0.001	70	10
MMRF1092	BLACK	TMB_DB0.01	106	15.1429
MMRF1092	BLACK	TMB_Germline	40	5.71429
MMRF1098	BLACK	TMB_DB0	24	3.42857
MMRF1098	BLACK	TMB_DB0.001	77	11
MMRF1098	BLACK	TMB_DB0.01	112	16
MMRF1098	BLACK	TMB_Germline	45	6.42857
MMRF1100	WHITE	TMB_DB0	15	2.14286
MMRF1100	WHITE	TMB_DB0.001	51	7.28571
MMRF1100	WHITE	TMB_DB0.01	67	9.57143
MMRF1100	WHITE	TMB_Germline	32	4.57143
MMRF1107	BLACK	TMB_DB0	12	1.71429
MMRF1107	BLACK	TMB_DB0.001	64	9.14286
MMRF1107	BLACK	TMB_DB0.01	79	11.2857
MMRF1107	BLACK	TMB_Germline	32	4.57143
MMRF1110	WHITE	TMB_DB0	18	2.57143
MMRF1110	WHITE	TMB_DB0.001	53	7.57143
MMRF1110	WHITE	TMB_DB0.01	70	10
MMRF1110	WHITE	TMB_Germline	20	2.85714
MMRF1112	WHITE	TMB_DB0	20	2.85714
MMRF1112	WHITE	TMB_DB0.001	51	7.28571
MMRF1112	WHITE	TMB_DB0.01	63	9
MMRF1112	WHITE	TMB_Germline	31	4.42857
MMRF1128	WHITE	TMB_DB0	12	1.71429
MMRF1128	WHITE	TMB_DB0.001	46	6.57143
MMRF1128	WHITE	TMB_DB0.01	59	8.42857
MMRF1128	WHITE	TMB_Germline	101	14.4286
MMRF1129	WHITE	TMB_DB0	24	3.42857
MMRF1129	WHITE	TMB_DB0.001	68	9.71429
MMRF1129	WHITE	TMB_DB0.01	89	12.7143
MMRF1129	WHITE	TMB_Germline	48	6.85714
MMRF1131	WHITE	TMB_DB0	12	1.71429
MMRF1131	WHITE	TMB_DB0.001	52	7.42857
MMRF1131	WHITE	TMB_DB0.01	60	8.57143
MMRF1131	WHITE	TMB_Germline	39	5.57143
MMRF1137	WHITE	TMB_DB0	21	3
MMRF1137	WHITE	TMB_DB0.001	61	8.71429
MMRF1137	WHITE	TMB_DB0.01	73	10.4286
MMRF1137	WHITE	TMB_Germline	35	5
MMRF1143	WHITE	TMB_DB0	16	2.28571
MMRF1143	WHITE	TMB_DB0.001	47	6.71429
MMRF1143	WHITE	TMB_DB0.01	62	8.85714
MMRF1143	WHITE	TMB_Germline	23	3.28571
MMRF1148	WHITE	TMB_DB0	16	2.28571
MMRF1148	WHITE	TMB_DB0.001	71	10.1429
MMRF1148	WHITE	TMB_DB0.01	90	12.8571
MMRF1148	WHITE	TMB_Germline	37	5.28571
MMRF1151	WHITE	TMB_DB0	8	1.14286
MMRF1151	WHITE	TMB_DB0.001	62	8.85714
MMRF1151	WHITE	TMB_DB0.01	71	10.1429
MMRF1151	WHITE	TMB_Germline	38	5.42857
MMRF1152	WHITE	TMB_DB0	18	2.57143
MMRF1152	WHITE	TMB_DB0.001	50	7.14286
MMRF1152	WHITE	TMB_DB0.01	72	10.2857
MMRF1152	WHITE	TMB_Germline	34	4.85714
MMRF1153	WHITE	TMB_DB0	19	2.71429
MMRF1153	WHITE	TMB_DB0.001	56	8
MMRF1153	WHITE	TMB_DB0.01	74	10.5714
MMRF1153	WHITE	TMB_Germline	29	4.14286
MMRF1155	BLACK	TMB_DB0	22	3.14286
MMRF1155	BLACK	TMB_DB0.001	76	10.8571
MMRF1155	BLACK	TMB_DB0.01	106	15.1429
MMRF1155	BLACK	TMB_Germline	59	8.42857
MMRF1156	WHITE	TMB_DB0	13	1.85714
MMRF1156	WHITE	TMB_DB0.001	51	7.28571
MMRF1156	WHITE	TMB_DB0.01	64	9.14286
MMRF1156	WHITE	TMB_Germline	32	4.57143
MMRF1157	WHITE	TMB_DB0	17	2.42857
MMRF1157	WHITE	TMB_DB0.001	68	9.71429
MMRF1157	WHITE	TMB_DB0.01	87	12.4286
MMRF1157	WHITE	TMB_Germline	37	5.28571
MMRF1167	WHITE	TMB_DB0	17	2.42857
MMRF1167	WHITE	TMB_DB0.001	70	10
MMRF1167	WHITE	TMB_DB0.01	86	12.2857
MMRF1167	WHITE	TMB_Germline	46	6.57143
MMRF1169	WHITE	TMB_DB0	18	2.57143
MMRF1169	WHITE	TMB_DB0.001	64	9.14286
MMRF1169	WHITE	TMB_DB0.01	76	10.8571
MMRF1169	WHITE	TMB_Germline	29	4.14286
MMRF1171	WHITE	TMB_DB0	14	2
MMRF1171	WHITE	TMB_DB0.001	49	7
MMRF1171	WHITE	TMB_DB0.01	58	8.28571
MMRF1171	WHITE	TMB_Germline	34	4.85714
MMRF1178	WHITE	TMB_DB0	14	2
MMRF1178	WHITE	TMB_DB0.001	49	7
MMRF1178	WHITE	TMB_DB0.01	60	8.57143
MMRF1178	WHITE	TMB_Germline	36	5.14286
MMRF1179	WHITE	TMB_DB0	19	2.71429
MMRF1179	WHITE	TMB_DB0.001	65	9.28571
MMRF1179	WHITE	TMB_DB0.01	74	10.5714
MMRF1179	WHITE	TMB_Germline	35	5
MMRF1180	WHITE	TMB_DB0	24	3.42857
MMRF1180	WHITE	TMB_DB0.001	57	8.14286
MMRF1180	WHITE	TMB_DB0.01	73	10.4286
MMRF1180	WHITE	TMB_Germline	46	6.57143
MMRF1184	WHITE	TMB_DB0	10	1.42857
MMRF1184	WHITE	TMB_DB0.001	62	8.85714
MMRF1184	WHITE	TMB_DB0.01	82	11.7143
MMRF1184	WHITE	TMB_Germline	39	5.57143
MMRF1185	WHITE	TMB_DB0	19	2.71429
MMRF1185	WHITE	TMB_DB0.001	55	7.85714
MMRF1185	WHITE	TMB_DB0.01	72	10.2857
MMRF1185	WHITE	TMB_Germline	30	4.28571
MMRF1186	WHITE	TMB_DB0	17	2.42857
MMRF1186	WHITE	TMB_DB0.001	62	8.85714
MMRF1186	WHITE	TMB_DB0.01	75	10.7143
MMRF1186	WHITE	TMB_Germline	29	4.14286
MMRF1188	BLACK	TMB_DB0	16	2.28571
MMRF1188	BLACK	TMB_DB0.001	60	8.57143
MMRF1188	BLACK	TMB_DB0.01	93	13.2857
MMRF1188	BLACK	TMB_Germline	53	7.57143
MMRF1189	WHITE	TMB_DB0	20	2.85714
MMRF1189	WHITE	TMB_DB0.001	63	9
MMRF1189	WHITE	TMB_DB0.01	73	10.4286
MMRF1189	WHITE	TMB_Germline	33	4.71429
MMRF1193	WHITE	TMB_DB0	25	3.57143
MMRF1193	WHITE	TMB_DB0.001	68	9.71429
MMRF1193	WHITE	TMB_DB0.01	85	12.1429
MMRF1193	WHITE	TMB_Germline	57	8.14286
MMRF1195	BLACK	TMB_DB0	26	3.71429
MMRF1195	BLACK	TMB_DB0.001	75	10.7143
MMRF1195	BLACK	TMB_DB0.01	110	15.7143
MMRF1195	BLACK	TMB_Germline	45	6.42857
MMRF1201	WHITE	TMB_DB0	17	2.42857
MMRF1201	WHITE	TMB_DB0.001	51	7.28571
MMRF1201	WHITE	TMB_DB0.01	71	10.1429
MMRF1201	WHITE	TMB_Germline	35	5
MMRF1202	WHITE	TMB_DB0	16	2.28571
MMRF1202	WHITE	TMB_DB0.001	46	6.57143
MMRF1202	WHITE	TMB_DB0.01	61	8.71429
MMRF1202	WHITE	TMB_Germline	37	5.28571
MMRF1205	BLACK	TMB_DB0	27	3.85714
MMRF1205	BLACK	TMB_DB0.001	71	10.1429
MMRF1205	BLACK	TMB_DB0.01	104	14.8571
MMRF1205	BLACK	TMB_Germline	33	4.71429
MMRF1216	WHITE	TMB_DB0	18	2.57143
MMRF1216	WHITE	TMB_DB0.001	59	8.42857
MMRF1216	WHITE	TMB_DB0.01	70	10
MMRF1216	WHITE	TMB_Germline	24	3.42857
MMRF1219	WHITE	TMB_DB0	20	2.85714
MMRF1219	WHITE	TMB_DB0.001	63	9
MMRF1219	WHITE	TMB_DB0.01	81	11.5714
MMRF1219	WHITE	TMB_Germline	41	5.85714
MMRF1223	WHITE	TMB_DB0	19	2.71429
MMRF1223	WHITE	TMB_DB0.001	62	8.85714
MMRF1223	WHITE	TMB_DB0.01	74	10.5714
MMRF1223	WHITE	TMB_Germline	28	4
MMRF1224	WHITE	TMB_DB0	22	3.14286
MMRF1224	WHITE	TMB_DB0.001	60	8.57143
MMRF1224	WHITE	TMB_DB0.01	85	12.1429
MMRF1224	WHITE	TMB_Germline	63	9
MMRF1231	BLACK	TMB_DB0	19	2.71429
MMRF1231	BLACK	TMB_DB0.001	55	7.85714
MMRF1231	BLACK	TMB_DB0.01	90	12.8571
MMRF1231	BLACK	TMB_Germline	34	4.85714
MMRF1232	BLACK	TMB_DB0	21	3
MMRF1232	BLACK	TMB_DB0.001	59	8.42857
MMRF1232	BLACK	TMB_DB0.01	92	13.1429
MMRF1232	BLACK	TMB_Germline	42	6
MMRF1235	WHITE	TMB_DB0	16	2.28571
MMRF1235	WHITE	TMB_DB0.001	59	8.42857
MMRF1235	WHITE	TMB_DB0.01	74	10.5714
MMRF1235	WHITE	TMB_Germline	49	7
MMRF1236	WHITE	TMB_DB0	19	2.71429
MMRF1236	WHITE	TMB_DB0.001	69	9.85714
MMRF1236	WHITE	TMB_DB0.01	85	12.1429
MMRF1236	WHITE	TMB_Germline	48	6.85714
MMRF1242	BLACK	TMB_DB0	28	4
MMRF1242	BLACK	TMB_DB0.001	80	11.4286
MMRF1242	BLACK	TMB_DB0.01	112	16
MMRF1242	BLACK	TMB_Germline	47	6.71429
MMRF1250	WHITE	TMB_DB0	13	1.85714
MMRF1250	WHITE	TMB_DB0.001	50	7.14286
MMRF1250	WHITE	TMB_DB0.01	62	8.85714
MMRF1250	WHITE	TMB_Germline	38	5.42857
MMRF1251	WHITE	TMB_DB0	15	2.14286
MMRF1251	WHITE	TMB_DB0.001	52	7.42857
MMRF1251	WHITE	TMB_DB0.01	61	8.71429
MMRF1251	WHITE	TMB_Germline	30	4.28571
MMRF1252	WHITE	TMB_DB0	19	2.71429
MMRF1252	WHITE	TMB_DB0.001	59	8.42857
MMRF1252	WHITE	TMB_DB0.01	75	10.7143
MMRF1252	WHITE	TMB_Germline	51	7.28571
MMRF1257	WHITE	TMB_DB0	15	2.14286
MMRF1257	WHITE	TMB_DB0.001	57	8.14286
MMRF1257	WHITE	TMB_DB0.01	67	9.57143
MMRF1257	WHITE	TMB_Germline	25	3.57143
MMRF1260	WHITE	TMB_DB0	14	2
MMRF1260	WHITE	TMB_DB0.001	54	7.71429
MMRF1260	WHITE	TMB_DB0.01	73	10.4286
MMRF1260	WHITE	TMB_Germline	35	5
MMRF1261	WHITE	TMB_DB0	18	2.57143
MMRF1261	WHITE	TMB_DB0.001	64	9.14286
MMRF1261	WHITE	TMB_DB0.01	69	9.85714
MMRF1261	WHITE	TMB_Germline	40	5.71429
MMRF1266	WHITE	TMB_DB0	19	2.71429
MMRF1266	WHITE	TMB_DB0.001	61	8.71429
MMRF1266	WHITE	TMB_DB0.01	70	10
MMRF1266	WHITE	TMB_Germline	51	7.28571
MMRF1267	WHITE	TMB_DB0	11	1.57143
MMRF1267	WHITE	TMB_DB0.001	48	6.85714
MMRF1267	WHITE	TMB_DB0.01	60	8.57143
MMRF1267	WHITE	TMB_Germline	25	3.57143
MMRF1269	WHITE	TMB_DB0	15	2.14286
MMRF1269	WHITE	TMB_DB0.001	63	9
MMRF1269	WHITE	TMB_DB0.01	76	10.8571
MMRF1269	WHITE	TMB_Germline	31	4.42857
MMRF1274	WHITE	TMB_DB0	17	2.42857
MMRF1274	WHITE	TMB_DB0.001	58	8.28571
MMRF1274	WHITE	TMB_DB0.01	67	9.57143
MMRF1274	WHITE	TMB_Germline	35	5
MMRF1277	WHITE	TMB_DB0	19	2.71429
MMRF1277	WHITE	TMB_DB0.001	51	7.28571
MMRF1277	WHITE	TMB_DB0.01	71	10.1429
MMRF1277	WHITE	TMB_Germline	32	4.57143
MMRF1281	BLACK	TMB_DB0	22	3.14286
MMRF1281	BLACK	TMB_DB0.001	58	8.28571
MMRF1281	BLACK	TMB_DB0.01	91	13
MMRF1281	BLACK	TMB_Germline	35	5
MMRF1284	WHITE	TMB_DB0	18	2.57143
MMRF1284	WHITE	TMB_DB0.001	60	8.57143
MMRF1284	WHITE	TMB_DB0.01	78	11.1429
MMRF1284	WHITE	TMB_Germline	27	3.85714
MMRF1285	WHITE	TMB_DB0	18	2.57143
MMRF1285	WHITE	TMB_DB0.001	60	8.57143
MMRF1285	WHITE	TMB_DB0.01	73	10.4286
MMRF1285	WHITE	TMB_Germline	38	5.42857
MMRF1286	WHITE	TMB_DB0	16	2.28571
MMRF1286	WHITE	TMB_DB0.001	62	8.85714
MMRF1286	WHITE	TMB_DB0.01	80	11.4286
MMRF1286	WHITE	TMB_Germline	28	4
MMRF1290	WHITE	TMB_DB0	66	9.42857
MMRF1290	WHITE	TMB_DB0.001	100	14.2857
MMRF1290	WHITE	TMB_DB0.01	109	15.5714
MMRF1290	WHITE	TMB_Germline	84	12
MMRF1295	WHITE	TMB_DB0	14	2
MMRF1295	WHITE	TMB_DB0.001	54	7.71429
MMRF1295	WHITE	TMB_DB0.01	61	8.71429
MMRF1295	WHITE	TMB_Germline	36	5.14286
MMRF1304	WHITE	TMB_DB0	15	2.14286
MMRF1304	WHITE	TMB_DB0.001	43	6.14286
MMRF1304	WHITE	TMB_DB0.01	58	8.28571
MMRF1304	WHITE	TMB_Germline	18	2.57143
MMRF1307	BLACK	TMB_DB0	29	4.14286
MMRF1307	BLACK	TMB_DB0.001	80	11.4286
MMRF1307	BLACK	TMB_DB0.01	116	16.5714
MMRF1307	BLACK	TMB_Germline	38	5.42857
MMRF1308	BLACK	TMB_DB0	15	2.14286
MMRF1308	BLACK	TMB_DB0.001	54	7.71429
MMRF1308	BLACK	TMB_DB0.01	99	14.1429
MMRF1308	BLACK	TMB_Germline	29	4.14286
MMRF1309	WHITE	TMB_DB0	14	2
MMRF1309	WHITE	TMB_DB0.001	53	7.57143
MMRF1309	WHITE	TMB_DB0.01	76	10.8571
MMRF1309	WHITE	TMB_Germline	33	4.71429
MMRF1310	WHITE	TMB_DB0	14	2
MMRF1310	WHITE	TMB_DB0.001	48	6.85714
MMRF1310	WHITE	TMB_DB0.01	63	9
MMRF1310	WHITE	TMB_Germline	31	4.42857
MMRF1311	WHITE	TMB_DB0	14	2
MMRF1311	WHITE	TMB_DB0.001	57	8.14286
MMRF1311	WHITE	TMB_DB0.01	68	9.71429
MMRF1311	WHITE	TMB_Germline	28	4
MMRF1312	WHITE	TMB_DB0	30	4.28571
MMRF1312	WHITE	TMB_DB0.001	69	9.85714
MMRF1312	WHITE	TMB_DB0.01	84	12
MMRF1312	WHITE	TMB_Germline	41	5.85714
MMRF1318	WHITE	TMB_DB0	10	1.42857
MMRF1318	WHITE	TMB_DB0.001	56	8
MMRF1318	WHITE	TMB_DB0.01	71	10.1429
MMRF1318	WHITE	TMB_Germline	23	3.28571
MMRF1320	WHITE	TMB_DB0	19	2.71429
MMRF1320	WHITE	TMB_DB0.001	53	7.57143
MMRF1320	WHITE	TMB_DB0.01	67	9.57143
MMRF1320	WHITE	TMB_Germline	36	5.14286
MMRF1323	WHITE	TMB_DB0	17	2.42857
MMRF1323	WHITE	TMB_DB0.001	50	7.14286
MMRF1323	WHITE	TMB_DB0.01	68	9.71429
MMRF1323	WHITE	TMB_Germline	35	5
MMRF1327	WHITE	TMB_DB0	13	1.85714
MMRF1327	WHITE	TMB_DB0.001	61	8.71429
MMRF1327	WHITE	TMB_DB0.01	81	11.5714
MMRF1327	WHITE	TMB_Germline	36	5.14286
MMRF1328	WHITE	TMB_DB0	32	4.57143
MMRF1328	WHITE	TMB_DB0.001	76	10.8571
MMRF1328	WHITE	TMB_DB0.01	87	12.4286
MMRF1328	WHITE	TMB_Germline	50	7.14286
MMRF1331	WHITE	TMB_DB0	16	2.28571
MMRF1331	WHITE	TMB_DB0.001	59	8.42857
MMRF1331	WHITE	TMB_DB0.01	79	11.2857
MMRF1331	WHITE	TMB_Germline	39	5.57143
MMRF1332	BLACK	TMB_DB0	19	2.71429
MMRF1332	BLACK	TMB_DB0.001	60	8.57143
MMRF1332	BLACK	TMB_DB0.01	101	14.4286
MMRF1332	BLACK	TMB_Germline	52	7.42857
MMRF1338	WHITE	TMB_DB0	18	2.57143
MMRF1338	WHITE	TMB_DB0.001	59	8.42857
MMRF1338	WHITE	TMB_DB0.01	75	10.7143
MMRF1338	WHITE	TMB_Germline	33	4.71429
MMRF1342	WHITE	TMB_DB0	15	2.14286
MMRF1342	WHITE	TMB_DB0.001	44	6.28571
MMRF1342	WHITE	TMB_DB0.01	58	8.28571
MMRF1342	WHITE	TMB_Germline	56	8
MMRF1344	WHITE	TMB_DB0	18	2.57143
MMRF1344	WHITE	TMB_DB0.001	72	10.2857
MMRF1344	WHITE	TMB_DB0.01	96	13.7143
MMRF1344	WHITE	TMB_Germline	38	5.42857
MMRF1345	BLACK	TMB_DB0	22	3.14286
MMRF1345	BLACK	TMB_DB0.001	80	11.4286
MMRF1345	BLACK	TMB_DB0.01	118	16.8571
MMRF1345	BLACK	TMB_Germline	46	6.57143
MMRF1348	WHITE	TMB_DB0	13	1.85714
MMRF1348	WHITE	TMB_DB0.001	47	6.71429
MMRF1348	WHITE	TMB_DB0.01	63	9
MMRF1348	WHITE	TMB_Germline	39	5.57143
MMRF1352	WHITE	TMB_DB0	10	1.42857
MMRF1352	WHITE	TMB_DB0.001	44	6.28571
MMRF1352	WHITE	TMB_DB0.01	63	9
MMRF1352	WHITE	TMB_Germline	30	4.28571
MMRF1354	WHITE	TMB_DB0	17	2.42857
MMRF1354	WHITE	TMB_DB0.001	58	8.28571
MMRF1354	WHITE	TMB_DB0.01	77	11
MMRF1354	WHITE	TMB_Germline	36	5.14286
MMRF1355	BLACK	TMB_DB0	19	2.71429
MMRF1355	BLACK	TMB_DB0.001	64	9.14286
MMRF1355	BLACK	TMB_DB0.01	94	13.4286
MMRF1355	BLACK	TMB_Germline	30	4.28571
MMRF1356	WHITE	TMB_DB0	21	3
MMRF1356	WHITE	TMB_DB0.001	60	8.57143
MMRF1356	WHITE	TMB_DB0.01	71	10.1429
MMRF1356	WHITE	TMB_Germline	36	5.14286
MMRF1358	BLACK	TMB_DB0	18	2.57143
MMRF1358	BLACK	TMB_DB0.001	78	11.1429
MMRF1358	BLACK	TMB_DB0.01	121	17.2857
MMRF1358	BLACK	TMB_Germline	44	6.28571
MMRF1359	BLACK	TMB_DB0	15	2.14286
MMRF1359	BLACK	TMB_DB0.001	54	7.71429
MMRF1359	BLACK	TMB_DB0.01	81	11.5714
MMRF1359	BLACK	TMB_Germline	49	7
MMRF1360	WHITE	TMB_DB0	16	2.28571
MMRF1360	WHITE	TMB_DB0.001	60	8.57143
MMRF1360	WHITE	TMB_DB0.01	76	10.8571
MMRF1360	WHITE	TMB_Germline	51	7.28571
MMRF1365	WHITE	TMB_DB0	23	3.28571
MMRF1365	WHITE	TMB_DB0.001	58	8.28571
MMRF1365	WHITE	TMB_DB0.01	78	11.1429
MMRF1365	WHITE	TMB_Germline	37	5.28571
MMRF1371	WHITE	TMB_DB0	20	2.85714
MMRF1371	WHITE	TMB_DB0.001	50	7.14286
MMRF1371	WHITE	TMB_DB0.01	63	9
MMRF1371	WHITE	TMB_Germline	35	5
MMRF1377	WHITE	TMB_DB0	24	3.42857
MMRF1377	WHITE	TMB_DB0.001	52	7.42857
MMRF1377	WHITE	TMB_DB0.01	65	9.28571
MMRF1377	WHITE	TMB_Germline	74	10.5714
MMRF1380	BLACK	TMB_DB0	29	4.14286
MMRF1380	BLACK	TMB_DB0.001	71	10.1429
MMRF1380	BLACK	TMB_DB0.01	108	15.4286
MMRF1380	BLACK	TMB_Germline	65	9.28571
MMRF1383	WHITE	TMB_DB0	24	3.42857
MMRF1383	WHITE	TMB_DB0.001	50	7.14286
MMRF1383	WHITE	TMB_DB0.01	73	10.4286
MMRF1383	WHITE	TMB_Germline	44	6.28571
MMRF1389	WHITE	TMB_DB0	20	2.85714
MMRF1389	WHITE	TMB_DB0.001	54	7.71429
MMRF1389	WHITE	TMB_DB0.01	70	10
MMRF1389	WHITE	TMB_Germline	43	6.14286
MMRF1393	WHITE	TMB_DB0	13	1.85714
MMRF1393	WHITE	TMB_DB0.001	44	6.28571
MMRF1393	WHITE	TMB_DB0.01	68	9.71429
MMRF1393	WHITE	TMB_Germline	19	2.71429
MMRF1395	WHITE	TMB_DB0	17	2.42857
MMRF1395	WHITE	TMB_DB0.001	57	8.14286
MMRF1395	WHITE	TMB_DB0.01	75	10.7143
MMRF1395	WHITE	TMB_Germline	37	5.28571
MMRF1403	WHITE	TMB_DB0	23	3.28571
MMRF1403	WHITE	TMB_DB0.001	54	7.71429
MMRF1403	WHITE	TMB_DB0.01	64	9.14286
MMRF1403	WHITE	TMB_Germline	62	8.85714
MMRF1407	WHITE	TMB_DB0	16	2.28571
MMRF1407	WHITE	TMB_DB0.001	52	7.42857
MMRF1407	WHITE	TMB_DB0.01	68	9.71429
MMRF1407	WHITE	TMB_Germline	26	3.71429
MMRF1408	WHITE	TMB_DB0	15	2.14286
MMRF1408	WHITE	TMB_DB0.001	54	7.71429
MMRF1408	WHITE	TMB_DB0.01	79	11.2857
MMRF1408	WHITE	TMB_Germline	37	5.28571
MMRF1413	WHITE	TMB_DB0	24	3.42857
MMRF1413	WHITE	TMB_DB0.001	67	9.57143
MMRF1413	WHITE	TMB_DB0.01	81	11.5714
MMRF1413	WHITE	TMB_Germline	38	5.42857
MMRF1423	WHITE	TMB_DB0	18	2.57143
MMRF1423	WHITE	TMB_DB0.001	49	7
MMRF1423	WHITE	TMB_DB0.01	63	9
MMRF1423	WHITE	TMB_Germline	52	7.42857
MMRF1425	BLACK	TMB_DB0	15	2.14286
MMRF1425	BLACK	TMB_DB0.001	51	7.28571
MMRF1425	BLACK	TMB_DB0.01	87	12.4286
MMRF1425	BLACK	TMB_Germline	29	4.14286
MMRF1426	WHITE	TMB_DB0	19	2.71429
MMRF1426	WHITE	TMB_DB0.001	61	8.71429
MMRF1426	WHITE	TMB_DB0.01	76	10.8571
MMRF1426	WHITE	TMB_Germline	42	6
MMRF1431	WHITE	TMB_DB0	17	2.42857
MMRF1431	WHITE	TMB_DB0.001	51	7.28571
MMRF1431	WHITE	TMB_DB0.01	70	10
MMRF1431	WHITE	TMB_Germline	26	3.71429
MMRF1432	WHITE	TMB_DB0	14	2
MMRF1432	WHITE	TMB_DB0.001	51	7.28571
MMRF1432	WHITE	TMB_DB0.01	72	10.2857
MMRF1432	WHITE	TMB_Germline	49	7
MMRF1434	BLACK	TMB_DB0	22	3.14286
MMRF1434	BLACK	TMB_DB0.001	64	9.14286
MMRF1434	BLACK	TMB_DB0.01	98	14
MMRF1434	BLACK	TMB_Germline	31	4.42857
MMRF1436	WHITE	TMB_DB0	17	2.42857
MMRF1436	WHITE	TMB_DB0.001	49	7
MMRF1436	WHITE	TMB_DB0.01	66	9.42857
MMRF1436	WHITE	TMB_Germline	34	4.85714
MMRF1439	BLACK	TMB_DB0	20	2.85714
MMRF1439	BLACK	TMB_DB0.001	59	8.42857
MMRF1439	BLACK	TMB_DB0.01	89	12.7143
MMRF1439	BLACK	TMB_Germline	45	6.42857
MMRF1445	WHITE	TMB_DB0	14	2
MMRF1445	WHITE	TMB_DB0.001	46	6.57143
MMRF1445	WHITE	TMB_DB0.01	63	9
MMRF1445	WHITE	TMB_Germline	39	5.57143
MMRF1446	WHITE	TMB_DB0	15	2.14286
MMRF1446	WHITE	TMB_DB0.001	73	10.4286
MMRF1446	WHITE	TMB_DB0.01	92	13.1429
MMRF1446	WHITE	TMB_Germline	28	4
MMRF1447	WHITE	TMB_DB0	27	3.85714
MMRF1447	WHITE	TMB_DB0.001	47	6.71429
MMRF1447	WHITE	TMB_DB0.01	64	9.14286
MMRF1447	WHITE	TMB_Germline	26	3.71429
MMRF1450	WHITE	TMB_DB0	21	3
MMRF1450	WHITE	TMB_DB0.001	42	6
MMRF1450	WHITE	TMB_DB0.01	54	7.71429
MMRF1450	WHITE	TMB_Germline	43	6.14286
MMRF1451	WHITE	TMB_DB0	18	2.57143
MMRF1451	WHITE	TMB_DB0.001	61	8.71429
MMRF1451	WHITE	TMB_DB0.01	83	11.8571
MMRF1451	WHITE	TMB_Germline	43	6.14286
MMRF1453	WHITE	TMB_DB0	16	2.28571
MMRF1453	WHITE	TMB_DB0.001	47	6.71429
MMRF1453	WHITE	TMB_DB0.01	59	8.42857
MMRF1453	WHITE	TMB_Germline	42	6
MMRF1454	WHITE	TMB_DB0	19	2.71429
MMRF1454	WHITE	TMB_DB0.001	58	8.28571
MMRF1454	WHITE	TMB_DB0.01	77	11
MMRF1454	WHITE	TMB_Germline	23	3.28571
MMRF1460	BLACK	TMB_DB0	21	3
MMRF1460	BLACK	TMB_DB0.001	59	8.42857
MMRF1460	BLACK	TMB_DB0.01	102	14.5714
MMRF1460	BLACK	TMB_Germline	34	4.85714
MMRF1461	WHITE	TMB_DB0	27	3.85714
MMRF1461	WHITE	TMB_DB0.001	59	8.42857
MMRF1461	WHITE	TMB_DB0.01	72	10.2857
MMRF1461	WHITE	TMB_Germline	36	5.14286
MMRF1466	WHITE	TMB_DB0	16	2.28571
MMRF1466	WHITE	TMB_DB0.001	57	8.14286
MMRF1466	WHITE	TMB_DB0.01	74	10.5714
MMRF1466	WHITE	TMB_Germline	36	5.14286
MMRF1474	WHITE	TMB_DB0	17	2.42857
MMRF1474	WHITE	TMB_DB0.001	59	8.42857
MMRF1474	WHITE	TMB_DB0.01	75	10.7143
MMRF1474	WHITE	TMB_Germline	35	5
MMRF1478	WHITE	TMB_DB0	13	1.85714
MMRF1478	WHITE	TMB_DB0.001	51	7.28571
MMRF1478	WHITE	TMB_DB0.01	65	9.28571
MMRF1478	WHITE	TMB_Germline	23	3.28571
MMRF1484	WHITE	TMB_DB0	14	2
MMRF1484	WHITE	TMB_DB0.001	51	7.28571
MMRF1484	WHITE	TMB_DB0.01	73	10.4286
MMRF1484	WHITE	TMB_Germline	27	3.85714
MMRF1485	WHITE	TMB_DB0	16	2.28571
MMRF1485	WHITE	TMB_DB0.001	53	7.57143
MMRF1485	WHITE	TMB_DB0.01	64	9.14286
MMRF1485	WHITE	TMB_Germline	26	3.71429
MMRF1486	WHITE	TMB_DB0	20	2.85714
MMRF1486	WHITE	TMB_DB0.001	68	9.71429
MMRF1486	WHITE	TMB_DB0.01	84	12
MMRF1486	WHITE	TMB_Germline	54	7.71429
MMRF1489	WHITE	TMB_DB0	21	3
MMRF1489	WHITE	TMB_DB0.001	54	7.71429
MMRF1489	WHITE	TMB_DB0.01	73	10.4286
MMRF1489	WHITE	TMB_Germline	38	5.42857
MMRF1496	WHITE	TMB_DB0	20	2.85714
MMRF1496	WHITE	TMB_DB0.001	57	8.14286
MMRF1496	WHITE	TMB_DB0.01	73	10.4286
MMRF1496	WHITE	TMB_Germline	47	6.71429
MMRF1497	BLACK	TMB_DB0	17	2.42857
MMRF1497	BLACK	TMB_DB0.001	59	8.42857
MMRF1497	BLACK	TMB_DB0.01	89	12.7143
MMRF1497	BLACK	TMB_Germline	31	4.42857
MMRF1500	WHITE	TMB_DB0	16	2.28571
MMRF1500	WHITE	TMB_DB0.001	55	7.85714
MMRF1500	WHITE	TMB_DB0.01	68	9.71429
MMRF1500	WHITE	TMB_Germline	40	5.71429
MMRF1501	BLACK	TMB_DB0	24	3.42857
MMRF1501	BLACK	TMB_DB0.001	74	10.5714
MMRF1501	BLACK	TMB_DB0.01	115	16.4286
MMRF1501	BLACK	TMB_Germline	48	6.85714
MMRF1502	WHITE	TMB_DB0	20	2.85714
MMRF1502	WHITE	TMB_DB0.001	53	7.57143
MMRF1502	WHITE	TMB_DB0.01	71	10.1429
MMRF1502	WHITE	TMB_Germline	60	8.57143
MMRF1505	WHITE	TMB_DB0	21	3
MMRF1505	WHITE	TMB_DB0.001	71	10.1429
MMRF1505	WHITE	TMB_DB0.01	84	12
MMRF1505	WHITE	TMB_Germline	53	7.57143
MMRF1506	WHITE	TMB_DB0	11	1.57143
MMRF1506	WHITE	TMB_DB0.001	41	5.85714
MMRF1506	WHITE	TMB_DB0.01	50	7.14286
MMRF1506	WHITE	TMB_Germline	51	7.28571
MMRF1511	WHITE	TMB_DB0	15	2.14286
MMRF1511	WHITE	TMB_DB0.001	46	6.57143
MMRF1511	WHITE	TMB_DB0.01	68	9.71429
MMRF1511	WHITE	TMB_Germline	31	4.42857
MMRF1516	WHITE	TMB_DB0	11	1.57143
MMRF1516	WHITE	TMB_DB0.001	56	8
MMRF1516	WHITE	TMB_DB0.01	75	10.7143
MMRF1516	WHITE	TMB_Germline	30	4.28571
MMRF1518	WHITE	TMB_DB0	27	3.85714
MMRF1518	WHITE	TMB_DB0.001	64	9.14286
MMRF1518	WHITE	TMB_DB0.01	81	11.5714
MMRF1518	WHITE	TMB_Germline	57	8.14286
MMRF1519	WHITE	TMB_DB0	22	3.14286
MMRF1519	WHITE	TMB_DB0.001	59	8.42857
MMRF1519	WHITE	TMB_DB0.01	80	11.4286
MMRF1519	WHITE	TMB_Germline	51	7.28571
MMRF1520	BLACK	TMB_DB0	21	3
MMRF1520	BLACK	TMB_DB0.001	69	9.85714
MMRF1520	BLACK	TMB_DB0.01	109	15.5714
MMRF1520	BLACK	TMB_Germline	45	6.42857
MMRF1522	BLACK	TMB_DB0	12	1.71429
MMRF1522	BLACK	TMB_DB0.001	63	9
MMRF1522	BLACK	TMB_DB0.01	112	16
MMRF1522	BLACK	TMB_Germline	28	4
MMRF1523	WHITE	TMB_DB0	20	2.85714
MMRF1523	WHITE	TMB_DB0.001	57	8.14286
MMRF1523	WHITE	TMB_DB0.01	76	10.8571
MMRF1523	WHITE	TMB_Germline	38	5.42857
MMRF1525	BLACK	TMB_DB0	19	2.71429
MMRF1525	BLACK	TMB_DB0.001	69	9.85714
MMRF1525	BLACK	TMB_DB0.01	114	16.2857
MMRF1525	BLACK	TMB_Germline	41	5.85714
MMRF1531	WHITE	TMB_DB0	16	2.28571
MMRF1531	WHITE	TMB_DB0.001	70	10
MMRF1531	WHITE	TMB_DB0.01	91	13
MMRF1531	WHITE	TMB_Germline	37	5.28571
MMRF1533	WHITE	TMB_DB0	12	1.71429
MMRF1533	WHITE	TMB_DB0.001	51	7.28571
MMRF1533	WHITE	TMB_DB0.01	68	9.71429
MMRF1533	WHITE	TMB_Germline	50	7.14286
MMRF1534	WHITE	TMB_DB0	19	2.71429
MMRF1534	WHITE	TMB_DB0.001	43	6.14286
MMRF1534	WHITE	TMB_DB0.01	57	8.14286
MMRF1534	WHITE	TMB_Germline	26	3.71429
MMRF1537	WHITE	TMB_DB0	15	2.14286
MMRF1537	WHITE	TMB_DB0.001	55	7.85714
MMRF1537	WHITE	TMB_DB0.01	79	11.2857
MMRF1537	WHITE	TMB_Germline	22	3.14286
MMRF1538	WHITE	TMB_DB0	20	2.85714
MMRF1538	WHITE	TMB_DB0.001	71	10.1429
MMRF1538	WHITE	TMB_DB0.01	88	12.5714
MMRF1538	WHITE	TMB_Germline	32	4.57143
MMRF1539	WHITE	TMB_DB0	11	1.57143
MMRF1539	WHITE	TMB_DB0.001	55	7.85714
MMRF1539	WHITE	TMB_DB0.01	74	10.5714
MMRF1539	WHITE	TMB_Germline	32	4.57143
MMRF1540	BLACK	TMB_DB0	17	2.42857
MMRF1540	BLACK	TMB_DB0.001	58	8.28571
MMRF1540	BLACK	TMB_DB0.01	101	14.4286
MMRF1540	BLACK	TMB_Germline	44	6.28571
MMRF1542	BLACK	TMB_DB0	23	3.28571
MMRF1542	BLACK	TMB_DB0.001	71	10.1429
MMRF1542	BLACK	TMB_DB0.01	122	17.4286
MMRF1542	BLACK	TMB_Germline	34	4.85714
MMRF1543	BLACK	TMB_DB0	18	2.57143
MMRF1543	BLACK	TMB_DB0.001	82	11.7143
MMRF1543	BLACK	TMB_DB0.01	125	17.8571
MMRF1543	BLACK	TMB_Germline	60	8.57143
MMRF1546	BLACK	TMB_DB0	24	3.42857
MMRF1546	BLACK	TMB_DB0.001	84	12
MMRF1546	BLACK	TMB_DB0.01	121	17.2857
MMRF1546	BLACK	TMB_Germline	40	5.71429
MMRF1547	WHITE	TMB_DB0	15	2.14286
MMRF1547	WHITE	TMB_DB0.001	57	8.14286
MMRF1547	WHITE	TMB_DB0.01	72	10.2857
MMRF1547	WHITE	TMB_Germline	33	4.71429
MMRF1555	WHITE	TMB_DB0	20	2.85714
MMRF1555	WHITE	TMB_DB0.001	72	10.2857
MMRF1555	WHITE	TMB_DB0.01	94	13.4286
MMRF1555	WHITE	TMB_Germline	38	5.42857
MMRF1556	WHITE	TMB_DB0	14	2
MMRF1556	WHITE	TMB_DB0.001	59	8.42857
MMRF1556	WHITE	TMB_DB0.01	70	10
MMRF1556	WHITE	TMB_Germline	38	5.42857
MMRF1560	WHITE	TMB_DB0	16	2.28571
MMRF1560	WHITE	TMB_DB0.001	51	7.28571
MMRF1560	WHITE	TMB_DB0.01	64	9.14286
MMRF1560	WHITE	TMB_Germline	31	4.42857
MMRF1564	WHITE	TMB_DB0	21	3
MMRF1564	WHITE	TMB_DB0.001	76	10.8571
MMRF1564	WHITE	TMB_DB0.01	94	13.4286
MMRF1564	WHITE	TMB_Germline	36	5.14286
MMRF1565	WHITE	TMB_DB0	17	2.42857
MMRF1565	WHITE	TMB_DB0.001	55	7.85714
MMRF1565	WHITE	TMB_DB0.01	66	9.42857
MMRF1565	WHITE	TMB_Germline	42	6
MMRF1569	WHITE	TMB_DB0	17	2.42857
MMRF1569	WHITE	TMB_DB0.001	50	7.14286
MMRF1569	WHITE	TMB_DB0.01	70	10
MMRF1569	WHITE	TMB_Germline	28	4
MMRF1570	BLACK	TMB_DB0	18	2.57143
MMRF1570	BLACK	TMB_DB0.001	71	10.1429
MMRF1570	BLACK	TMB_DB0.01	118	16.8571
MMRF1570	BLACK	TMB_Germline	33	4.71429
MMRF1572	WHITE	TMB_DB0	21	3
MMRF1572	WHITE	TMB_DB0.001	49	7
MMRF1572	WHITE	TMB_DB0.01	67	9.57143
MMRF1572	WHITE	TMB_Germline	37	5.28571
MMRF1573	WHITE	TMB_DB0	20	2.85714
MMRF1573	WHITE	TMB_DB0.001	61	8.71429
MMRF1573	WHITE	TMB_DB0.01	74	10.5714
MMRF1573	WHITE	TMB_Germline	33	4.71429
MMRF1574	WHITE	TMB_DB0	13	1.85714
MMRF1574	WHITE	TMB_DB0.001	41	5.85714
MMRF1574	WHITE	TMB_DB0.01	60	8.57143
MMRF1574	WHITE	TMB_Germline	31	4.42857
MMRF1576	BLACK	TMB_DB0	24	3.42857
MMRF1576	BLACK	TMB_DB0.001	55	7.85714
MMRF1576	BLACK	TMB_DB0.01	85	12.1429
MMRF1576	BLACK	TMB_Germline	62	8.85714
MMRF1577	WHITE	TMB_DB0	17	2.42857
MMRF1577	WHITE	TMB_DB0.001	48	6.85714
MMRF1577	WHITE	TMB_DB0.01	58	8.28571
MMRF1577	WHITE	TMB_Germline	27	3.85714
MMRF1579	WHITE	TMB_DB0	11	1.57143
MMRF1579	WHITE	TMB_DB0.001	50	7.14286
MMRF1579	WHITE	TMB_DB0.01	71	10.1429
MMRF1579	WHITE	TMB_Germline	17	2.42857
MMRF1580	WHITE	TMB_DB0	14	2
MMRF1580	WHITE	TMB_DB0.001	46	6.57143
MMRF1580	WHITE	TMB_DB0.01	57	8.14286
MMRF1580	WHITE	TMB_Germline	33	4.71429
MMRF1583	WHITE	TMB_DB0	16	2.28571
MMRF1583	WHITE	TMB_DB0.001	48	6.85714
MMRF1583	WHITE	TMB_DB0.01	60	8.57143
MMRF1583	WHITE	TMB_Germline	48	6.85714
MMRF1586	WHITE	TMB_DB0	13	1.85714
MMRF1586	WHITE	TMB_DB0.001	44	6.28571
MMRF1586	WHITE	TMB_DB0.01	71	10.1429
MMRF1586	WHITE	TMB_Germline	35	5
MMRF1587	WHITE	TMB_DB0	14	2
MMRF1587	WHITE	TMB_DB0.001	59	8.42857
MMRF1587	WHITE	TMB_DB0.01	74	10.5714
MMRF1587	WHITE	TMB_Germline	47	6.71429
MMRF1588	WHITE	TMB_DB0	14	2
MMRF1588	WHITE	TMB_DB0.001	42	6
MMRF1588	WHITE	TMB_DB0.01	56	8
MMRF1588	WHITE	TMB_Germline	20	2.85714
MMRF1589	WHITE	TMB_DB0	13	1.85714
MMRF1589	WHITE	TMB_DB0.001	49	7
MMRF1589	WHITE	TMB_DB0.01	58	8.28571
MMRF1589	WHITE	TMB_Germline	33	4.71429
MMRF1593	WHITE	TMB_DB0	14	2
MMRF1593	WHITE	TMB_DB0.001	39	5.57143
MMRF1593	WHITE	TMB_DB0.01	61	8.71429
MMRF1593	WHITE	TMB_Germline	26	3.71429
MMRF1595	WHITE	TMB_DB0	16	2.28571
MMRF1595	WHITE	TMB_DB0.001	52	7.42857
MMRF1595	WHITE	TMB_DB0.01	61	8.71429
MMRF1595	WHITE	TMB_Germline	24	3.42857
MMRF1596	WHITE	TMB_DB0	12	1.71429
MMRF1596	WHITE	TMB_DB0.001	47	6.71429
MMRF1596	WHITE	TMB_DB0.01	64	9.14286
MMRF1596	WHITE	TMB_Germline	41	5.85714
MMRF1597	WHITE	TMB_DB0	21	3
MMRF1597	WHITE	TMB_DB0.001	44	6.28571
MMRF1597	WHITE	TMB_DB0.01	57	8.14286
MMRF1597	WHITE	TMB_Germline	34	4.85714
MMRF1598	WHITE	TMB_DB0	18	2.57143
MMRF1598	WHITE	TMB_DB0.001	61	8.71429
MMRF1598	WHITE	TMB_DB0.01	80	11.4286
MMRF1598	WHITE	TMB_Germline	35	5
MMRF1601	WHITE	TMB_DB0	19	2.71429
MMRF1601	WHITE	TMB_DB0.001	53	7.57143
MMRF1601	WHITE	TMB_DB0.01	63	9
MMRF1601	WHITE	TMB_Germline	24	3.42857
MMRF1603	WHITE	TMB_DB0	21	3
MMRF1603	WHITE	TMB_DB0.001	64	9.14286
MMRF1603	WHITE	TMB_DB0.01	77	11
MMRF1603	WHITE	TMB_Germline	28	4
MMRF1605	BLACK	TMB_DB0	12	1.71429
MMRF1605	BLACK	TMB_DB0.001	48	6.85714
MMRF1605	BLACK	TMB_DB0.01	82	11.7143
MMRF1605	BLACK	TMB_Germline	49	7
MMRF1607	BLACK	TMB_DB0	21	3
MMRF1607	BLACK	TMB_DB0.001	71	10.1429
MMRF1607	BLACK	TMB_DB0.01	103	14.7143
MMRF1607	BLACK	TMB_Germline	23	3.28571
MMRF1608	WHITE	TMB_DB0	18	2.57143
MMRF1608	WHITE	TMB_DB0.001	60	8.57143
MMRF1608	WHITE	TMB_DB0.01	77	11
MMRF1608	WHITE	TMB_Germline	28	4
MMRF1610	WHITE	TMB_DB0	21	3
MMRF1610	WHITE	TMB_DB0.001	47	6.71429
MMRF1610	WHITE	TMB_DB0.01	62	8.85714
MMRF1610	WHITE	TMB_Germline	33	4.71429
MMRF1613	WHITE	TMB_DB0	11	1.57143
MMRF1613	WHITE	TMB_DB0.001	46	6.57143
MMRF1613	WHITE	TMB_DB0.01	60	8.57143
MMRF1613	WHITE	TMB_Germline	34	4.85714
MMRF1614	WHITE	TMB_DB0	22	3.14286
MMRF1614	WHITE	TMB_DB0.001	60	8.57143
MMRF1614	WHITE	TMB_DB0.01	68	9.71429
MMRF1614	WHITE	TMB_Germline	34	4.85714
MMRF1617	WHITE	TMB_DB0	20	2.85714
MMRF1617	WHITE	TMB_DB0.001	46	6.57143
MMRF1617	WHITE	TMB_DB0.01	57	8.14286
MMRF1617	WHITE	TMB_Germline	34	4.85714
MMRF1618	WHITE	TMB_DB0	23	3.28571
MMRF1618	WHITE	TMB_DB0.001	58	8.28571
MMRF1618	WHITE	TMB_DB0.01	74	10.5714
MMRF1618	WHITE	TMB_Germline	40	5.71429
MMRF1621	WHITE	TMB_DB0	23	3.28571
MMRF1621	WHITE	TMB_DB0.001	59	8.42857
MMRF1621	WHITE	TMB_DB0.01	82	11.7143
MMRF1621	WHITE	TMB_Germline	36	5.14286
MMRF1622	WHITE	TMB_DB0	21	3
MMRF1622	WHITE	TMB_DB0.001	45	6.42857
MMRF1622	WHITE	TMB_DB0.01	53	7.57143
MMRF1622	WHITE	TMB_Germline	25	3.57143
MMRF1624	WHITE	TMB_DB0	12	1.71429
MMRF1624	WHITE	TMB_DB0.001	44	6.28571
MMRF1624	WHITE	TMB_DB0.01	63	9
MMRF1624	WHITE	TMB_Germline	27	3.85714
MMRF1627	WHITE	TMB_DB0	20	2.85714
MMRF1627	WHITE	TMB_DB0.001	53	7.57143
MMRF1627	WHITE	TMB_DB0.01	63	9
MMRF1627	WHITE	TMB_Germline	29	4.14286
MMRF1628	WHITE	TMB_DB0	14	2
MMRF1628	WHITE	TMB_DB0.001	52	7.42857
MMRF1628	WHITE	TMB_DB0.01	66	9.42857
MMRF1628	WHITE	TMB_Germline	29	4.14286
MMRF1629	WHITE	TMB_DB0	12	1.71429
MMRF1629	WHITE	TMB_DB0.001	49	7
MMRF1629	WHITE	TMB_DB0.01	74	10.5714
MMRF1629	WHITE	TMB_Germline	24	3.42857
MMRF1630	WHITE	TMB_DB0	19	2.71429
MMRF1630	WHITE	TMB_DB0.001	60	8.57143
MMRF1630	WHITE	TMB_DB0.01	72	10.2857
MMRF1630	WHITE	TMB_Germline	37	5.28571
MMRF1633	BLACK	TMB_DB0	22	3.14286
MMRF1633	BLACK	TMB_DB0.001	65	9.28571
MMRF1633	BLACK	TMB_DB0.01	91	13
MMRF1633	BLACK	TMB_Germline	26	3.71429
MMRF1634	WHITE	TMB_DB0	18	2.57143
MMRF1634	WHITE	TMB_DB0.001	46	6.57143
MMRF1634	WHITE	TMB_DB0.01	65	9.28571
MMRF1634	WHITE	TMB_Germline	42	6
MMRF1637	WHITE	TMB_DB0	19	2.71429
MMRF1637	WHITE	TMB_DB0.001	64	9.14286
MMRF1637	WHITE	TMB_DB0.01	78	11.1429
MMRF1637	WHITE	TMB_Germline	31	4.42857
MMRF1638	WHITE	TMB_DB0	18	2.57143
MMRF1638	WHITE	TMB_DB0.001	56	8
MMRF1638	WHITE	TMB_DB0.01	71	10.1429
MMRF1638	WHITE	TMB_Germline	35	5
MMRF1639	BLACK	TMB_DB0	22	3.14286
MMRF1639	BLACK	TMB_DB0.001	73	10.4286
MMRF1639	BLACK	TMB_DB0.01	116	16.5714
MMRF1639	BLACK	TMB_Germline	41	5.85714
MMRF1640	WHITE	TMB_DB0	13	1.85714
MMRF1640	WHITE	TMB_DB0.001	47	6.71429
MMRF1640	WHITE	TMB_DB0.01	57	8.14286
MMRF1640	WHITE	TMB_Germline	46	6.57143
MMRF1641	WHITE	TMB_DB0	17	2.42857
MMRF1641	WHITE	TMB_DB0.001	43	6.14286
MMRF1641	WHITE	TMB_DB0.01	55	7.85714
MMRF1641	WHITE	TMB_Germline	39	5.57143
MMRF1643	WHITE	TMB_DB0	14	2
MMRF1643	WHITE	TMB_DB0.001	45	6.42857
MMRF1643	WHITE	TMB_DB0.01	66	9.42857
MMRF1643	WHITE	TMB_Germline	23	3.28571
MMRF1644	BLACK	TMB_DB0	27	3.85714
MMRF1644	BLACK	TMB_DB0.001	56	8
MMRF1644	BLACK	TMB_DB0.01	99	14.1429
MMRF1644	BLACK	TMB_Germline	55	7.85714
MMRF1645	BLACK	TMB_DB0	15	2.14286
MMRF1645	BLACK	TMB_DB0.001	59	8.42857
MMRF1645	BLACK	TMB_DB0.01	98	14
MMRF1645	BLACK	TMB_Germline	37	5.28571
MMRF1647	BLACK	TMB_DB0	17	2.42857
MMRF1647	BLACK	TMB_DB0.001	66	9.42857
MMRF1647	BLACK	TMB_DB0.01	96	13.7143
MMRF1647	BLACK	TMB_Germline	27	3.85714
MMRF1650	BLACK	TMB_DB0	25	3.57143
MMRF1650	BLACK	TMB_DB0.001	67	9.57143
MMRF1650	BLACK	TMB_DB0.01	99	14.1429
MMRF1650	BLACK	TMB_Germline	31	4.42857
MMRF1651	WHITE	TMB_DB0	13	1.85714
MMRF1651	WHITE	TMB_DB0.001	51	7.28571
MMRF1651	WHITE	TMB_DB0.01	61	8.71429
MMRF1651	WHITE	TMB_Germline	30	4.28571
MMRF1652	BLACK	TMB_DB0	16	2.28571
MMRF1652	BLACK	TMB_DB0.001	67	9.57143
MMRF1652	BLACK	TMB_DB0.01	105	15
MMRF1652	BLACK	TMB_Germline	27	3.85714
MMRF1654	WHITE	TMB_DB0	23	3.28571
MMRF1654	WHITE	TMB_DB0.001	69	9.85714
MMRF1654	WHITE	TMB_DB0.01	80	11.4286
MMRF1654	WHITE	TMB_Germline	45	6.42857
MMRF1655	WHITE	TMB_DB0	22	3.14286
MMRF1655	WHITE	TMB_DB0.001	54	7.71429
MMRF1655	WHITE	TMB_DB0.01	69	9.85714
MMRF1655	WHITE	TMB_Germline	35	5
MMRF1662	WHITE	TMB_DB0	23	3.28571
MMRF1662	WHITE	TMB_DB0.001	54	7.71429
MMRF1662	WHITE	TMB_DB0.01	64	9.14286
MMRF1662	WHITE	TMB_Germline	28	4
MMRF1664	WHITE	TMB_DB0	13	1.85714
MMRF1664	WHITE	TMB_DB0.001	44	6.28571
MMRF1664	WHITE	TMB_DB0.01	63	9
MMRF1664	WHITE	TMB_Germline	30	4.28571
MMRF1665	WHITE	TMB_DB0	9	1.28571
MMRF1665	WHITE	TMB_DB0.001	41	5.85714
MMRF1665	WHITE	TMB_DB0.01	54	7.71429
MMRF1665	WHITE	TMB_Germline	32	4.57143
MMRF1667	WHITE	TMB_DB0	17	2.42857
MMRF1667	WHITE	TMB_DB0.001	68	9.71429
MMRF1667	WHITE	TMB_DB0.01	85	12.1429
MMRF1667	WHITE	TMB_Germline	38	5.42857
MMRF1668	WHITE	TMB_DB0	18	2.57143
MMRF1668	WHITE	TMB_DB0.001	52	7.42857
MMRF1668	WHITE	TMB_DB0.01	79	11.2857
MMRF1668	WHITE	TMB_Germline	31	4.42857
MMRF1670	WHITE	TMB_DB0	28	4
MMRF1670	WHITE	TMB_DB0.001	66	9.42857
MMRF1670	WHITE	TMB_DB0.01	76	10.8571
MMRF1670	WHITE	TMB_Germline	37	5.28571
MMRF1671	WHITE	TMB_DB0	19	2.71429
MMRF1671	WHITE	TMB_DB0.001	62	8.85714
MMRF1671	WHITE	TMB_DB0.01	79	11.2857
MMRF1671	WHITE	TMB_Germline	31	4.42857
MMRF1672	WHITE	TMB_DB0	16	2.28571
MMRF1672	WHITE	TMB_DB0.001	42	6
MMRF1672	WHITE	TMB_DB0.01	61	8.71429
MMRF1672	WHITE	TMB_Germline	31	4.42857
MMRF1676	WHITE	TMB_DB0	30	4.28571
MMRF1676	WHITE	TMB_DB0.001	77	11
MMRF1676	WHITE	TMB_DB0.01	88	12.5714
MMRF1676	WHITE	TMB_Germline	32	4.57143
MMRF1677	WHITE	TMB_DB0	12	1.71429
MMRF1677	WHITE	TMB_DB0.001	44	6.28571
MMRF1677	WHITE	TMB_DB0.01	59	8.42857
MMRF1677	WHITE	TMB_Germline	22	3.14286
MMRF1678	WHITE	TMB_DB0	20	2.85714
MMRF1678	WHITE	TMB_DB0.001	69	9.85714
MMRF1678	WHITE	TMB_DB0.01	84	12
MMRF1678	WHITE	TMB_Germline	32	4.57143
MMRF1680	WHITE	TMB_DB0	18	2.57143
MMRF1680	WHITE	TMB_DB0.001	49	7
MMRF1680	WHITE	TMB_DB0.01	65	9.28571
MMRF1680	WHITE	TMB_Germline	36	5.14286
MMRF1682	WHITE	TMB_DB0	28	4
MMRF1682	WHITE	TMB_DB0.001	76	10.8571
MMRF1682	WHITE	TMB_DB0.01	87	12.4286
MMRF1682	WHITE	TMB_Germline	36	5.14286
MMRF1683	WHITE	TMB_DB0	34	4.85714
MMRF1683	WHITE	TMB_DB0.001	76	10.8571
MMRF1683	WHITE	TMB_DB0.01	99	14.1429
MMRF1683	WHITE	TMB_Germline	48	6.85714
MMRF1686	WHITE	TMB_DB0	15	2.14286
MMRF1686	WHITE	TMB_DB0.001	61	8.71429
MMRF1686	WHITE	TMB_DB0.01	72	10.2857
MMRF1686	WHITE	TMB_Germline	35	5
MMRF1687	WHITE	TMB_DB0	20	2.85714
MMRF1687	WHITE	TMB_DB0.001	55	7.85714
MMRF1687	WHITE	TMB_DB0.01	73	10.4286
MMRF1687	WHITE	TMB_Germline	41	5.85714
MMRF1689	WHITE	TMB_DB0	16	2.28571
MMRF1689	WHITE	TMB_DB0.001	59	8.42857
MMRF1689	WHITE	TMB_DB0.01	73	10.4286
MMRF1689	WHITE	TMB_Germline	33	4.71429
MMRF1690	WHITE	TMB_DB0	19	2.71429
MMRF1690	WHITE	TMB_DB0.001	57	8.14286
MMRF1690	WHITE	TMB_DB0.01	78	11.1429
MMRF1690	WHITE	TMB_Germline	36	5.14286
MMRF1695	WHITE	TMB_DB0	9	1.28571
MMRF1695	WHITE	TMB_DB0.001	50	7.14286
MMRF1695	WHITE	TMB_DB0.01	75	10.7143
MMRF1695	WHITE	TMB_Germline	23	3.28571
MMRF1698	BLACK	TMB_DB0	20	2.85714
MMRF1698	BLACK	TMB_DB0.001	55	7.85714
MMRF1698	BLACK	TMB_DB0.01	97	13.8571
MMRF1698	BLACK	TMB_Germline	32	4.57143
MMRF1700	BLACK	TMB_DB0	21	3
MMRF1700	BLACK	TMB_DB0.001	58	8.28571
MMRF1700	BLACK	TMB_DB0.01	88	12.5714
MMRF1700	BLACK	TMB_Germline	44	6.28571
MMRF1703	WHITE	TMB_DB0	22	3.14286
MMRF1703	WHITE	TMB_DB0.001	63	9
MMRF1703	WHITE	TMB_DB0.01	73	10.4286
MMRF1703	WHITE	TMB_Germline	20	2.85714
MMRF1705	WHITE	TMB_DB0	18	2.57143
MMRF1705	WHITE	TMB_DB0.001	64	9.14286
MMRF1705	WHITE	TMB_DB0.01	82	11.7143
MMRF1705	WHITE	TMB_Germline	28	4
MMRF1710	WHITE	TMB_DB0	15	2.14286
MMRF1710	WHITE	TMB_DB0.001	52	7.42857
MMRF1710	WHITE	TMB_DB0.01	76	10.8571
MMRF1710	WHITE	TMB_Germline	30	4.28571
MMRF1713	BLACK	TMB_DB0	18	2.57143
MMRF1713	BLACK	TMB_DB0.001	67	9.57143
MMRF1713	BLACK	TMB_DB0.01	110	15.7143
MMRF1713	BLACK	TMB_Germline	36	5.14286
MMRF1714	WHITE	TMB_DB0	16	2.28571
MMRF1714	WHITE	TMB_DB0.001	56	8
MMRF1714	WHITE	TMB_DB0.01	72	10.2857
MMRF1714	WHITE	TMB_Germline	40	5.71429
MMRF1715	WHITE	TMB_DB0	17	2.42857
MMRF1715	WHITE	TMB_DB0.001	49	7
MMRF1715	WHITE	TMB_DB0.01	56	8
MMRF1715	WHITE	TMB_Germline	35	5
MMRF1716	WHITE	TMB_DB0	17	2.42857
MMRF1716	WHITE	TMB_DB0.001	57	8.14286
MMRF1716	WHITE	TMB_DB0.01	73	10.4286
MMRF1716	WHITE	TMB_Germline	49	7
MMRF1717	WHITE	TMB_DB0	18	2.57143
MMRF1717	WHITE	TMB_DB0.001	50	7.14286
MMRF1717	WHITE	TMB_DB0.01	69	9.85714
MMRF1717	WHITE	TMB_Germline	32	4.57143
MMRF1719	WHITE	TMB_DB0	15	2.14286
MMRF1719	WHITE	TMB_DB0.001	43	6.14286
MMRF1719	WHITE	TMB_DB0.01	59	8.42857
MMRF1719	WHITE	TMB_Germline	39	5.57143
MMRF1720	WHITE	TMB_DB0	9	1.28571
MMRF1720	WHITE	TMB_DB0.001	48	6.85714
MMRF1720	WHITE	TMB_DB0.01	61	8.71429
MMRF1720	WHITE	TMB_Germline	32	4.57143
MMRF1721	WHITE	TMB_DB0	11	1.57143
MMRF1721	WHITE	TMB_DB0.001	44	6.28571
MMRF1721	WHITE	TMB_DB0.01	59	8.42857
MMRF1721	WHITE	TMB_Germline	23	3.28571
MMRF1722	WHITE	TMB_DB0	19	2.71429
MMRF1722	WHITE	TMB_DB0.001	54	7.71429
MMRF1722	WHITE	TMB_DB0.01	77	11
MMRF1722	WHITE	TMB_Germline	30	4.28571
MMRF1723	WHITE	TMB_DB0	18	2.57143
MMRF1723	WHITE	TMB_DB0.001	58	8.28571
MMRF1723	WHITE	TMB_DB0.01	82	11.7143
MMRF1723	WHITE	TMB_Germline	47	6.71429
MMRF1725	WHITE	TMB_DB0	18	2.57143
MMRF1725	WHITE	TMB_DB0.001	60	8.57143
MMRF1725	WHITE	TMB_DB0.01	71	10.1429
MMRF1725	WHITE	TMB_Germline	42	6
MMRF1726	WHITE	TMB_DB0	16	2.28571
MMRF1726	WHITE	TMB_DB0.001	50	7.14286
MMRF1726	WHITE	TMB_DB0.01	67	9.57143
MMRF1726	WHITE	TMB_Germline	45	6.42857
MMRF1727	WHITE	TMB_DB0	17	2.42857
MMRF1727	WHITE	TMB_DB0.001	59	8.42857
MMRF1727	WHITE	TMB_DB0.01	79	11.2857
MMRF1727	WHITE	TMB_Germline	28	4
MMRF1730	WHITE	TMB_DB0	11	1.57143
MMRF1730	WHITE	TMB_DB0.001	44	6.28571
MMRF1730	WHITE	TMB_DB0.01	66	9.42857
MMRF1730	WHITE	TMB_Germline	32	4.57143
MMRF1731	WHITE	TMB_DB0	16	2.28571
MMRF1731	WHITE	TMB_DB0.001	56	8
MMRF1731	WHITE	TMB_DB0.01	71	10.1429
MMRF1731	WHITE	TMB_Germline	28	4
MMRF1733	WHITE	TMB_DB0	19	2.71429
MMRF1733	WHITE	TMB_DB0.001	48	6.85714
MMRF1733	WHITE	TMB_DB0.01	60	8.57143
MMRF1733	WHITE	TMB_Germline	31	4.42857
MMRF1735	WHITE	TMB_DB0	10	1.42857
MMRF1735	WHITE	TMB_DB0.001	49	7
MMRF1735	WHITE	TMB_DB0.01	60	8.57143
MMRF1735	WHITE	TMB_Germline	28	4
MMRF1736	WHITE	TMB_DB0	20	2.85714
MMRF1736	WHITE	TMB_DB0.001	62	8.85714
MMRF1736	WHITE	TMB_DB0.01	71	10.1429
MMRF1736	WHITE	TMB_Germline	42	6
MMRF1739	BLACK	TMB_DB0	16	2.28571
MMRF1739	BLACK	TMB_DB0.001	64	9.14286
MMRF1739	BLACK	TMB_DB0.01	99	14.1429
MMRF1739	BLACK	TMB_Germline	31	4.42857
MMRF1740	WHITE	TMB_DB0	22	3.14286
MMRF1740	WHITE	TMB_DB0.001	60	8.57143
MMRF1740	WHITE	TMB_DB0.01	72	10.2857
MMRF1740	WHITE	TMB_Germline	33	4.71429
MMRF1744	WHITE	TMB_DB0	19	2.71429
MMRF1744	WHITE	TMB_DB0.001	56	8
MMRF1744	WHITE	TMB_DB0.01	68	9.71429
MMRF1744	WHITE	TMB_Germline	30	4.28571
MMRF1746	BLACK	TMB_DB0	32	4.57143
MMRF1746	BLACK	TMB_DB0.001	77	11
MMRF1746	BLACK	TMB_DB0.01	126	18
MMRF1746	BLACK	TMB_Germline	28	4
MMRF1749	WHITE	TMB_DB0	21	3
MMRF1749	WHITE	TMB_DB0.001	60	8.57143
MMRF1749	WHITE	TMB_DB0.01	70	10
MMRF1749	WHITE	TMB_Germline	65	9.28571
MMRF1750	WHITE	TMB_DB0	20	2.85714
MMRF1750	WHITE	TMB_DB0.001	54	7.71429
MMRF1750	WHITE	TMB_DB0.01	66	9.42857
MMRF1750	WHITE	TMB_Germline	30	4.28571
MMRF1755	WHITE	TMB_DB0	11	1.57143
MMRF1755	WHITE	TMB_DB0.001	44	6.28571
MMRF1755	WHITE	TMB_DB0.01	60	8.57143
MMRF1755	WHITE	TMB_Germline	24	3.42857
MMRF1758	BLACK	TMB_DB0	21	3
MMRF1758	BLACK	TMB_DB0.001	56	8
MMRF1758	BLACK	TMB_DB0.01	91	13
MMRF1758	BLACK	TMB_Germline	43	6.14286
MMRF1759	WHITE	TMB_DB0	23	3.28571
MMRF1759	WHITE	TMB_DB0.001	56	8
MMRF1759	WHITE	TMB_DB0.01	79	11.2857
MMRF1759	WHITE	TMB_Germline	22	3.14286
MMRF1760	BLACK	TMB_DB0	18	2.57143
MMRF1760	BLACK	TMB_DB0.001	58	8.28571
MMRF1760	BLACK	TMB_DB0.01	92	13.1429
MMRF1760	BLACK	TMB_Germline	30	4.28571
MMRF1761	WHITE	TMB_DB0	14	2
MMRF1761	WHITE	TMB_DB0.001	49	7
MMRF1761	WHITE	TMB_DB0.01	68	9.71429
MMRF1761	WHITE	TMB_Germline	27	3.85714
MMRF1763	WHITE	TMB_DB0	20	2.85714
MMRF1763	WHITE	TMB_DB0.001	47	6.71429
MMRF1763	WHITE	TMB_DB0.01	65	9.28571
MMRF1763	WHITE	TMB_Germline	24	3.42857
MMRF1766	WHITE	TMB_DB0	15	2.14286
MMRF1766	WHITE	TMB_DB0.001	52	7.42857
MMRF1766	WHITE	TMB_DB0.01	72	10.2857
MMRF1766	WHITE	TMB_Germline	18	2.57143
MMRF1768	WHITE	TMB_DB0	21	3
MMRF1768	WHITE	TMB_DB0.001	58	8.28571
MMRF1768	WHITE	TMB_DB0.01	76	10.8571
MMRF1768	WHITE	TMB_Germline	43	6.14286
MMRF1773	BLACK	TMB_DB0	15	2.14286
MMRF1773	BLACK	TMB_DB0.001	53	7.57143
MMRF1773	BLACK	TMB_DB0.01	91	13
MMRF1773	BLACK	TMB_Germline	29	4.14286
MMRF1774	WHITE	TMB_DB0	21	3
MMRF1774	WHITE	TMB_DB0.001	50	7.14286
MMRF1774	WHITE	TMB_DB0.01	65	9.28571
MMRF1774	WHITE	TMB_Germline	30	4.28571
MMRF1775	BLACK	TMB_DB0	21	3
MMRF1775	BLACK	TMB_DB0.001	75	10.7143
MMRF1775	BLACK	TMB_DB0.01	126	18
MMRF1775	BLACK	TMB_Germline	23	3.28571
MMRF1777	WHITE	TMB_DB0	16	2.28571
MMRF1777	WHITE	TMB_DB0.001	51	7.28571
MMRF1777	WHITE	TMB_DB0.01	65	9.28571
MMRF1777	WHITE	TMB_Germline	28	4
MMRF1778	WHITE	TMB_DB0	24	3.42857
MMRF1778	WHITE	TMB_DB0.001	50	7.14286
MMRF1778	WHITE	TMB_DB0.01	65	9.28571
MMRF1778	WHITE	TMB_Germline	40	5.71429
MMRF1780	BLACK	TMB_DB0	25	3.57143
MMRF1780	BLACK	TMB_DB0.001	69	9.85714
MMRF1780	BLACK	TMB_DB0.01	106	15.1429
MMRF1780	BLACK	TMB_Germline	31	4.42857
MMRF1781	WHITE	TMB_DB0	22	3.14286
MMRF1781	WHITE	TMB_DB0.001	60	8.57143
MMRF1781	WHITE	TMB_DB0.01	74	10.5714
MMRF1781	WHITE	TMB_Germline	34	4.85714
MMRF1782	WHITE	TMB_DB0	27	3.85714
MMRF1782	WHITE	TMB_DB0.001	66	9.42857
MMRF1782	WHITE	TMB_DB0.01	83	11.8571
MMRF1782	WHITE	TMB_Germline	43	6.14286
MMRF1783	WHITE	TMB_DB0	16	2.28571
MMRF1783	WHITE	TMB_DB0.001	53	7.57143
MMRF1783	WHITE	TMB_DB0.01	62	8.85714
MMRF1783	WHITE	TMB_Germline	34	4.85714
MMRF1784	WHITE	TMB_DB0	18	2.57143
MMRF1784	WHITE	TMB_DB0.001	65	9.28571
MMRF1784	WHITE	TMB_DB0.01	85	12.1429
MMRF1784	WHITE	TMB_Germline	28	4
MMRF1786	BLACK	TMB_DB0	20	2.85714
MMRF1786	BLACK	TMB_DB0.001	60	8.57143
MMRF1786	BLACK	TMB_DB0.01	100	14.2857
MMRF1786	BLACK	TMB_Germline	48	6.85714
MMRF1787	WHITE	TMB_DB0	26	3.71429
MMRF1787	WHITE	TMB_DB0.001	64	9.14286
MMRF1787	WHITE	TMB_DB0.01	71	10.1429
MMRF1787	WHITE	TMB_Germline	26	3.71429
MMRF1790	WHITE	TMB_DB0	12	1.71429
MMRF1790	WHITE	TMB_DB0.001	41	5.85714
MMRF1790	WHITE	TMB_DB0.01	52	7.42857
MMRF1790	WHITE	TMB_Germline	38	5.42857
MMRF1792	WHITE	TMB_DB0	25	3.57143
MMRF1792	WHITE	TMB_DB0.001	64	9.14286
MMRF1792	WHITE	TMB_DB0.01	81	11.5714
MMRF1792	WHITE	TMB_Germline	43	6.14286
MMRF1793	BLACK	TMB_DB0	25	3.57143
MMRF1793	BLACK	TMB_DB0.001	83	11.8571
MMRF1793	BLACK	TMB_DB0.01	124	17.7143
MMRF1793	BLACK	TMB_Germline	82	11.7143
MMRF1794	WHITE	TMB_DB0	15	2.14286
MMRF1794	WHITE	TMB_DB0.001	51	7.28571
MMRF1794	WHITE	TMB_DB0.01	64	9.14286
MMRF1794	WHITE	TMB_Germline	30	4.28571
MMRF1795	WHITE	TMB_DB0	28	4
MMRF1795	WHITE	TMB_DB0.001	74	10.5714
MMRF1795	WHITE	TMB_DB0.01	93	13.2857
MMRF1795	WHITE	TMB_Germline	55	7.85714
MMRF1796	WHITE	TMB_DB0	149	21.2857
MMRF1796	WHITE	TMB_DB0.001	206	29.4286
MMRF1796	WHITE	TMB_DB0.01	223	31.8571
MMRF1796	WHITE	TMB_Germline	200	28.5714
MMRF1797	WHITE	TMB_DB0	19	2.71429
MMRF1797	WHITE	TMB_DB0.001	60	8.57143
MMRF1797	WHITE	TMB_DB0.01	77	11
MMRF1797	WHITE	TMB_Germline	36	5.14286
MMRF1801	WHITE	TMB_DB0	61	8.71429
MMRF1801	WHITE	TMB_DB0.001	105	15
MMRF1801	WHITE	TMB_DB0.01	121	17.2857
MMRF1801	WHITE	TMB_Germline	90	12.8571
MMRF1802	WHITE	TMB_DB0	17	2.42857
MMRF1802	WHITE	TMB_DB0.001	51	7.28571
MMRF1802	WHITE	TMB_DB0.01	61	8.71429
MMRF1802	WHITE	TMB_Germline	32	4.57143
MMRF1803	WHITE	TMB_DB0	22	3.14286
MMRF1803	WHITE	TMB_DB0.001	68	9.71429
MMRF1803	WHITE	TMB_DB0.01	85	12.1429
MMRF1803	WHITE	TMB_Germline	49	7
MMRF1805	BLACK	TMB_DB0	16	2.28571
MMRF1805	BLACK	TMB_DB0.001	69	9.85714
MMRF1805	BLACK	TMB_DB0.01	105	15
MMRF1805	BLACK	TMB_Germline	27	3.85714
MMRF1808	WHITE	TMB_DB0	25	3.57143
MMRF1808	WHITE	TMB_DB0.001	71	10.1429
MMRF1808	WHITE	TMB_DB0.01	88	12.5714
MMRF1808	WHITE	TMB_Germline	33	4.71429
MMRF1810	WHITE	TMB_DB0	15	2.14286
MMRF1810	WHITE	TMB_DB0.001	48	6.85714
MMRF1810	WHITE	TMB_DB0.01	63	9
MMRF1810	WHITE	TMB_Germline	32	4.57143
MMRF1814	BLACK	TMB_DB0	17	2.42857
MMRF1814	BLACK	TMB_DB0.001	66	9.42857
MMRF1814	BLACK	TMB_DB0.01	99	14.1429
MMRF1814	BLACK	TMB_Germline	36	5.14286
MMRF1815	BLACK	TMB_DB0	21	3
MMRF1815	BLACK	TMB_DB0.001	63	9
MMRF1815	BLACK	TMB_DB0.01	104	14.8571
MMRF1815	BLACK	TMB_Germline	55	7.85714
MMRF1816	WHITE	TMB_DB0	15	2.14286
MMRF1816	WHITE	TMB_DB0.001	56	8
MMRF1816	WHITE	TMB_DB0.01	69	9.85714
MMRF1816	WHITE	TMB_Germline	49	7
MMRF1820	WHITE	TMB_DB0	15	2.14286
MMRF1820	WHITE	TMB_DB0.001	49	7
MMRF1820	WHITE	TMB_DB0.01	67	9.57143
MMRF1820	WHITE	TMB_Germline	25	3.57143
MMRF1822	BLACK	TMB_DB0	24	3.42857
MMRF1822	BLACK	TMB_DB0.001	85	12.1429
MMRF1822	BLACK	TMB_DB0.01	116	16.5714
MMRF1822	BLACK	TMB_Germline	54	7.71429
MMRF1824	BLACK	TMB_DB0	25	3.57143
MMRF1824	BLACK	TMB_DB0.001	78	11.1429
MMRF1824	BLACK	TMB_DB0.01	112	16
MMRF1824	BLACK	TMB_Germline	29	4.14286
MMRF1825	WHITE	TMB_DB0	17	2.42857
MMRF1825	WHITE	TMB_DB0.001	62	8.85714
MMRF1825	WHITE	TMB_DB0.01	74	10.5714
MMRF1825	WHITE	TMB_Germline	63	9
MMRF1830	WHITE	TMB_DB0	17	2.42857
MMRF1830	WHITE	TMB_DB0.001	67	9.57143
MMRF1830	WHITE	TMB_DB0.01	73	10.4286
MMRF1830	WHITE	TMB_Germline	52	7.42857
MMRF1831	WHITE	TMB_DB0	23	3.28571
MMRF1831	WHITE	TMB_DB0.001	78	11.1429
MMRF1831	WHITE	TMB_DB0.01	95	13.5714
MMRF1831	WHITE	TMB_Germline	51	7.28571
MMRF1832	BLACK	TMB_DB0	21	3
MMRF1832	BLACK	TMB_DB0.001	62	8.85714
MMRF1832	BLACK	TMB_DB0.01	98	14
MMRF1832	BLACK	TMB_Germline	54	7.71429
MMRF1833	WHITE	TMB_DB0	19	2.71429
MMRF1833	WHITE	TMB_DB0.001	54	7.71429
MMRF1833	WHITE	TMB_DB0.01	66	9.42857
MMRF1833	WHITE	TMB_Germline	56	8
MMRF1834	WHITE	TMB_DB0	21	3
MMRF1834	WHITE	TMB_DB0.001	54	7.71429
MMRF1834	WHITE	TMB_DB0.01	66	9.42857
MMRF1834	WHITE	TMB_Germline	35	5
MMRF1835	WHITE	TMB_DB0	24	3.42857
MMRF1835	WHITE	TMB_DB0.001	64	9.14286
MMRF1835	WHITE	TMB_DB0.01	78	11.1429
MMRF1835	WHITE	TMB_Germline	32	4.57143
MMRF1838	WHITE	TMB_DB0	13	1.85714
MMRF1838	WHITE	TMB_DB0.001	52	7.42857
MMRF1838	WHITE	TMB_DB0.01	71	10.1429
MMRF1838	WHITE	TMB_Germline	33	4.71429
MMRF1839	WHITE	TMB_DB0	14	2
MMRF1839	WHITE	TMB_DB0.001	49	7
MMRF1839	WHITE	TMB_DB0.01	63	9
MMRF1839	WHITE	TMB_Germline	55	7.85714
MMRF1841	WHITE	TMB_DB0	23	3.28571
MMRF1841	WHITE	TMB_DB0.001	71	10.1429
MMRF1841	WHITE	TMB_DB0.01	89	12.7143
MMRF1841	WHITE	TMB_Germline	47	6.71429
MMRF1842	BLACK	TMB_DB0	18	2.57143
MMRF1842	BLACK	TMB_DB0.001	63	9
MMRF1842	BLACK	TMB_DB0.01	105	15
MMRF1842	BLACK	TMB_Germline	30	4.28571
MMRF1846	WHITE	TMB_DB0	22	3.14286
MMRF1846	WHITE	TMB_DB0.001	53	7.57143
MMRF1846	WHITE	TMB_DB0.01	79	11.2857
MMRF1846	WHITE	TMB_Germline	40	5.71429
MMRF1847	WHITE	TMB_DB0	23	3.28571
MMRF1847	WHITE	TMB_DB0.001	64	9.14286
MMRF1847	WHITE	TMB_DB0.01	80	11.4286
MMRF1847	WHITE	TMB_Germline	46	6.57143
MMRF1850	WHITE	TMB_DB0	21	3
MMRF1850	WHITE	TMB_DB0.001	59	8.42857
MMRF1850	WHITE	TMB_DB0.01	75	10.7143
MMRF1850	WHITE	TMB_Germline	45	6.42857
MMRF1851	WHITE	TMB_DB0	15	2.14286
MMRF1851	WHITE	TMB_DB0.001	42	6
MMRF1851	WHITE	TMB_DB0.01	57	8.14286
MMRF1851	WHITE	TMB_Germline	33	4.71429
MMRF1855	WHITE	TMB_DB0	27	3.85714
MMRF1855	WHITE	TMB_DB0.001	77	11
MMRF1855	WHITE	TMB_DB0.01	90	12.8571
MMRF1855	WHITE	TMB_Germline	66	9.42857
MMRF1856	WHITE	TMB_DB0	16	2.28571
MMRF1856	WHITE	TMB_DB0.001	49	7
MMRF1856	WHITE	TMB_DB0.01	60	8.57143
MMRF1856	WHITE	TMB_Germline	34	4.85714
MMRF1857	WHITE	TMB_DB0	12	1.71429
MMRF1857	WHITE	TMB_DB0.001	52	7.42857
MMRF1857	WHITE	TMB_DB0.01	63	9
MMRF1857	WHITE	TMB_Germline	28	4
MMRF1858	BLACK	TMB_DB0	25	3.57143
MMRF1858	BLACK	TMB_DB0.001	65	9.28571
MMRF1858	BLACK	TMB_DB0.01	94	13.4286
MMRF1858	BLACK	TMB_Germline	49	7
MMRF1859	WHITE	TMB_DB0	16	2.28571
MMRF1859	WHITE	TMB_DB0.001	58	8.28571
MMRF1859	WHITE	TMB_DB0.01	67	9.57143
MMRF1859	WHITE	TMB_Germline	38	5.42857
MMRF1860	WHITE	TMB_DB0	18	2.57143
MMRF1860	WHITE	TMB_DB0.001	36	5.14286
MMRF1860	WHITE	TMB_DB0.01	49	7
MMRF1860	WHITE	TMB_Germline	13	1.85714
MMRF1861	WHITE	TMB_DB0	16	2.28571
MMRF1861	WHITE	TMB_DB0.001	62	8.85714
MMRF1861	WHITE	TMB_DB0.01	76	10.8571
MMRF1861	WHITE	TMB_Germline	42	6
MMRF1862	WHITE	TMB_DB0	21	3
MMRF1862	WHITE	TMB_DB0.001	55	7.85714
MMRF1862	WHITE	TMB_DB0.01	74	10.5714
MMRF1862	WHITE	TMB_Germline	19	2.71429
MMRF1865	WHITE	TMB_DB0	22	3.14286
MMRF1865	WHITE	TMB_DB0.001	65	9.28571
MMRF1865	WHITE	TMB_DB0.01	80	11.4286
MMRF1865	WHITE	TMB_Germline	30	4.28571
MMRF1866	BLACK	TMB_DB0	23	3.28571
MMRF1866	BLACK	TMB_DB0.001	63	9
MMRF1866	BLACK	TMB_DB0.01	118	16.8571
MMRF1866	BLACK	TMB_Germline	22	3.14286
MMRF1867	WHITE	TMB_DB0	17	2.42857
MMRF1867	WHITE	TMB_DB0.001	47	6.71429
MMRF1867	WHITE	TMB_DB0.01	67	9.57143
MMRF1867	WHITE	TMB_Germline	34	4.85714
MMRF1871	WHITE	TMB_DB0	18	2.57143
MMRF1871	WHITE	TMB_DB0.001	46	6.57143
MMRF1871	WHITE	TMB_DB0.01	61	8.71429
MMRF1871	WHITE	TMB_Germline	27	3.85714
MMRF1873	WHITE	TMB_DB0	12	1.71429
MMRF1873	WHITE	TMB_DB0.001	44	6.28571
MMRF1873	WHITE	TMB_DB0.01	60	8.57143
MMRF1873	WHITE	TMB_Germline	47	6.71429
MMRF1876	WHITE	TMB_DB0	15	2.14286
MMRF1876	WHITE	TMB_DB0.001	50	7.14286
MMRF1876	WHITE	TMB_DB0.01	65	9.28571
MMRF1876	WHITE	TMB_Germline	41	5.85714
MMRF1879	BLACK	TMB_DB0	29	4.14286
MMRF1879	BLACK	TMB_DB0.001	72	10.2857
MMRF1879	BLACK	TMB_DB0.01	109	15.5714
MMRF1879	BLACK	TMB_Germline	43	6.14286
MMRF1880	WHITE	TMB_DB0	17	2.42857
MMRF1880	WHITE	TMB_DB0.001	48	6.85714
MMRF1880	WHITE	TMB_DB0.01	60	8.57143
MMRF1880	WHITE	TMB_Germline	16	2.28571
MMRF1881	WHITE	TMB_DB0	18	2.57143
MMRF1881	WHITE	TMB_DB0.001	57	8.14286
MMRF1881	WHITE	TMB_DB0.01	77	11
MMRF1881	WHITE	TMB_Germline	31	4.42857
MMRF1882	WHITE	TMB_DB0	18	2.57143
MMRF1882	WHITE	TMB_DB0.001	62	8.85714
MMRF1882	WHITE	TMB_DB0.01	86	12.2857
MMRF1882	WHITE	TMB_Germline	26	3.71429
MMRF1886	WHITE	TMB_DB0	26	3.71429
MMRF1886	WHITE	TMB_DB0.001	63	9
MMRF1886	WHITE	TMB_DB0.01	80	11.4286
MMRF1886	WHITE	TMB_Germline	37	5.28571
MMRF1888	WHITE	TMB_DB0	24	3.42857
MMRF1888	WHITE	TMB_DB0.001	64	9.14286
MMRF1888	WHITE	TMB_DB0.01	75	10.7143
MMRF1888	WHITE	TMB_Germline	28	4
MMRF1890	WHITE	TMB_DB0	18	2.57143
MMRF1890	WHITE	TMB_DB0.001	53	7.57143
MMRF1890	WHITE	TMB_DB0.01	69	9.85714
MMRF1890	WHITE	TMB_Germline	47	6.71429
MMRF1891	WHITE	TMB_DB0	17	2.42857
MMRF1891	WHITE	TMB_DB0.001	56	8
MMRF1891	WHITE	TMB_DB0.01	71	10.1429
MMRF1891	WHITE	TMB_Germline	23	3.28571
MMRF1893	WHITE	TMB_DB0	20	2.85714
MMRF1893	WHITE	TMB_DB0.001	53	7.57143
MMRF1893	WHITE	TMB_DB0.01	66	9.42857
MMRF1893	WHITE	TMB_Germline	34	4.85714
MMRF1895	WHITE	TMB_DB0	15	2.14286
MMRF1895	WHITE	TMB_DB0.001	61	8.71429
MMRF1895	WHITE	TMB_DB0.01	85	12.1429
MMRF1895	WHITE	TMB_Germline	28	4
MMRF1900	WHITE	TMB_DB0	19	2.71429
MMRF1900	WHITE	TMB_DB0.001	57	8.14286
MMRF1900	WHITE	TMB_DB0.01	69	9.85714
MMRF1900	WHITE	TMB_Germline	25	3.57143
MMRF1908	WHITE	TMB_DB0	22	3.14286
MMRF1908	WHITE	TMB_DB0.001	56	8
MMRF1908	WHITE	TMB_DB0.01	67	9.57143
MMRF1908	WHITE	TMB_Germline	45	6.42857
MMRF1910	WHITE	TMB_DB0	22	3.14286
MMRF1910	WHITE	TMB_DB0.001	55	7.85714
MMRF1910	WHITE	TMB_DB0.01	69	9.85714
MMRF1910	WHITE	TMB_Germline	35	5
MMRF1911	WHITE	TMB_DB0	16	2.28571
MMRF1911	WHITE	TMB_DB0.001	59	8.42857
MMRF1911	WHITE	TMB_DB0.01	71	10.1429
MMRF1911	WHITE	TMB_Germline	35	5
MMRF1912	WHITE	TMB_DB0	54	7.71429
MMRF1912	WHITE	TMB_DB0.001	93	13.2857
MMRF1912	WHITE	TMB_DB0.01	106	15.1429
MMRF1912	WHITE	TMB_Germline	77	11
MMRF1913	WHITE	TMB_DB0	19	2.71429
MMRF1913	WHITE	TMB_DB0.001	52	7.42857
MMRF1913	WHITE	TMB_DB0.01	65	9.28571
MMRF1913	WHITE	TMB_Germline	28	4
MMRF1915	WHITE	TMB_DB0	21	3
MMRF1915	WHITE	TMB_DB0.001	70	10
MMRF1915	WHITE	TMB_DB0.01	83	11.8571
MMRF1915	WHITE	TMB_Germline	40	5.71429
MMRF1916	WHITE	TMB_DB0	18	2.57143
MMRF1916	WHITE	TMB_DB0.001	61	8.71429
MMRF1916	WHITE	TMB_DB0.01	74	10.5714
MMRF1916	WHITE	TMB_Germline	30	4.28571
MMRF1917	WHITE	TMB_DB0	16	2.28571
MMRF1917	WHITE	TMB_DB0.001	42	6
MMRF1917	WHITE	TMB_DB0.01	65	9.28571
MMRF1917	WHITE	TMB_Germline	30	4.28571
MMRF1918	WHITE	TMB_DB0	22	3.14286
MMRF1918	WHITE	TMB_DB0.001	46	6.57143
MMRF1918	WHITE	TMB_DB0.01	69	9.85714
MMRF1918	WHITE	TMB_Germline	42	6
MMRF1921	WHITE	TMB_DB0	14	2
MMRF1921	WHITE	TMB_DB0.001	65	9.28571
MMRF1921	WHITE	TMB_DB0.01	79	11.2857
MMRF1921	WHITE	TMB_Germline	38	5.42857
MMRF1922	WHITE	TMB_DB0	17	2.42857
MMRF1922	WHITE	TMB_DB0.001	41	5.85714
MMRF1922	WHITE	TMB_DB0.01	57	8.14286
MMRF1922	WHITE	TMB_Germline	44	6.28571
MMRF1923	WHITE	TMB_DB0	21	3
MMRF1923	WHITE	TMB_DB0.001	57	8.14286
MMRF1923	WHITE	TMB_DB0.01	70	10
MMRF1923	WHITE	TMB_Germline	33	4.71429
MMRF1927	WHITE	TMB_DB0	19	2.71429
MMRF1927	WHITE	TMB_DB0.001	45	6.42857
MMRF1927	WHITE	TMB_DB0.01	62	8.85714
MMRF1927	WHITE	TMB_Germline	28	4
MMRF1928	WHITE	TMB_DB0	21	3
MMRF1928	WHITE	TMB_DB0.001	50	7.14286
MMRF1928	WHITE	TMB_DB0.01	65	9.28571
MMRF1928	WHITE	TMB_Germline	25	3.57143
MMRF1929	WHITE	TMB_DB0	26	3.71429
MMRF1929	WHITE	TMB_DB0.001	61	8.71429
MMRF1929	WHITE	TMB_DB0.01	80	11.4286
MMRF1929	WHITE	TMB_Germline	39	5.57143
MMRF1930	WHITE	TMB_DB0	15	2.14286
MMRF1930	WHITE	TMB_DB0.001	48	6.85714
MMRF1930	WHITE	TMB_DB0.01	61	8.71429
MMRF1930	WHITE	TMB_Germline	30	4.28571
MMRF1931	WHITE	TMB_DB0	21	3
MMRF1931	WHITE	TMB_DB0.001	60	8.57143
MMRF1931	WHITE	TMB_DB0.01	78	11.1429
MMRF1931	WHITE	TMB_Germline	36	5.14286
MMRF1932	WHITE	TMB_DB0	22	3.14286
MMRF1932	WHITE	TMB_DB0.001	38	5.42857
MMRF1932	WHITE	TMB_DB0.01	54	7.71429
MMRF1932	WHITE	TMB_Germline	28	4
MMRF1935	WHITE	TMB_DB0	18	2.57143
MMRF1935	WHITE	TMB_DB0.001	46	6.57143
MMRF1935	WHITE	TMB_DB0.01	63	9
MMRF1935	WHITE	TMB_Germline	46	6.57143
MMRF1939	BLACK	TMB_DB0	27	3.85714
MMRF1939	BLACK	TMB_DB0.001	75	10.7143
MMRF1939	BLACK	TMB_DB0.01	114	16.2857
MMRF1939	BLACK	TMB_Germline	32	4.57143
MMRF1940	WHITE	TMB_DB0	16	2.28571
MMRF1940	WHITE	TMB_DB0.001	46	6.57143
MMRF1940	WHITE	TMB_DB0.01	61	8.71429
MMRF1940	WHITE	TMB_Germline	26	3.71429
MMRF1945	BLACK	TMB_DB0	27	3.85714
MMRF1945	BLACK	TMB_DB0.001	71	10.1429
MMRF1945	BLACK	TMB_DB0.01	105	15
MMRF1945	BLACK	TMB_Germline	33	4.71429
MMRF1951	WHITE	TMB_DB0	27	3.85714
MMRF1951	WHITE	TMB_DB0.001	66	9.42857
MMRF1951	WHITE	TMB_DB0.01	85	12.1429
MMRF1951	WHITE	TMB_Germline	51	7.28571
MMRF1952	BLACK	TMB_DB0	16	2.28571
MMRF1952	BLACK	TMB_DB0.001	60	8.57143
MMRF1952	BLACK	TMB_DB0.01	89	12.7143
MMRF1952	BLACK	TMB_Germline	28	4
MMRF1953	WHITE	TMB_DB0	27	3.85714
MMRF1953	WHITE	TMB_DB0.001	72	10.2857
MMRF1953	WHITE	TMB_DB0.01	83	11.8571
MMRF1953	WHITE	TMB_Germline	39	5.57143
MMRF1955	WHITE	TMB_DB0	18	2.57143
MMRF1955	WHITE	TMB_DB0.001	53	7.57143
MMRF1955	WHITE	TMB_DB0.01	65	9.28571
MMRF1955	WHITE	TMB_Germline	32	4.57143
MMRF1957	WHITE	TMB_DB0	14	2
MMRF1957	WHITE	TMB_DB0.001	49	7
MMRF1957	WHITE	TMB_DB0.01	61	8.71429
MMRF1957	WHITE	TMB_Germline	26	3.71429
MMRF1963	WHITE	TMB_DB0	14	2
MMRF1963	WHITE	TMB_DB0.001	51	7.28571
MMRF1963	WHITE	TMB_DB0.01	65	9.28571
MMRF1963	WHITE	TMB_Germline	45	6.42857
MMRF1965	WHITE	TMB_DB0	33	4.71429
MMRF1965	WHITE	TMB_DB0.001	76	10.8571
MMRF1965	WHITE	TMB_DB0.01	89	12.7143
MMRF1965	WHITE	TMB_Germline	53	7.57143
MMRF1967	WHITE	TMB_DB0	20	2.85714
MMRF1967	WHITE	TMB_DB0.001	62	8.85714
MMRF1967	WHITE	TMB_DB0.01	76	10.8571
MMRF1967	WHITE	TMB_Germline	35	5
MMRF1970	WHITE	TMB_DB0	23	3.28571
MMRF1970	WHITE	TMB_DB0.001	56	8
MMRF1970	WHITE	TMB_DB0.01	69	9.85714
MMRF1970	WHITE	TMB_Germline	37	5.28571
MMRF1971	WHITE	TMB_DB0	46	6.57143
MMRF1971	WHITE	TMB_DB0.001	76	10.8571
MMRF1971	WHITE	TMB_DB0.01	90	12.8571
MMRF1971	WHITE	TMB_Germline	47	6.71429
MMRF1972	WHITE	TMB_DB0	17	2.42857
MMRF1972	WHITE	TMB_DB0.001	52	7.42857
MMRF1972	WHITE	TMB_DB0.01	66	9.42857
MMRF1972	WHITE	TMB_Germline	30	4.28571
MMRF1974	WHITE	TMB_DB0	28	4
MMRF1974	WHITE	TMB_DB0.001	74	10.5714
MMRF1974	WHITE	TMB_DB0.01	86	12.2857
MMRF1974	WHITE	TMB_Germline	36	5.14286
MMRF1977	BLACK	TMB_DB0	16	2.28571
MMRF1977	BLACK	TMB_DB0.001	63	9
MMRF1977	BLACK	TMB_DB0.01	100	14.2857
MMRF1977	BLACK	TMB_Germline	36	5.14286
MMRF1978	WHITE	TMB_DB0	15	2.14286
MMRF1978	WHITE	TMB_DB0.001	56	8
MMRF1978	WHITE	TMB_DB0.01	78	11.1429
MMRF1978	WHITE	TMB_Germline	30	4.28571
MMRF1981	WHITE	TMB_DB0	27	3.85714
MMRF1981	WHITE	TMB_DB0.001	64	9.14286
MMRF1981	WHITE	TMB_DB0.01	82	11.7143
MMRF1981	WHITE	TMB_Germline	54	7.71429
MMRF1982	BLACK	TMB_DB0	22	3.14286
MMRF1982	BLACK	TMB_DB0.001	79	11.2857
MMRF1982	BLACK	TMB_DB0.01	115	16.4286
MMRF1982	BLACK	TMB_Germline	36	5.14286
MMRF1983	BLACK	TMB_DB0	24	3.42857
MMRF1983	BLACK	TMB_DB0.001	64	9.14286
MMRF1983	BLACK	TMB_DB0.01	77	11
MMRF1983	BLACK	TMB_Germline	43	6.14286
MMRF1985	WHITE	TMB_DB0	16	2.28571
MMRF1985	WHITE	TMB_DB0.001	50	7.14286
MMRF1985	WHITE	TMB_DB0.01	68	9.71429
MMRF1985	WHITE	TMB_Germline	30	4.28571
MMRF1986	BLACK	TMB_DB0	50	7.14286
MMRF1986	BLACK	TMB_DB0.001	100	14.2857
MMRF1986	BLACK	TMB_DB0.01	133	19
MMRF1986	BLACK	TMB_Germline	67	9.57143
MMRF1988	WHITE	TMB_DB0	17	2.42857
MMRF1988	WHITE	TMB_DB0.001	50	7.14286
MMRF1988	WHITE	TMB_DB0.01	66	9.42857
MMRF1988	WHITE	TMB_Germline	25	3.57143
MMRF1991	WHITE	TMB_DB0	21	3
MMRF1991	WHITE	TMB_DB0.001	58	8.28571
MMRF1991	WHITE	TMB_DB0.01	72	10.2857
MMRF1991	WHITE	TMB_Germline	40	5.71429
MMRF1992	WHITE	TMB_DB0	20	2.85714
MMRF1992	WHITE	TMB_DB0.001	62	8.85714
MMRF1992	WHITE	TMB_DB0.01	74	10.5714
MMRF1992	WHITE	TMB_Germline	24	3.42857
MMRF1994	WHITE	TMB_DB0	17	2.42857
MMRF1994	WHITE	TMB_DB0.001	53	7.57143
MMRF1994	WHITE	TMB_DB0.01	66	9.42857
MMRF1994	WHITE	TMB_Germline	55	7.85714
MMRF1997	BLACK	TMB_DB0	20	2.85714
MMRF1997	BLACK	TMB_DB0.001	60	8.57143
MMRF1997	BLACK	TMB_DB0.01	96	13.7143
MMRF1997	BLACK	TMB_Germline	39	5.57143
MMRF1998	WHITE	TMB_DB0	24	3.42857
MMRF1998	WHITE	TMB_DB0.001	77	11
MMRF1998	WHITE	TMB_DB0.01	95	13.5714
MMRF1998	WHITE	TMB_Germline	42	6
MMRF1999	WHITE	TMB_DB0	19	2.71429
MMRF1999	WHITE	TMB_DB0.001	70	10
MMRF1999	WHITE	TMB_DB0.01	85	12.1429
MMRF1999	WHITE	TMB_Germline	34	4.85714
MMRF2000	WHITE	TMB_DB0	26	3.71429
MMRF2000	WHITE	TMB_DB0.001	69	9.85714
MMRF2000	WHITE	TMB_DB0.01	87	12.4286
MMRF2000	WHITE	TMB_Germline	37	5.28571
MMRF2001	WHITE	TMB_DB0	17	2.42857
MMRF2001	WHITE	TMB_DB0.001	48	6.85714
MMRF2001	WHITE	TMB_DB0.01	63	9
MMRF2001	WHITE	TMB_Germline	40	5.71429
MMRF2002	WHITE	TMB_DB0	13	1.85714
MMRF2002	WHITE	TMB_DB0.001	53	7.57143
MMRF2002	WHITE	TMB_DB0.01	77	11
MMRF2002	WHITE	TMB_Germline	26	3.71429
MMRF2005	WHITE	TMB_DB0	15	2.14286
MMRF2005	WHITE	TMB_DB0.001	61	8.71429
MMRF2005	WHITE	TMB_DB0.01	75	10.7143
MMRF2005	WHITE	TMB_Germline	38	5.42857
MMRF2006	WHITE	TMB_DB0	20	2.85714
MMRF2006	WHITE	TMB_DB0.001	56	8
MMRF2006	WHITE	TMB_DB0.01	74	10.5714
MMRF2006	WHITE	TMB_Germline	25	3.57143
MMRF2007	BLACK	TMB_DB0	17	2.42857
MMRF2007	BLACK	TMB_DB0.001	58	8.28571
MMRF2007	BLACK	TMB_DB0.01	95	13.5714
MMRF2007	BLACK	TMB_Germline	21	3
MMRF2011	WHITE	TMB_DB0	13	1.85714
MMRF2011	WHITE	TMB_DB0.001	52	7.42857
MMRF2011	WHITE	TMB_DB0.01	72	10.2857
MMRF2011	WHITE	TMB_Germline	32	4.57143
MMRF2012	BLACK	TMB_DB0	23	3.28571
MMRF2012	BLACK	TMB_DB0.001	61	8.71429
MMRF2012	BLACK	TMB_DB0.01	98	14
MMRF2012	BLACK	TMB_Germline	23	3.28571
MMRF2013	WHITE	TMB_DB0	27	3.85714
MMRF2013	WHITE	TMB_DB0.001	61	8.71429
MMRF2013	WHITE	TMB_DB0.01	85	12.1429
MMRF2013	WHITE	TMB_Germline	29	4.14286
MMRF2014	WHITE	TMB_DB0	24	3.42857
MMRF2014	WHITE	TMB_DB0.001	53	7.57143
MMRF2014	WHITE	TMB_DB0.01	72	10.2857
MMRF2014	WHITE	TMB_Germline	40	5.71429
MMRF2015	BLACK	TMB_DB0	17	2.42857
MMRF2015	BLACK	TMB_DB0.001	56	8
MMRF2015	BLACK	TMB_DB0.01	91	13
MMRF2015	BLACK	TMB_Germline	54	7.71429
MMRF2016	WHITE	TMB_DB0	12	1.71429
MMRF2016	WHITE	TMB_DB0.001	42	6
MMRF2016	WHITE	TMB_DB0.01	64	9.14286
MMRF2016	WHITE	TMB_Germline	25	3.57143
MMRF2018	WHITE	TMB_DB0	16	2.28571
MMRF2018	WHITE	TMB_DB0.001	62	8.85714
MMRF2018	WHITE	TMB_DB0.01	75	10.7143
MMRF2018	WHITE	TMB_Germline	31	4.42857
MMRF2019	WHITE	TMB_DB0	26	3.71429
MMRF2019	WHITE	TMB_DB0.001	60	8.57143
MMRF2019	WHITE	TMB_DB0.01	78	11.1429
MMRF2019	WHITE	TMB_Germline	44	6.28571
MMRF2021	BLACK	TMB_DB0	22	3.14286
MMRF2021	BLACK	TMB_DB0.001	73	10.4286
MMRF2021	BLACK	TMB_DB0.01	111	15.8571
MMRF2021	BLACK	TMB_Germline	27	3.85714
MMRF2024	WHITE	TMB_DB0	14	2
MMRF2024	WHITE	TMB_DB0.001	55	7.85714
MMRF2024	WHITE	TMB_DB0.01	64	9.14286
MMRF2024	WHITE	TMB_Germline	40	5.71429
MMRF2026	WHITE	TMB_DB0	14	2
MMRF2026	WHITE	TMB_DB0.001	44	6.28571
MMRF2026	WHITE	TMB_DB0.01	65	9.28571
MMRF2026	WHITE	TMB_Germline	31	4.42857
MMRF2035	WHITE	TMB_DB0	20	2.85714
MMRF2035	WHITE	TMB_DB0.001	51	7.28571
MMRF2035	WHITE	TMB_DB0.01	70	10
MMRF2035	WHITE	TMB_Germline	30	4.28571
MMRF2038	WHITE	TMB_DB0	18	2.57143
MMRF2038	WHITE	TMB_DB0.001	50	7.14286
MMRF2038	WHITE	TMB_DB0.01	61	8.71429
MMRF2038	WHITE	TMB_Germline	41	5.85714
MMRF2039	WHITE	TMB_DB0	30	4.28571
MMRF2039	WHITE	TMB_DB0.001	66	9.42857
MMRF2039	WHITE	TMB_DB0.01	82	11.7143
MMRF2039	WHITE	TMB_Germline	52	7.42857
MMRF2041	WHITE	TMB_DB0	60	8.57143
MMRF2041	WHITE	TMB_DB0.001	102	14.5714
MMRF2041	WHITE	TMB_DB0.01	120	17.1429
MMRF2041	WHITE	TMB_Germline	96	13.7143
MMRF2043	WHITE	TMB_DB0	18	2.57143
MMRF2043	WHITE	TMB_DB0.001	58	8.28571
MMRF2043	WHITE	TMB_DB0.01	79	11.2857
MMRF2043	WHITE	TMB_Germline	35	5
MMRF2047	WHITE	TMB_DB0	28	4
MMRF2047	WHITE	TMB_DB0.001	70	10
MMRF2047	WHITE	TMB_DB0.01	84	12
MMRF2047	WHITE	TMB_Germline	39	5.57143
MMRF2050	WHITE	TMB_DB0	23	3.28571
MMRF2050	WHITE	TMB_DB0.001	70	10
MMRF2050	WHITE	TMB_DB0.01	84	12
MMRF2050	WHITE	TMB_Germline	37	5.28571
MMRF2054	WHITE	TMB_DB0	19	2.71429
MMRF2054	WHITE	TMB_DB0.001	56	8
MMRF2054	WHITE	TMB_DB0.01	70	10
MMRF2054	WHITE	TMB_Germline	37	5.28571
MMRF2055	WHITE	TMB_DB0	19	2.71429
MMRF2055	WHITE	TMB_DB0.001	45	6.42857
MMRF2055	WHITE	TMB_DB0.01	63	9
MMRF2055	WHITE	TMB_Germline	43	6.14286
MMRF2056	WHITE	TMB_DB0	16	2.28571
MMRF2056	WHITE	TMB_DB0.001	60	8.57143
MMRF2056	WHITE	TMB_DB0.01	77	11
MMRF2056	WHITE	TMB_Germline	29	4.14286
MMRF2057	BLACK	TMB_DB0	29	4.14286
MMRF2057	BLACK	TMB_DB0.001	75	10.7143
MMRF2057	BLACK	TMB_DB0.01	114	16.2857
MMRF2057	BLACK	TMB_Germline	39	5.57143
MMRF2058	BLACK	TMB_DB0	18	2.57143
MMRF2058	BLACK	TMB_DB0.001	65	9.28571
MMRF2058	BLACK	TMB_DB0.01	108	15.4286
MMRF2058	BLACK	TMB_Germline	33	4.71429
MMRF2059	WHITE	TMB_DB0	37	5.28571
MMRF2059	WHITE	TMB_DB0.001	77	11
MMRF2059	WHITE	TMB_DB0.01	91	13
MMRF2059	WHITE	TMB_Germline	65	9.28571
MMRF2062	BLACK	TMB_DB0	24	3.42857
MMRF2062	BLACK	TMB_DB0.001	77	11
MMRF2062	BLACK	TMB_DB0.01	113	16.1429
MMRF2062	BLACK	TMB_Germline	52	7.42857
MMRF2063	WHITE	TMB_DB0	15	2.14286
MMRF2063	WHITE	TMB_DB0.001	60	8.57143
MMRF2063	WHITE	TMB_DB0.01	75	10.7143
MMRF2063	WHITE	TMB_Germline	26	3.71429
MMRF2064	WHITE	TMB_DB0	17	2.42857
MMRF2064	WHITE	TMB_DB0.001	51	7.28571
MMRF2064	WHITE	TMB_DB0.01	70	10
MMRF2064	WHITE	TMB_Germline	25	3.57143
MMRF2072	WHITE	TMB_DB0	14	2
MMRF2072	WHITE	TMB_DB0.001	57	8.14286
MMRF2072	WHITE	TMB_DB0.01	71	10.1429
MMRF2072	WHITE	TMB_Germline	47	6.71429
MMRF2074	WHITE	TMB_DB0	13	1.85714
MMRF2074	WHITE	TMB_DB0.001	48	6.85714
MMRF2074	WHITE	TMB_DB0.01	69	9.85714
MMRF2074	WHITE	TMB_Germline	33	4.71429
MMRF2076	WHITE	TMB_DB0	24	3.42857
MMRF2076	WHITE	TMB_DB0.001	64	9.14286
MMRF2076	WHITE	TMB_DB0.01	78	11.1429
MMRF2076	WHITE	TMB_Germline	35	5
MMRF2079	BLACK	TMB_DB0	19	2.71429
MMRF2079	BLACK	TMB_DB0.001	75	10.7143
MMRF2079	BLACK	TMB_DB0.01	105	15
MMRF2079	BLACK	TMB_Germline	40	5.71429
MMRF2080	WHITE	TMB_DB0	24	3.42857
MMRF2080	WHITE	TMB_DB0.001	55	7.85714
MMRF2080	WHITE	TMB_DB0.01	66	9.42857
MMRF2080	WHITE	TMB_Germline	36	5.14286
MMRF2081	WHITE	TMB_DB0	18	2.57143
MMRF2081	WHITE	TMB_DB0.001	53	7.57143
MMRF2081	WHITE	TMB_DB0.01	66	9.42857
MMRF2081	WHITE	TMB_Germline	57	8.14286
MMRF2082	WHITE	TMB_DB0	23	3.28571
MMRF2082	WHITE	TMB_DB0.001	66	9.42857
MMRF2082	WHITE	TMB_DB0.01	78	11.1429
MMRF2082	WHITE	TMB_Germline	34	4.85714
MMRF2083	WHITE	TMB_DB0	25	3.57143
MMRF2083	WHITE	TMB_DB0.001	71	10.1429
MMRF2083	WHITE	TMB_DB0.01	83	11.8571
MMRF2083	WHITE	TMB_Germline	46	6.57143
MMRF2085	WHITE	TMB_DB0	12	1.71429
MMRF2085	WHITE	TMB_DB0.001	41	5.85714
MMRF2085	WHITE	TMB_DB0.01	50	7.14286
MMRF2085	WHITE	TMB_Germline	32	4.57143
MMRF2087	BLACK	TMB_DB0	16	2.28571
MMRF2087	BLACK	TMB_DB0.001	64	9.14286
MMRF2087	BLACK	TMB_DB0.01	99	14.1429
MMRF2087	BLACK	TMB_Germline	35	5
MMRF2090	BLACK	TMB_DB0	17	2.42857
MMRF2090	BLACK	TMB_DB0.001	58	8.28571
MMRF2090	BLACK	TMB_DB0.01	96	13.7143
MMRF2090	BLACK	TMB_Germline	52	7.42857
MMRF2091	BLACK	TMB_DB0	36	5.14286
MMRF2091	BLACK	TMB_DB0.001	80	11.4286
MMRF2091	BLACK	TMB_DB0.01	122	17.4286
MMRF2091	BLACK	TMB_Germline	72	10.2857
MMRF2093	WHITE	TMB_DB0	15	2.14286
MMRF2093	WHITE	TMB_DB0.001	43	6.14286
MMRF2093	WHITE	TMB_DB0.01	59	8.42857
MMRF2093	WHITE	TMB_Germline	35	5
MMRF2095	WHITE	TMB_DB0	20	2.85714
MMRF2095	WHITE	TMB_DB0.001	66	9.42857
MMRF2095	WHITE	TMB_DB0.01	90	12.8571
MMRF2095	WHITE	TMB_Germline	36	5.14286
MMRF2098	WHITE	TMB_DB0	25	3.57143
MMRF2098	WHITE	TMB_DB0.001	61	8.71429
MMRF2098	WHITE	TMB_DB0.01	79	11.2857
MMRF2098	WHITE	TMB_Germline	43	6.14286
MMRF2101	WHITE	TMB_DB0	17	2.42857
MMRF2101	WHITE	TMB_DB0.001	51	7.28571
MMRF2101	WHITE	TMB_DB0.01	70	10
MMRF2101	WHITE	TMB_Germline	31	4.42857
MMRF2102	WHITE	TMB_DB0	14	2
MMRF2102	WHITE	TMB_DB0.001	45	6.42857
MMRF2102	WHITE	TMB_DB0.01	60	8.57143
MMRF2102	WHITE	TMB_Germline	33	4.71429
MMRF2106	BLACK	TMB_DB0	34	4.85714
MMRF2106	BLACK	TMB_DB0.001	80	11.4286
MMRF2106	BLACK	TMB_DB0.01	122	17.4286
MMRF2106	BLACK	TMB_Germline	38	5.42857
MMRF2107	WHITE	TMB_DB0	20	2.85714
MMRF2107	WHITE	TMB_DB0.001	64	9.14286
MMRF2107	WHITE	TMB_DB0.01	76	10.8571
MMRF2107	WHITE	TMB_Germline	44	6.28571
MMRF2112	WHITE	TMB_DB0	20	2.85714
MMRF2112	WHITE	TMB_DB0.001	64	9.14286
MMRF2112	WHITE	TMB_DB0.01	73	10.4286
MMRF2112	WHITE	TMB_Germline	37	5.28571
MMRF2113	WHITE	TMB_DB0	18	2.57143
MMRF2113	WHITE	TMB_DB0.001	57	8.14286
MMRF2113	WHITE	TMB_DB0.01	76	10.8571
MMRF2113	WHITE	TMB_Germline	36	5.14286
MMRF2114	BLACK	TMB_DB0	25	3.57143
MMRF2114	BLACK	TMB_DB0.001	63	9
MMRF2114	BLACK	TMB_DB0.01	102	14.5714
MMRF2114	BLACK	TMB_Germline	38	5.42857
MMRF2115	WHITE	TMB_DB0	28	4
MMRF2115	WHITE	TMB_DB0.001	61	8.71429
MMRF2115	WHITE	TMB_DB0.01	78	11.1429
MMRF2115	WHITE	TMB_Germline	59	8.42857
MMRF2116	WHITE	TMB_DB0	18	2.57143
MMRF2116	WHITE	TMB_DB0.001	53	7.57143
MMRF2116	WHITE	TMB_DB0.01	69	9.85714
MMRF2116	WHITE	TMB_Germline	23	3.28571
MMRF2118	BLACK	TMB_DB0	27	3.85714
MMRF2118	BLACK	TMB_DB0.001	60	8.57143
MMRF2118	BLACK	TMB_DB0.01	106	15.1429
MMRF2118	BLACK	TMB_Germline	43	6.14286
MMRF2119	WHITE	TMB_DB0	15	2.14286
MMRF2119	WHITE	TMB_DB0.001	43	6.14286
MMRF2119	WHITE	TMB_DB0.01	72	10.2857
MMRF2119	WHITE	TMB_Germline	23	3.28571
MMRF2122	WHITE	TMB_DB0	25	3.57143
MMRF2122	WHITE	TMB_DB0.001	54	7.71429
MMRF2122	WHITE	TMB_DB0.01	83	11.8571
MMRF2122	WHITE	TMB_Germline	44	6.28571
MMRF2124	WHITE	TMB_DB0	20	2.85714
MMRF2124	WHITE	TMB_DB0.001	67	9.57143
MMRF2124	WHITE	TMB_DB0.01	82	11.7143
MMRF2124	WHITE	TMB_Germline	38	5.42857
MMRF2125	BLACK	TMB_DB0	18	2.57143
MMRF2125	BLACK	TMB_DB0.001	59	8.42857
MMRF2125	BLACK	TMB_DB0.01	100	14.2857
MMRF2125	BLACK	TMB_Germline	39	5.57143
MMRF2126	WHITE	TMB_DB0	20	2.85714
MMRF2126	WHITE	TMB_DB0.001	53	7.57143
MMRF2126	WHITE	TMB_DB0.01	71	10.1429
MMRF2126	WHITE	TMB_Germline	29	4.14286
MMRF2128	WHITE	TMB_DB0	14	2
MMRF2128	WHITE	TMB_DB0.001	59	8.42857
MMRF2128	WHITE	TMB_DB0.01	76	10.8571
MMRF2128	WHITE	TMB_Germline	35	5
MMRF2129	WHITE	TMB_DB0	21	3
MMRF2129	WHITE	TMB_DB0.001	54	7.71429
MMRF2129	WHITE	TMB_DB0.01	75	10.7143
MMRF2129	WHITE	TMB_Germline	33	4.71429
MMRF2132	BLACK	TMB_DB0	19	2.71429
MMRF2132	BLACK	TMB_DB0.001	60	8.57143
MMRF2132	BLACK	TMB_DB0.01	95	13.5714
MMRF2132	BLACK	TMB_Germline	40	5.71429
MMRF2137	WHITE	TMB_DB0	14	2
MMRF2137	WHITE	TMB_DB0.001	50	7.14286
MMRF2137	WHITE	TMB_DB0.01	68	9.71429
MMRF2137	WHITE	TMB_Germline	34	4.85714
MMRF2138	BLACK	TMB_DB0	20	2.85714
MMRF2138	BLACK	TMB_DB0.001	66	9.42857
MMRF2138	BLACK	TMB_DB0.01	116	16.5714
MMRF2138	BLACK	TMB_Germline	37	5.28571
MMRF2140	BLACK	TMB_DB0	26	3.71429
MMRF2140	BLACK	TMB_DB0.001	65	9.28571
MMRF2140	BLACK	TMB_DB0.01	99	14.1429
MMRF2140	BLACK	TMB_Germline	40	5.71429
MMRF2141	WHITE	TMB_DB0	16	2.28571
MMRF2141	WHITE	TMB_DB0.001	55	7.85714
MMRF2141	WHITE	TMB_DB0.01	61	8.71429
MMRF2141	WHITE	TMB_Germline	35	5
MMRF2144	WHITE	TMB_DB0	32	4.57143
MMRF2144	WHITE	TMB_DB0.001	74	10.5714
MMRF2144	WHITE	TMB_DB0.01	87	12.4286
MMRF2144	WHITE	TMB_Germline	41	5.85714
MMRF2150	WHITE	TMB_DB0	13	1.85714
MMRF2150	WHITE	TMB_DB0.001	50	7.14286
MMRF2150	WHITE	TMB_DB0.01	66	9.42857
MMRF2150	WHITE	TMB_Germline	31	4.42857
MMRF2151	WHITE	TMB_DB0	20	2.85714
MMRF2151	WHITE	TMB_DB0.001	52	7.42857
MMRF2151	WHITE	TMB_DB0.01	67	9.57143
MMRF2151	WHITE	TMB_Germline	45	6.42857
MMRF2152	WHITE	TMB_DB0	29	4.14286
MMRF2152	WHITE	TMB_DB0.001	80	11.4286
MMRF2152	WHITE	TMB_DB0.01	106	15.1429
MMRF2152	WHITE	TMB_Germline	64	9.14286
MMRF2153	WHITE	TMB_DB0	11	1.57143
MMRF2153	WHITE	TMB_DB0.001	57	8.14286
MMRF2153	WHITE	TMB_DB0.01	71	10.1429
MMRF2153	WHITE	TMB_Germline	28	4
MMRF2159	WHITE	TMB_DB0	18	2.57143
MMRF2159	WHITE	TMB_DB0.001	60	8.57143
MMRF2159	WHITE	TMB_DB0.01	74	10.5714
MMRF2159	WHITE	TMB_Germline	29	4.14286
MMRF2160	BLACK	TMB_DB0	18	2.57143
MMRF2160	BLACK	TMB_DB0.001	68	9.71429
MMRF2160	BLACK	TMB_DB0.01	110	15.7143
MMRF2160	BLACK	TMB_Germline	38	5.42857
MMRF2166	WHITE	TMB_DB0	48	6.85714
MMRF2166	WHITE	TMB_DB0.001	89	12.7143
MMRF2166	WHITE	TMB_DB0.01	101	14.4286
MMRF2166	WHITE	TMB_Germline	96	13.7143
MMRF2167	WHITE	TMB_DB0	25	3.57143
MMRF2167	WHITE	TMB_DB0.001	61	8.71429
MMRF2167	WHITE	TMB_DB0.01	80	11.4286
MMRF2167	WHITE	TMB_Germline	51	7.28571
MMRF2168	BLACK	TMB_DB0	20	2.85714
MMRF2168	BLACK	TMB_DB0.001	68	9.71429
MMRF2168	BLACK	TMB_DB0.01	107	15.2857
MMRF2168	BLACK	TMB_Germline	68	9.71429
MMRF2170	WHITE	TMB_DB0	27	3.85714
MMRF2170	WHITE	TMB_DB0.001	62	8.85714
MMRF2170	WHITE	TMB_DB0.01	80	11.4286
MMRF2170	WHITE	TMB_Germline	64	9.14286
MMRF2172	WHITE	TMB_DB0	12	1.71429
MMRF2172	WHITE	TMB_DB0.001	46	6.57143
MMRF2172	WHITE	TMB_DB0.01	58	8.28571
MMRF2172	WHITE	TMB_Germline	54	7.71429
MMRF2173	WHITE	TMB_DB0	28	4
MMRF2173	WHITE	TMB_DB0.001	58	8.28571
MMRF2173	WHITE	TMB_DB0.01	72	10.2857
MMRF2173	WHITE	TMB_Germline	40	5.71429
MMRF2174	WHITE	TMB_DB0	19	2.71429
MMRF2174	WHITE	TMB_DB0.001	55	7.85714
MMRF2174	WHITE	TMB_DB0.01	71	10.1429
MMRF2174	WHITE	TMB_Germline	42	6
MMRF2176	BLACK	TMB_DB0	26	3.71429
MMRF2176	BLACK	TMB_DB0.001	73	10.4286
MMRF2176	BLACK	TMB_DB0.01	129	18.4286
MMRF2176	BLACK	TMB_Germline	49	7
MMRF2180	WHITE	TMB_DB0	13	1.85714
MMRF2180	WHITE	TMB_DB0.001	49	7
MMRF2180	WHITE	TMB_DB0.01	69	9.85714
MMRF2180	WHITE	TMB_Germline	33	4.71429
MMRF2181	WHITE	TMB_DB0	23	3.28571
MMRF2181	WHITE	TMB_DB0.001	64	9.14286
MMRF2181	WHITE	TMB_DB0.01	83	11.8571
MMRF2181	WHITE	TMB_Germline	62	8.85714
MMRF2183	WHITE	TMB_DB0	22	3.14286
MMRF2183	WHITE	TMB_DB0.001	53	7.57143
MMRF2183	WHITE	TMB_DB0.01	68	9.71429
MMRF2183	WHITE	TMB_Germline	40	5.71429
MMRF2185	WHITE	TMB_DB0	19	2.71429
MMRF2185	WHITE	TMB_DB0.001	56	8
MMRF2185	WHITE	TMB_DB0.01	72	10.2857
MMRF2185	WHITE	TMB_Germline	25	3.57143
MMRF2186	WHITE	TMB_DB0	23	3.28571
MMRF2186	WHITE	TMB_DB0.001	66	9.42857
MMRF2186	WHITE	TMB_DB0.01	81	11.5714
MMRF2186	WHITE	TMB_Germline	33	4.71429
MMRF2190	WHITE	TMB_DB0	16	2.28571
MMRF2190	WHITE	TMB_DB0.001	57	8.14286
MMRF2190	WHITE	TMB_DB0.01	74	10.5714
MMRF2190	WHITE	TMB_Germline	28	4
MMRF2191	BLACK	TMB_DB0	16	2.28571
MMRF2191	BLACK	TMB_DB0.001	45	6.42857
MMRF2191	BLACK	TMB_DB0.01	86	12.2857
[truncated: 773 more rows]

## Sheet: Supplementary Figure 2
Sample	RACE	DB	TMB_DB0	TMB_DB0.001	TMB_DB0.01	TMB_Germline
MMRF1016	WHITE	RACE_Specific	10.6933	13.5867	17.4933	4.0267
MMRF1020	WHITE	RACE_Specific	11.56	13.72	16.4133	6.3333
MMRF1021	WHITE	RACE_Specific	11.3733	13.3867	16.1867	5.36
MMRF1024	WHITE	RACE_Specific	10.76	12.2667	14.6667	4.4667
MMRF1029	WHITE	RACE_Specific	11.5467	13.16	16.0267	5.44
MMRF1030	WHITE	RACE_Specific	10.6133	13.4933	16.92	4.3067
MMRF1031	WHITE	RACE_Specific	10.12	11.9467	14.6	5.9467
MMRF1032	WHITE	RACE_Specific	9.8533	11.8933	14.52	5.36
MMRF1037	WHITE	RACE_Specific	9.84	11.52	14.3733	3.72
MMRF1038	WHITE	RACE_Specific	8.8133	10.7067	13.2	3.1733
MMRF1045	BLACK	RACE_Specific	12.92	14.4267	19.76	6.1067
MMRF1048	WHITE	RACE_Specific	10.9467	12.7467	15.64	6.2933
MMRF1049	BLACK	RACE_Specific	13.56	15.08	20.6533	6.0267
MMRF1054	WHITE	RACE_Specific	11.0133	14.1867	16.7733	4.3733
MMRF1055	WHITE	RACE_Specific	10.2133	11.9467	15.0133	5.92
MMRF1061	WHITE	RACE_Specific	11.2267	12.68	15.16	5.08
MMRF1068	BLACK	RACE_Specific	11.0133	12.5733	17.44	3.7733
MMRF1071	WHITE	RACE_Specific	11.6933	14.4667	18.04	4.2
MMRF1073	WHITE	RACE_Specific	11.1733	12.9733	15.3067	4.5867
MMRF1077	WHITE	RACE_Specific	9.36	11.4667	13.96	4.84
MMRF1078	WHITE	RACE_Specific	10.7733	13.8133	16.7867	4.1867
MMRF1079	WHITE	RACE_Specific	12.2133	13.96	16.7867	6.3333
MMRF1080	WHITE	RACE_Specific	9.12	12.08	16.28	3.2533
MMRF1082	BLACK	RACE_Specific	11.2667	12.5733	17.24	7.7333
MMRF1085	WHITE	RACE_Specific	10.6933	12.2667	14.7067	5.6933
MMRF1086	WHITE	RACE_Specific	9.12	11.0133	13.6667	6.4933
MMRF1089	WHITE	RACE_Specific	15.5867	22.08	26.08	7.9867
MMRF1090	BLACK	RACE_Specific	14.0533	15.8133	21.12	5.2933
MMRF1092	BLACK	RACE_Specific	11.92	13.9067	19.3867	4.72
MMRF1098	BLACK	RACE_Specific	12.72	14.3733	19.2933	7.1733
MMRF1100	WHITE	RACE_Specific	10.5067	12.96	15.96	4.6133
MMRF1107	BLACK	RACE_Specific	11.8267	14.04	19.4	4.16
MMRF1110	WHITE	RACE_Specific	12.48	14.1867	17.08	4.4933
MMRF1112	WHITE	RACE_Specific	12.3733	16.7067	20.3067	4.6
MMRF1128	WHITE	RACE_Specific	8.6933	10.68	13.48	15.7333
MMRF1129	WHITE	RACE_Specific	14.0533	23.96	28.36	7.8667
MMRF1131	WHITE	RACE_Specific	10.32	11.8933	14.1733	5.7467
MMRF1137	WHITE	RACE_Specific	11.7467	13.76	16.8	5.2
MMRF1143	WHITE	RACE_Specific	10.5067	12.16	14.7467	3.24
MMRF1148	WHITE	RACE_Specific	11.2533	13.2933	16.0933	5.8667
MMRF1151	WHITE	RACE_Specific	9.72	12.56	16.36	7.5333
MMRF1152	WHITE	RACE_Specific	10.12	12.32	15.2667	4.8133
MMRF1153	WHITE	RACE_Specific	11.3333	12.96	15.3333	5.5733
MMRF1155	BLACK	RACE_Specific	11.9467	13.7467	18.8	8.92
MMRF1156	WHITE	RACE_Specific	10.4267	12.9467	16.9067	3.5067
MMRF1157	WHITE	RACE_Specific	14.24	22.8133	27.4933	4.8
MMRF1167	WHITE	RACE_Specific	11.32	12.76	15.24	6.16
MMRF1169	WHITE	RACE_Specific	13.8933	17.8933	21.5333	5.3733
MMRF1171	WHITE	RACE_Specific	9.7333	11.48	14.2667	5.72
MMRF1178	WHITE	RACE_Specific	9.8533	11.16	13.4533	3.6667
MMRF1179	WHITE	RACE_Specific	10.0667	12.64	15.7733	6.3467
MMRF1180	WHITE	RACE_Specific	11.4	14.2667	17.7467	6.9067
MMRF1184	WHITE	RACE_Specific	10.28	11.8267	14.56	4.9867
MMRF1185	WHITE	RACE_Specific	9.8267	11.8	14.72	3.4533
MMRF1186	WHITE	RACE_Specific	11.48	13.2267	15.76	4.0133
MMRF1188	BLACK	RACE_Specific	11.8533	13.56	18.6533	7.8533
MMRF1189	WHITE	RACE_Specific	9.36	11.3733	14.0933	3.8667
MMRF1193	WHITE	RACE_Specific	11.9067	13.4533	16.0667	10.3333
MMRF1195	BLACK	RACE_Specific	11.8533	13.32	18.5733	6.6533
MMRF1201	WHITE	RACE_Specific	9.2	10.8667	13.72	4.9733
MMRF1202	WHITE	RACE_Specific	10.36	12.2667	15.24	6.5333
MMRF1205	BLACK	RACE_Specific	12.84	14.4267	19.6133	4.9733
MMRF1216	WHITE	RACE_Specific	10.5467	12.6667	15.28	3.9867
MMRF1219	WHITE	RACE_Specific	10.1467	11.6667	14.0267	5.32
MMRF1223	WHITE	RACE_Specific	10.2133	11.72	14.52	3.6667
MMRF1224	WHITE	RACE_Specific	15.04	26.12	31.5067	9.76
MMRF1231	BLACK	RACE_Specific	11.04	12.8667	17.9067	3.7067
MMRF1232	BLACK	RACE_Specific	12.4	13.9333	19.1867	7.56
MMRF1235	WHITE	RACE_Specific	10.0267	11.5733	13.6133	9.9867
MMRF1236	WHITE	RACE_Specific	11.5067	13.4	16.04	5.5067
MMRF1242	BLACK	RACE_Specific	13.56	15.1067	20.28	9.0533
MMRF1250	WHITE	RACE_Specific	10.0667	11.3067	13.84	5
MMRF1251	WHITE	RACE_Specific	8.4267	10.1333	12.3333	4.3867
MMRF1252	WHITE	RACE_Specific	9.5067	12.1333	14.7467	6.0133
MMRF1257	WHITE	RACE_Specific	10.32	12.84	15.64	4.3467
MMRF1260	WHITE	RACE_Specific	9.9333	11.64	14.2	3.76
MMRF1261	WHITE	RACE_Specific	10.6267	12.4133	14.68	6.84
MMRF1266	WHITE	RACE_Specific	9.68	11.7333	14.24	6.64
MMRF1267	WHITE	RACE_Specific	9.2267	10.8933	13.28	4.2267
MMRF1269	WHITE	RACE_Specific	9.9867	11.7867	14.4267	3.08
MMRF1274	WHITE	RACE_Specific	9.5467	10.9333	13.28	6.5333
MMRF1277	WHITE	RACE_Specific	9.2933	10.8267	13.68	3.6933
MMRF1281	BLACK	RACE_Specific	10.8667	12.96	17.52	4.28
MMRF1284	WHITE	RACE_Specific	9.5733	11.0267	13.1867	4.5867
MMRF1285	WHITE	RACE_Specific	10.12	11.68	14.2667	10.16
MMRF1286	WHITE	RACE_Specific	10.0667	12.7733	15.9733	4.2133
MMRF1290	WHITE	RACE_Specific	19.9333	22.1067	24.3333	16.1867
MMRF1295	WHITE	RACE_Specific	10.4267	14.3867	17.48	4.7467
MMRF1304	WHITE	RACE_Specific	9.72	11.6133	14.04	3.16
MMRF1307	BLACK	RACE_Specific	11.9067	13.9867	18.6133	4.72
MMRF1308	BLACK	RACE_Specific	12.3467	13.8	18.9333	4.3067
MMRF1309	WHITE	RACE_Specific	11.08	14.1467	17.0267	4.5867
MMRF1310	WHITE	RACE_Specific	10.3333	13.0667	16.6	6.8267
MMRF1311	WHITE	RACE_Specific	7.9067	10.4267	13.88	3.5067
MMRF1312	WHITE	RACE_Specific	9.76	11.08	13.4933	6.04
MMRF1318	WHITE	RACE_Specific	9.7467	11.5067	14.4533	4.3733
MMRF1320	WHITE	RACE_Specific	10.8533	12.4533	14.8	4.28
MMRF1323	WHITE	RACE_Specific	9.84	11.84	14.08	3.8667
MMRF1327	WHITE	RACE_Specific	9.2267	10.9733	13.56	4.8133
MMRF1328	WHITE	RACE_Specific	12.8267	15.5867	19.12	8.0267
MMRF1331	WHITE	RACE_Specific	9.48	11.0133	13.2	4.2133
MMRF1332	BLACK	RACE_Specific	11.64	13.1867	17.88	9.08
MMRF1338	WHITE	RACE_Specific	9.5067	11.6667	14.6933	3.88
MMRF1342	WHITE	RACE_Specific	9.4667	11.24	13.8667	8.36
MMRF1344	WHITE	RACE_Specific	11.44	12.8667	15.56	5
MMRF1345	BLACK	RACE_Specific	12.9467	14.7333	20.36	5
MMRF1348	WHITE	RACE_Specific	9.32	10.9733	13.16	4.1333
MMRF1352	WHITE	RACE_Specific	10.12	11.8933	14.6133	4.4533
MMRF1354	WHITE	RACE_Specific	13.2667	23.4533	27.88	4.36
MMRF1355	BLACK	RACE_Specific	11.68	13.32	18.68	3.4933
MMRF1356	WHITE	RACE_Specific	9.9733	11.4133	14.3067	5.0533
MMRF1358	BLACK	RACE_Specific	12.4133	14.0133	19.2667	5.12
MMRF1359	BLACK	RACE_Specific	10.9867	12.6667	17.3867	7.6133
MMRF1360	WHITE	RACE_Specific	10.36	11.76	14.56	8.04
MMRF1365	WHITE	RACE_Specific	9.4133	10.9333	13.76	5.0533
MMRF1371	WHITE	RACE_Specific	10.84	12.76	15.3467	5.0933
MMRF1377	WHITE	RACE_Specific	11.5733	13.2267	15.28	11.4533
MMRF1380	BLACK	RACE_Specific	11.7067	13.24	17.9067	10.5867
MMRF1383	WHITE	RACE_Specific	10.3333	11.5467	14.0933	7.1333
MMRF1389	WHITE	RACE_Specific	13.6933	18.3867	21.3733	6.64
MMRF1393	WHITE	RACE_Specific	9.7333	11.16	14.1333	4.2667
MMRF1395	WHITE	RACE_Specific	9.2	10.6933	13.0133	6.48
MMRF1403	WHITE	RACE_Specific	11.7733	13.3067	15.6267	10.8133
MMRF1407	WHITE	RACE_Specific	11.0533	13.2267	15.6533	3.36
MMRF1408	WHITE	RACE_Specific	14.9867	25.56	29.9733	5.2667
MMRF1413	WHITE	RACE_Specific	10.2267	11.5733	14.5333	6.3467
MMRF1423	WHITE	RACE_Specific	11.0533	12.5467	14.8667	7.1733
MMRF1425	BLACK	RACE_Specific	12.5467	14.4	19.3467	3.8133
MMRF1426	WHITE	RACE_Specific	11.1067	12.68	15.0667	5.2267
MMRF1431	WHITE	RACE_Specific	11.0133	12.4267	15.28	4.3067
MMRF1432	WHITE	RACE_Specific	10.48	11.9333	14.2133	9.76
MMRF1433	WHITE	RACE_Specific	9.9467	11.5333	14.2667	4.1067
MMRF1434	BLACK	RACE_Specific	12.88	14.9467	19.8533	3.8267
MMRF1436	WHITE	RACE_Specific	10.2533	12.2533	14.8933	3.6
MMRF1439	BLACK	RACE_Specific	13.1867	14.9867	19.7067	7.0133
MMRF1445	WHITE	RACE_Specific	9.8533	11.3067	13.64	8.9733
MMRF1446	WHITE	RACE_Specific	10.1067	12.76	15.9467	4.0933
MMRF1447	WHITE	RACE_Specific	9.8533	11.1733	13.6533	7.68
MMRF1450	WHITE	RACE_Specific	10.6267	12.5467	15.1067	7.6667
MMRF1451	WHITE	RACE_Specific	10.72	12.32	14.88	9.24
MMRF1453	WHITE	RACE_Specific	12.0267	13.6	16.08	7.68
MMRF1454	WHITE	RACE_Specific	10.5467	13.28	17.16	7.48
MMRF1460	BLACK	RACE_Specific	12.2	13.7467	17.8933	5.9333
MMRF1461	WHITE	RACE_Specific	12.3067	15.9733	19.1067	4.9067
MMRF1466	WHITE	RACE_Specific	10.4	12.64	15.16	3.5733
MMRF1474	WHITE	RACE_Specific	10.0933	11.6667	14.2933	3.5467
MMRF1478	WHITE	RACE_Specific	9.64	12.4267	15.9733	3.8533
MMRF1484	WHITE	RACE_Specific	10.1333	11.4267	14.2667	3.5333
MMRF1485	WHITE	RACE_Specific	11.48	14.3733	16.9733	4.28
MMRF1486	WHITE	RACE_Specific	10.4133	12.16	14.9467	5.3867
MMRF1489	WHITE	RACE_Specific	10.3067	13.0667	15.8533	3.52
MMRF1496	WHITE	RACE_Specific	10.76	12.3067	14.3467	9.9067
MMRF1497	BLACK	RACE_Specific	10	11.6133	16.8	4.9733
MMRF1500	WHITE	RACE_Specific	11.16	12.9467	15.7467	4.7733
MMRF1501	BLACK	RACE_Specific	12.2933	13.92	19.2133	7.2667
MMRF1502	WHITE	RACE_Specific	11.2933	13.6533	16.32	9.64
MMRF1505	WHITE	RACE_Specific	10.8667	13.3067	17.1067	5.2133
MMRF1506	WHITE	RACE_Specific	9.8533	11.5067	13.76	10.9067
MMRF1511	WHITE	RACE_Specific	9.9867	12.04	14.9467	3.9733
MMRF1516	WHITE	RACE_Specific	10.3067	11.96	14.72	3.64
MMRF1518	WHITE	RACE_Specific	11.3467	12.88	15.4267	9.2533
MMRF1519	WHITE	RACE_Specific	10.9867	12.8533	15.3333	7.24
MMRF1520	BLACK	RACE_Specific	12.5467	14.3867	19.7733	7.4667
MMRF1522	BLACK	RACE_Specific	11.72	13.3467	18.2533	3.7467
MMRF1523	WHITE	RACE_Specific	10.8267	12.6	14.92	5.3067
MMRF1525	BLACK	RACE_Specific	12.7067	14.6933	20.2267	4.7867
MMRF1531	WHITE	RACE_Specific	10.44	12.2	14.6667	4.1467
MMRF1533	WHITE	RACE_Specific	10.88	12.8133	15.4133	7.9733
MMRF1534	WHITE	RACE_Specific	9.3333	10.76	13.48	3.4533
MMRF1537	WHITE	RACE_Specific	10.7467	13.4933	17.1867	4.6667
MMRF1538	WHITE	RACE_Specific	10.24	12.28	14.84	3.2667
MMRF1539	WHITE	RACE_Specific	9.04	10.8267	13.3333	3.36
MMRF1540	BLACK	RACE_Specific	12.2267	14.2667	19.64	4.6
MMRF1542	BLACK	RACE_Specific	11.76	13.56	18.8933	4.9467
MMRF1543	BLACK	RACE_Specific	12.6667	14.48	19.2133	9.9067
MMRF1546	BLACK	RACE_Specific	12.92	14.7067	20.0133	4.96
MMRF1547	WHITE	RACE_Specific	11.2533	13.1867	16.0267	4.2267
MMRF1555	WHITE	RACE_Specific	11.48	13.36	16.2	5.28
MMRF1556	WHITE	RACE_Specific	9.76	11.5467	13.8667	3.16
MMRF1560	WHITE	RACE_Specific	10.24	12.1333	14.4533	4.76
MMRF1564	WHITE	RACE_Specific	10.92	12.76	15.4533	4.64
MMRF1565	WHITE	RACE_Specific	10.9467	14.1867	17.64	4.0667
MMRF1569	WHITE	RACE_Specific	10.4133	12.2933	15.2667	3.96
MMRF1570	BLACK	RACE_Specific	11.6133	13.4533	18.1867	3.5867
MMRF1572	WHITE	RACE_Specific	9.5467	11.1333	13.7467	5.3067
MMRF1573	WHITE	RACE_Specific	9.7467	11.9067	14.4133	3.5467
MMRF1574	WHITE	RACE_Specific	9.8533	11.4533	13.6533	9.72
MMRF1576	BLACK	RACE_Specific	11.1733	12.6	17.3333	11.7333
MMRF1577	WHITE	RACE_Specific	10.16	12.4667	15.2667	2.6267
MMRF1579	WHITE	RACE_Specific	9.24	10.9867	13.56	3
MMRF1580	WHITE	RACE_Specific	9.0933	10.4667	13.2	3.88
MMRF1583	WHITE	RACE_Specific	8.7067	10.8	12.9333	10.1333
MMRF1586	WHITE	RACE_Specific	8.84	10.56	13.1733	5.1733
MMRF1587	WHITE	RACE_Specific	9.8267	11.64	14.0267	8.3467
MMRF1588	WHITE	RACE_Specific	10.16	11.7467	14.5867	3.8
MMRF1589	WHITE	RACE_Specific	9.4133	10.96	13.1867	5.3867
MMRF1593	WHITE	RACE_Specific	9.6533	11.0933	13.7333	3.1333
MMRF1595	WHITE	RACE_Specific	8.96	10.4267	12.8	4.64
MMRF1596	WHITE	RACE_Specific	9.48	11.0533	13.44	6.12
MMRF1597	WHITE	RACE_Specific	9.3867	10.7333	13.12	3.7733
MMRF1598	WHITE	RACE_Specific	10.4133	12.0133	15.0933	4.3333
MMRF1601	WHITE	RACE_Specific	9.3867	10.9467	13.1867	2.7867
MMRF1603	WHITE	RACE_Specific	9.2933	10.96	13.6667	4.3067
MMRF1605	BLACK	RACE_Specific	9.8667	11.6933	16.72	6.0533
MMRF1607	BLACK	RACE_Specific	11.9333	13.3067	18	3.3067
MMRF1608	WHITE	RACE_Specific	8.64	10.9867	14.5333	3.3067
MMRF1610	WHITE	RACE_Specific	9.5867	11.2133	14	3.8133
MMRF1613	WHITE	RACE_Specific	9.8667	11.4267	13.7867	4.9733
MMRF1614	WHITE	RACE_Specific	10.8133	12.28	14.52	4.0533
MMRF1617	WHITE	RACE_Specific	10.1467	11.96	14.4533	2.9733
MMRF1618	WHITE	RACE_Specific	10.3333	11.6933	14.2133	6.76
MMRF1621	WHITE	RACE_Specific	13.24	20.7467	25.04	5.52
MMRF1622	WHITE	RACE_Specific	10.48	12.0667	14.64	3.8133
MMRF1624	WHITE	RACE_Specific	9.7067	11.32	13.8667	6.9467
MMRF1627	WHITE	RACE_Specific	9.7467	11.2933	13.4667	5.6133
MMRF1628	WHITE	RACE_Specific	10.08	11.9067	14.32	5.4
MMRF1629	WHITE	RACE_Specific	9.6933	11.4	14.3067	3.5067
MMRF1630	WHITE	RACE_Specific	9.44	11.08	13.72	3.7467
MMRF1633	BLACK	RACE_Specific	11.5867	13.4533	18.12	3.92
MMRF1634	WHITE	RACE_Specific	11.4933	13.8667	16.3467	4.8667
MMRF1637	WHITE	RACE_Specific	9.9867	11.7733	14.8267	6.2267
MMRF1638	WHITE	RACE_Specific	10.0667	11.9067	14.6267	4.04
MMRF1639	BLACK	RACE_Specific	10.3067	11.8933	17.1467	3.8267
MMRF1640	WHITE	RACE_Specific	8.28	10.56	14.16	8.2667
MMRF1641	WHITE	RACE_Specific	9.0533	10.3867	12.8667	8.4133
MMRF1643	WHITE	RACE_Specific	9.6533	11.1333	13.6533	4.8
MMRF1644	BLACK	RACE_Specific	11.7333	13.0267	17.92	6.5067
MMRF1645	BLACK	RACE_Specific	9.8267	11.4667	16.4	3.2267
MMRF1647	BLACK	RACE_Specific	12.2533	13.7467	18.52	3.6933
MMRF1650	BLACK	RACE_Specific	12.8133	14.6267	19.2933	5.6667
MMRF1651	WHITE	RACE_Specific	9.2533	11	13.3733	5.3067
MMRF1652	BLACK	RACE_Specific	10.8933	12.5867	17.5867	4.24
MMRF1654	WHITE	RACE_Specific	10.0533	12.44	15.24	3.4267
MMRF1655	WHITE	RACE_Specific	10.5067	12.1467	14.8667	6.5733
MMRF1659	WHITE	RACE_Specific	11.36	15.2133	18.2533	10.52
MMRF1662	WHITE	RACE_Specific	9.9333	12.3067	15.8933	3.3867
MMRF1664	WHITE	RACE_Specific	8.88	10.3867	12.76	5.0667
MMRF1665	WHITE	RACE_Specific	10	12.4533	15.1333	4.52
MMRF1667	WHITE	RACE_Specific	10.9333	12.9867	15.36	4.1067
MMRF1668	WHITE	RACE_Specific	8.8533	11.1867	14.5467	6.16
MMRF1670	WHITE	RACE_Specific	10.84	12.2667	15.1733	4.3467
MMRF1671	WHITE	RACE_Specific	8.76	11.3867	14.8267	3.0933
MMRF1672	WHITE	RACE_Specific	10.84	12.5333	14.64	4.8133
MMRF1676	WHITE	RACE_Specific	13.1467	16.64	19.6	5.48
MMRF1677	WHITE	RACE_Specific	9.5333	11.0267	13.5067	3.2133
MMRF1678	WHITE	RACE_Specific	11.3867	13.8533	16.84	4.5333
MMRF1680	WHITE	RACE_Specific	9.6133	11	13.0533	7.7467
MMRF1682	WHITE	RACE_Specific	11.8267	14.8933	17.96	4.5867
MMRF1683	WHITE	RACE_Specific	11.6933	14.0667	16.5867	6.2667
MMRF1686	WHITE	RACE_Specific	9.6667	11.3067	14.2	3.48
MMRF1687	WHITE	RACE_Specific	10.0267	12.12	14.96	4.3333
MMRF1689	WHITE	RACE_Specific	9.4267	11.4533	14.8933	5.6133
MMRF1690	WHITE	RACE_Specific	10.8	12.6267	15.2667	6.5733
MMRF1695	WHITE	RACE_Specific	8.92	10.4133	13.0933	2.4133
MMRF1698	BLACK	RACE_Specific	12.16	13.84	19.3067	4.2533
MMRF1700	BLACK	RACE_Specific	11.9467	13.4267	18.84	6.7733
MMRF1703	WHITE	RACE_Specific	11.2133	12.9333	15.9467	3.9467
MMRF1705	WHITE	RACE_Specific	11.3867	13.4933	16.36	3.9733
MMRF1710	WHITE	RACE_Specific	10.5867	12.08	15.0133	3.6
MMRF1713	BLACK	RACE_Specific	10.9467	12.4	17.8933	6.9733
MMRF1714	WHITE	RACE_Specific	10.0533	12.8133	15.7067	3.68
MMRF1715	WHITE	RACE_Specific	10.1867	11.6667	14.2533	5.5467
MMRF1716	WHITE	RACE_Specific	11.3467	13.48	16.44	6.5733
MMRF1717	WHITE	RACE_Specific	9.6133	10.9067	13.48	4.76
MMRF1719	WHITE	RACE_Specific	9.32	10.5467	13	5.4667
MMRF1720	WHITE	RACE_Specific	9	10.6933	13.4133	3.4
MMRF1721	WHITE	RACE_Specific	10.5867	14.9333	17.7733	5.08
MMRF1722	WHITE	RACE_Specific	8.36	9.7867	12.28	2.6533
MMRF1723	WHITE	RACE_Specific	10.3333	12.0667	14.8667	5.8267
MMRF1725	WHITE	RACE_Specific	8.6667	10.1733	12.6133	4.2267
MMRF1726	WHITE	RACE_Specific	10.16	11.8133	14.4	6.2267
MMRF1727	WHITE	RACE_Specific	10.6667	12.72	15.3733	3.3733
MMRF1730	WHITE	RACE_Specific	8.6	9.7733	12.1467	4.3733
MMRF1731	WHITE	RACE_Specific	10.0933	11.8133	14.7333	4.4267
MMRF1733	WHITE	RACE_Specific	9.3467	11.2133	13.7867	3.76
MMRF1735	WHITE	RACE_Specific	9.6933	11.1333	13.5067	5.2933
MMRF1736	WHITE	RACE_Specific	10.08	12.5333	14.9867	6.4
MMRF1739	BLACK	RACE_Specific	11.0933	12.4933	17.8933	3.7733
MMRF1740	WHITE	RACE_Specific	11.1733	15.92	19.2133	3.28
MMRF1744	WHITE	RACE_Specific	10.2533	12.36	15.1067	5.4
MMRF1746	BLACK	RACE_Specific	11.6533	12.9867	18.4267	4.12
MMRF1749	WHITE	RACE_Specific	10.08	13.32	15.7867	12.32
MMRF1750	WHITE	RACE_Specific	10.9867	14.2933	17.16	5.2133
MMRF1755	WHITE	RACE_Specific	9.8933	12.3067	14.8133	3.6
MMRF1758	BLACK	RACE_Specific	11.48	13.4667	18.2933	8.2267
MMRF1759	WHITE	RACE_Specific	9.52	11.2267	13.88	3.4
MMRF1760	BLACK	RACE_Specific	10.9067	12.5333	17.44	3.88
MMRF1761	WHITE	RACE_Specific	9.7067	11.0667	13.8533	3.9333
MMRF1763	WHITE	RACE_Specific	9.0667	10.64	12.8533	3.6267
MMRF1766	WHITE	RACE_Specific	9.3733	10.9867	13.8267	3.5733
MMRF1768	WHITE	RACE_Specific	10.48	13.12	16.08	4.9067
MMRF1773	BLACK	RACE_Specific	10.3867	12.2533	17.2533	4.5333
MMRF1774	WHITE	RACE_Specific	9.48	10.8133	13.2533	4.9867
MMRF1775	BLACK	RACE_Specific	11.4	13.0533	18.0667	3.4267
MMRF1777	WHITE	RACE_Specific	9.48	11.28	13.52	3.28
MMRF1778	WHITE	RACE_Specific	9.9867	11.7333	14.3467	6.7067
MMRF1780	BLACK	RACE_Specific	10.96	12.68	17.9467	4.2
MMRF1781	WHITE	RACE_Specific	10.32	12.4133	14.9867	4.8
MMRF1782	WHITE	RACE_Specific	9.7867	12.04	15.2267	5.7067
MMRF1783	WHITE	RACE_Specific	9.8	11.6133	14.04	3.6933
MMRF1784	WHITE	RACE_Specific	9.4267	11.1067	13.6533	3.4
MMRF1786	BLACK	RACE_Specific	10.6533	12.1333	16.8267	8.2533
MMRF1787	WHITE	RACE_Specific	11.1867	14.72	17.7733	3.9467
MMRF1790	WHITE	RACE_Specific	10.44	12.4	14.9333	4.7867
MMRF1792	WHITE	RACE_Specific	12.1867	14.76	17.3733	6.3067
MMRF1793	BLACK	RACE_Specific	12.4667	13.9067	18.68	15.84
MMRF1794	WHITE	RACE_Specific	12.2667	16.0533	18.9867	5.0933
MMRF1795	WHITE	RACE_Specific	11.04	13.0667	15.3867	7.1067
MMRF1796	WHITE	RACE_Specific	32.3067	35.56	38.1333	28.1467
MMRF1797	WHITE	RACE_Specific	10.4533	12.2	14.5733	4.6533
MMRF1801	WHITE	RACE_Specific	16.04	17.6267	20.28	11.1067
MMRF1802	WHITE	RACE_Specific	10.9067	12.76	15.28	5.1333
MMRF1803	WHITE	RACE_Specific	11.7467	13.64	16.28	6.04
MMRF1805	BLACK	RACE_Specific	12.3467	13.9067	19.1733	3.44
MMRF1808	WHITE	RACE_Specific	10.3333	12.36	15.5067	3.7467
MMRF1810	WHITE	RACE_Specific	10.3867	11.84	14.1333	6.6
MMRF1814	BLACK	RACE_Specific	12.2133	14.2133	19.3467	5.76
MMRF1815	BLACK	RACE_Specific	12.5733	14.1467	19.5867	8.48
MMRF1816	WHITE	RACE_Specific	10.88	12.2133	14.96	7.4667
MMRF1820	WHITE	RACE_Specific	11.3333	13.08	15.9867	4.12
MMRF1822	BLACK	RACE_Specific	12.4533	14.48	20.2533	7.0267
MMRF1824	BLACK	RACE_Specific	13.1733	15	20.2933	4.44
MMRF1825	WHITE	RACE_Specific	10.84	13.52	16.1867	8.7467
MMRF1830	WHITE	RACE_Specific	9.6667	12.0933	15.5067	6.36
MMRF1831	WHITE	RACE_Specific	11.5867	15.28	18.2	9.2133
MMRF1832	BLACK	RACE_Specific	12.96	14.3867	19.1067	6.32
MMRF1833	WHITE	RACE_Specific	10.6	12.0933	14.68	8.7333
MMRF1834	WHITE	RACE_Specific	11.16	13.0933	15.5467	3.96
MMRF1835	WHITE	RACE_Specific	11.8933	14.3867	17.2	4.5067
MMRF1838	WHITE	RACE_Specific	11.3333	12.92	16.0933	3.5867
MMRF1839	WHITE	RACE_Specific	10.2667	11.84	13.96	9.2933
MMRF1841	WHITE	RACE_Specific	11.44	13.3733	16.08	6.0133
MMRF1842	BLACK	RACE_Specific	11.5867	13.28	18.56	5.1867
MMRF1846	WHITE	RACE_Specific	11.3867	13.84	16.2667	5.7867
MMRF1847	WHITE	RACE_Specific	10.2667	11.7733	14.4133	6.6
MMRF1850	WHITE	RACE_Specific	11.08	12.72	15.3067	4.3467
MMRF1851	WHITE	RACE_Specific	10.48	12.2533	14.64	5.76
MMRF1855	WHITE	RACE_Specific	12.52	14.2933	16.7733	10.0667
MMRF1856	WHITE	RACE_Specific	10.8133	12.5333	15.28	3.9467
MMRF1857	WHITE	RACE_Specific	9.9467	12.5333	16.2267	3.7333
MMRF1858	BLACK	RACE_Specific	12.8667	14.7333	19.0133	8.2
MMRF1859	WHITE	RACE_Specific	10.6133	13.1467	16.7733	4.8533
MMRF1860	WHITE	RACE_Specific	10.6267	12.2533	15	3.6267
MMRF1861	WHITE	RACE_Specific	12.52	15.3733	18.3067	7.36
MMRF1862	WHITE	RACE_Specific	11.08	13.5067	16.32	3.7867
MMRF1865	WHITE	RACE_Specific	10.36	12.6533	15.2533	4.48
MMRF1866	BLACK	RACE_Specific	11.2267	12.9067	18.36	4.1467
MMRF1867	WHITE	RACE_Specific	9.9067	11.4267	13.56	3.92
MMRF1871	WHITE	RACE_Specific	10.2533	12.84	16.48	5.7467
MMRF1873	WHITE	RACE_Specific	9.9067	11.4133	13.9067	11.52
MMRF1876	WHITE	RACE_Specific	9.9467	11.3333	14	4.92
MMRF1879	BLACK	RACE_Specific	12.16	13.96	18.8533	5.0133
MMRF1880	WHITE	RACE_Specific	10.5467	12.0667	14.7067	3.7867
MMRF1881	WHITE	RACE_Specific	10.2267	11.9867	14.3867	4.4133
MMRF1882	WHITE	RACE_Specific	9.2267	10.84	13.16	3.6533
MMRF1886	WHITE	RACE_Specific	10.5067	12.3733	15.16	4.48
MMRF1888	WHITE	RACE_Specific	9.8133	11.56	14.0133	4.5867
MMRF1890	WHITE	RACE_Specific	9.5733	10.9867	13.5067	7.9467
MMRF1891	WHITE	RACE_Specific	9.88	11.2933	13.6133	5.1867
MMRF1893	WHITE	RACE_Specific	10.3333	12.0533	15.2533	3.9333
MMRF1895	WHITE	RACE_Specific	10.0267	11.84	14.0667	3.5333
MMRF1900	WHITE	RACE_Specific	10.36	11.9867	14.64	4.28
MMRF1908	WHITE	RACE_Specific	10.7867	13.2133	15.2933	7.2933
MMRF1910	WHITE	RACE_Specific	10.6667	12.32	14.7867	6.3867
MMRF1911	WHITE	RACE_Specific	10.1733	12.6533	16.1733	5.2
MMRF1912	WHITE	RACE_Specific	15.8933	17.76	20.4667	10.2533
MMRF1913	WHITE	RACE_Specific	11.2133	13.3867	16.0933	3.7867
MMRF1915	WHITE	RACE_Specific	11.2133	12.8133	15.2	4.12
MMRF1916	WHITE	RACE_Specific	11.08	13.0667	16	3.92
MMRF1917	WHITE	RACE_Specific	10.0533	11.68	14.1733	3.8133
MMRF1918	WHITE	RACE_Specific	10.0533	11.92	14.7467	4.3867
MMRF1921	WHITE	RACE_Specific	10.3067	12.6667	16.4267	4.1067
MMRF1922	WHITE	RACE_Specific	10.4267	12.8533	15.88	7.08
MMRF1923	WHITE	RACE_Specific	10.7867	12.3733	14.7733	3.3333
MMRF1927	WHITE	RACE_Specific	9.76	11.08	13.9733	5.2133
MMRF1928	WHITE	RACE_Specific	10.3467	11.6267	14.08	4.3067
MMRF1929	WHITE	RACE_Specific	10.2133	11.6933	14.1467	5.36
MMRF1930	WHITE	RACE_Specific	10.6667	12.7867	15.4133	3.7333
MMRF1931	WHITE	RACE_Specific	13.0533	19.72	23.0533	4.1733
MMRF1932	WHITE	RACE_Specific	10.2933	12.24	14.72	5.28
MMRF1935	WHITE	RACE_Specific	9.4	10.7067	13.0133	4.1733
MMRF1939	BLACK	RACE_Specific	13.3333	14.9733	20.0267	4.1867
MMRF1940	WHITE	RACE_Specific	8.8667	10.72	13.1867	2.9467
MMRF1945	BLACK	RACE_Specific	13.0267	14.8267	20.0667	4.12
MMRF1951	WHITE	RACE_Specific	15.4267	23.36	27.4933	8.4667
MMRF1952	BLACK	RACE_Specific	12.0267	13.5333	18.4533	4.4133
MMRF1953	WHITE	RACE_Specific	10.4933	12.0267	14.4933	4.32
MMRF1955	WHITE	RACE_Specific	11.0933	13.0667	15.4	5.2933
MMRF1957	WHITE	RACE_Specific	10.2133	12.0667	14.7467	4
MMRF1963	WHITE	RACE_Specific	10.4133	11.9067	14.2267	8.36
MMRF1965	WHITE	RACE_Specific	13.88	16.4267	18.64	12.4533
MMRF1967	WHITE	RACE_Specific	10.2	12.5333	15.4933	5.2133
MMRF1970	WHITE	RACE_Specific	11.2267	13.3067	15.7467	5.4133
MMRF1971	WHITE	RACE_Specific	13.2267	15.4	18	7.08
MMRF1972	WHITE	RACE_Specific	11.5067	13.0533	15.9333	5
MMRF1974	WHITE	RACE_Specific	10.3467	11.7067	14.76	4.12
MMRF1977	BLACK	RACE_Specific	12.6133	14.2	19.6667	5.16
MMRF1978	WHITE	RACE_Specific	10.8133	12.5333	15.1467	3.76
MMRF1981	WHITE	RACE_Specific	10.56	12.48	14.76	7.48
MMRF1982	BLACK	RACE_Specific	12.0933	13.44	18.2267	4.44
MMRF1983	BLACK	RACE_Specific	13.6267	15.3467	19.96	3.6
MMRF1985	WHITE	RACE_Specific	9.8933	11.5733	14.3733	3.9067
MMRF1986	BLACK	RACE_Specific	17.4667	18.8133	24.3067	10.3333
MMRF1988	WHITE	RACE_Specific	10.4133	12.2267	14.76	3.76
MMRF1991	WHITE	RACE_Specific	10.4933	12.2	14.44	5.04
MMRF1992	WHITE	RACE_Specific	10.04	12.4133	15.8667	3.8933
MMRF1994	WHITE	RACE_Specific	10.76	12.3067	14.8	9.36
MMRF1995	WHITE	RACE_Specific	11.2667	14.4533	17.6667	4.0667
MMRF1997	BLACK	RACE_Specific	13.1733	15.0133	20.5467	5.3733
MMRF1998	WHITE	RACE_Specific	10.6667	12.6267	16.3867	5.3067
MMRF1999	WHITE	RACE_Specific	11.0933	12.8	15.24	4.48
MMRF2000	WHITE	RACE_Specific	12.5867	18.4933	21.7467	4.1733
MMRF2001	WHITE	RACE_Specific	10.4267	12.5333	15.44	5.7733
MMRF2002	WHITE	RACE_Specific	10.12	11.7333	13.9867	4.2
MMRF2005	WHITE	RACE_Specific	9.9333	11.5333	14.4	4.68
MMRF2006	WHITE	RACE_Specific	10.32	11.7467	14.4267	4.2667
MMRF2007	BLACK	RACE_Specific	11.1067	11.88	16.52	3.84
MMRF2011	WHITE	RACE_Specific	10.4933	13.0133	16.0533	3.3333
MMRF2012	BLACK	RACE_Specific	12.3067	14.0267	19.1067	5.2667
MMRF2013	WHITE	RACE_Specific	11.0133	16.1867	20.32	3.3333
MMRF2014	WHITE	RACE_Specific	9.96	11.6533	14.3867	6.44
MMRF2015	BLACK	RACE_Specific	11.9467	13.76	18.28	8.92
MMRF2016	WHITE	RACE_Specific	10.5467	12.8133	15.3867	3.28
MMRF2018	WHITE	RACE_Specific	10.36	12.72	16.1333	4.6533
MMRF2019	WHITE	RACE_Specific	10.9733	14.04	17.28	5.3333
MMRF2021	BLACK	RACE_Specific	12.44	14.24	19.2667	4.08
MMRF2024	WHITE	RACE_Specific	10.6667	12.8933	15.5733	4.44
MMRF2026	WHITE	RACE_Specific	9.9733	11.6	14.1867	5.2933
MMRF2035	WHITE	RACE_Specific	10.8	12.2267	14.5467	7.64
MMRF2038	WHITE	RACE_Specific	11.5467	13.6133	16.3333	8.52
MMRF2039	WHITE	RACE_Specific	12.48	15.12	17.7733	8.5067
MMRF2041	WHITE	RACE_Specific	15.8533	17.9067	20.5733	14.3333
MMRF2043	WHITE	RACE_Specific	11.28	13.4	16.1467	4.2933
MMRF2047	WHITE	RACE_Specific	10.8933	12.64	15.2667	4.3333
MMRF2050	WHITE	RACE_Specific	10.64	12.1067	14.96	4.3733
MMRF2054	WHITE	RACE_Specific	10.7333	12.5067	15.2	5.2
MMRF2055	WHITE	RACE_Specific	11.2933	12.5333	15.6933	7.8133
MMRF2056	WHITE	RACE_Specific	10.9333	12.72	15.16	4.5467
MMRF2057	BLACK	RACE_Specific	12.9467	14.72	19.9333	4.9733
MMRF2058	BLACK	RACE_Specific	12.08	13.9467	18.7067	4.4933
MMRF2059	WHITE	RACE_Specific	10.92	13.2267	17.24	5.96
MMRF2062	BLACK	RACE_Specific	13.4267	14.92	19.2267	10.84
MMRF2063	WHITE	RACE_Specific	10.5867	12.3333	14.9733	4.1067
MMRF2064	WHITE	RACE_Specific	10.8	12.44	15.2133	3.68
MMRF2072	WHITE	RACE_Specific	11.16	12.7067	14.9467	8.9333
MMRF2074	WHITE	RACE_Specific	10.0133	11.4533	14.28	5.3333
MMRF2076	WHITE	RACE_Specific	10.4267	12.04	14.2133	5.9467
MMRF2079	BLACK	RACE_Specific	13.28	15.1333	20.16	4.7867
MMRF2080	WHITE	RACE_Specific	11.72	13.1333	15.48	4.3733
MMRF2081	WHITE	RACE_Specific	10.92	12.8267	15.32	10.5067
MMRF2082	WHITE	RACE_Specific	11.4533	13.88	16.6133	5.3867
MMRF2083	WHITE	RACE_Specific	10.52	11.8133	14.0533	6.5733
MMRF2085	WHITE	RACE_Specific	10.5733	13.4667	16.4133	3.3733
MMRF2087	BLACK	RACE_Specific	11.7467	13.28	18.16	4.8
MMRF2090	BLACK	RACE_Specific	12.8267	14.24	19.0667	7.1733
MMRF2091	BLACK	RACE_Specific	15.2267	16.8267	21.8133	12.48
MMRF2093	WHITE	RACE_Specific	10.5333	12.3467	15	4.6667
MMRF2095	WHITE	RACE_Specific	10.3733	13.7467	16.6267	4.4667
MMRF2098	WHITE	RACE_Specific	10.3733	12.2	15.04	5.0667
MMRF2101	WHITE	RACE_Specific	10.64	12.4133	15.0933	3.92
MMRF2102	WHITE	RACE_Specific	11.6133	13.64	16.5333	4.2933
MMRF2106	BLACK	RACE_Specific	13.4533	15.28	20.4267	5.72
MMRF2107	WHITE	RACE_Specific	11.1333	13.0933	15.6133	6.76
MMRF2112	WHITE	RACE_Specific	10.3467	12.5733	15.0133	4.9333
MMRF2113	WHITE	RACE_Specific	9.8533	11.32	13.7867	6.2533
MMRF2114	BLACK	RACE_Specific	11.2267	12.5467	17.4133	7.2
MMRF2115	WHITE	RACE_Specific	11.32	13.3733	15.9333	11.3067
MMRF2116	WHITE	RACE_Specific	9.8133	11.2533	14.0267	3.44
MMRF2118	BLACK	RACE_Specific	13.1333	14.04	18	9.48
MMRF2119	WHITE	RACE_Specific	9.8	11.6133	14.52	4.5867
MMRF2122	WHITE	RACE_Specific	18.9067	40.3467	46.4667	7.36
MMRF2124	WHITE	RACE_Specific	10.7467	12.8267	15.4267	5.9867
MMRF2125	BLACK	RACE_Specific	11.1733	12.7067	17.76	4.3467
MMRF2126	WHITE	RACE_Specific	10.08	11.7467	14.3467	4.52
MMRF2128	WHITE	RACE_Specific	10.1333	11.76	14.6667	4
MMRF2129	WHITE	RACE_Specific	10.64	12.92	15.6533	3.6133
MMRF2132	BLACK	RACE_Specific	12.48	14.0667	18.6267	6.7333
MMRF2137	WHITE	RACE_Specific	9.0533	10.76	13.5067	3.36
MMRF2138	BLACK	RACE_Specific	11.7067	13.6	18.52	5.6933
MMRF2140	BLACK	RACE_Specific	11.6133	13.4	18.2	4.76
MMRF2141	WHITE	RACE_Specific	10.1333	11.92	14.64	3.8
MMRF2144	WHITE	RACE_Specific	10.5067	12.8	15.6267	5.08
MMRF2150	WHITE	RACE_Specific	9.9733	12.7067	15.2133	3.9733
MMRF2151	WHITE	RACE_Specific	12.56	15.7467	19.1067	8.1333
MMRF2152	WHITE	RACE_Specific	14.9733	24.28	28.5067	8.9467
MMRF2153	WHITE	RACE_Specific	9.8	11.5867	14.1867	3.6533
MMRF2159	WHITE	RACE_Specific	10.9867	13.52	15.9467	3.64
MMRF2160	BLACK	RACE_Specific	12.4667	14.2933	19.44	6.2933
MMRF2166	WHITE	RACE_Specific	15.0267	16.84	19.3733	16.5467
MMRF2167	WHITE	RACE_Specific	9.9867	11.6667	14.2	4.7467
MMRF2168	BLACK	RACE_Specific	11.7067	13.4533	19.08	8.92
MMRF2170	WHITE	RACE_Specific	10.9867	12.6667	15.3333	12.4667
MMRF2172	WHITE	RACE_Specific	11.1867	12.8533	15.3067	7.8933
MMRF2173	WHITE	RACE_Specific	10.9333	13.5467	15.8533	4.5333
MMRF2174	WHITE	RACE_Specific	10.24	11.72	14.3067	6.3733
MMRF2176	BLACK	RACE_Specific	12.4933	14.1333	18.9467	6.5467
MMRF2180	WHITE	RACE_Specific	9.56	11.8	15.12	3.7067
MMRF2181	WHITE	RACE_Specific	11.9467	18.12	21.4533	9.6
MMRF2183	WHITE	RACE_Specific	9.64	11.4267	13.7867	6.6133
MMRF2185	WHITE	RACE_Specific	11.0667	13.2933	15.8667	4.08
MMRF2186	WHITE	RACE_Specific	10.56	12.5867	15.2667	3.8933
MMRF2190	WHITE	RACE_Specific	10.6267	12.2667	15.2933	3.64
MMRF2191	BLACK	RACE_Specific	11.9467	13.4	18.6	6.36
MMRF2194	WHITE	RACE_Specific	11.6	14	16.4533	8.0267
MMRF2195	WHITE	RACE_Specific	11.52	13.5733	15.9067	5.8133
MMRF2196	WHITE	RACE_Specific	11.5067	13.3733	16.3067	4.0533
MMRF2197	WHITE	RACE_Specific	11.56	13.4133	16.5467	4.44
MMRF2198	WHITE	RACE_Specific	10.5333	12.3333	14.7333	6.7467
MMRF2199	WHITE	RACE_Specific	10.4933	13.4933	17.48	3.9467
MMRF2200	WHITE	RACE_Specific	11.4533	15.4533	17.8533	4.48
MMRF2201	WHITE	RACE_Specific	10.64	12.3867	14.8933	3.9333
MMRF2204	BLACK	RACE_Specific	12.8933	14.4133	19.8667	5.5867
MMRF2207	WHITE	RACE_Specific	10.1333	12.6133	16.3333	4.5867
MMRF2209	WHITE	RACE_Specific	11.76	14.52	17.2667	5.1733
MMRF2211	WHITE	RACE_Specific	10.9733	12.8133	15.0933	9.6533
MMRF2213	WHITE	RACE_Specific	10.5333	12.3067	14.64	15.04
MMRF2214	BLACK	RACE_Specific	12.4933	14.3467	19.4	5.9733
MMRF2215	WHITE	RACE_Specific	10.9333	12.88	15.56	4.88
MMRF2216	WHITE	RACE_Specific	10.36	12.2267	15.1467	5.0667
MMRF2217	WHITE	RACE_Specific	11.4	13.2267	16.1867	6.0133
MMRF2220	WHITE	RACE_Specific	10.4667	12.0667	14.4933	6.6667
MMRF2222	WHITE	RACE_Specific	11.0533	13.2267	15.88	5.68
MMRF2223	WHITE	RACE_Specific	10.44	12.0133	14.5733	5.52
MMRF2224	WHITE	RACE_Specific	11.44	13.3467	16.0667	3.7867
MMRF2225	WHITE	RACE_Specific	11.2133	13.4267	16.2	4.1733
MMRF2226	WHITE	RACE_Specific	10.6	12.24	14.7067	7.6933
MMRF2229	WHITE	RACE_Specific	11.5467	15.0267	18.48	3.9733
MMRF2230	WHITE	RACE_Specific	11.4133	13.12	15.84	4.68
MMRF2232	BLACK	RACE_Specific	12.2533	13.6533	18.7467	6.8133
MMRF2238	WHITE	RACE_Specific	11.0267	12.72	15.3733	7.2
MMRF2239	BLACK	RACE_Specific	11.96	13.88	19.1867	4.5733
MMRF2240	WHITE	RACE_Specific	11.1333	13.64	16.3867	4.4133
MMRF2245	WHITE	RACE_Specific	13.2533	15.6933	18.52	5.56
MMRF2246	WHITE	RACE_Specific	11.3333	13.0267	15.7067	5.0533
MMRF2250	WHITE	RACE_Specific	10.1733	11.6933	14	7.9867
MMRF2251	WHITE	RACE_Specific	10.9733	12.8133	15.5867	4.4667
MMRF2253	WHITE	RACE_Specific	11.4267	12.9067	15.7867	4.6533
MMRF2257	WHITE	RACE_Specific	10.9467	12.8133	16	3.8667
MMRF2258	WHITE	RACE_Specific	13.8	19.2933	23.12	4.7067
MMRF2266	WHITE	RACE_Specific	11.56	13	15.72	7.3333
MMRF2267	WHITE	RACE_Specific	11.1333	13.8	17.4667	5.4667
MMRF2268	WHITE	RACE_Specific	10.9067	13.0533	15.96	2.9067
MMRF2269	WHITE	RACE_Specific	11.04	12.6267	15.5467	9.1733
MMRF2270	WHITE	RACE_Specific	10.88	12.2	14.96	8.1467
MMRF2271	WHITE	RACE_Specific	10.8267	12.5467	15.1867	5.5867
MMRF2272	WHITE	RACE_Specific	11.9067	13.6133	16.0667	5.96
MMRF2273	WHITE	RACE_Specific	10.9733	13.1867	15.4267	3.88
MMRF2279	WHITE	RACE_Specific	9.1467	10.9733	13.0667	3.9067
MMRF2281	WHITE	RACE_Specific	12.0933	14.7467	17.5067	4.4133
MMRF2284	WHITE	RACE_Specific	10.7467	13.9467	16.6267	5.4133
MMRF2288	WHITE	RACE_Specific	11	13.92	17.3067	6.36
MMRF2289	WHITE	RACE_Specific	10.4533	13.1733	16.2667	4.6133
MMRF2290	WHITE	RACE_Specific	11.2667	13.3867	15.9467	7.5333
MMRF2291	WHITE	RACE_Specific	10.8133	12.24	14.8667	4.16
MMRF2293	WHITE	RACE_Specific	11.8	14.6667	18.2133	4.2667
MMRF2297	WHITE	RACE_Specific	10.4	11.92	14.48	4.3733
MMRF2301	WHITE	RACE_Specific	10.3467	11.8667	14.3467	6.76
MMRF2302	WHITE	RACE_Specific	10.7067	12.5467	15.1867	5.9467
MMRF2305	WHITE	RACE_Specific	11.3333	13.4533	16.5333	3.8267
MMRF2306	BLACK	RACE_Specific	12	13.6267	18.9067	4.84
MMRF2307	WHITE	RACE_Specific	11.28	13.9467	16.6667	3.4
MMRF2308	WHITE	RACE_Specific	11.0133	12.8267	15.1067	5.8
MMRF2310	BLACK	RACE_Specific	12.5867	14.12	18.7733	8.8267
MMRF2313	WHITE	RACE_Specific	10.6133	13.88	16.4933	7.12
MMRF2316	WHITE	RACE_Specific	9.8267	12.1867	16.1067	3.2667
MMRF2317	WHITE	RACE_Specific	11.1467	12.96	15.56	3.6267
MMRF2324	WHITE	RACE_Specific	10.12	11.5333	14.3067	3.5733
MMRF2326	WHITE	RACE_Specific	10.2133	11.9733	14.4667	6.28
MMRF2327	WHITE	RACE_Specific	11.2533	14.12	17.0933	3.68
MMRF2328	WHITE	RACE_Specific	11.56	15.0267	18.0533	4.0933
MMRF2329	WHITE	RACE_Specific	11.32	13.9467	16.3733	4.96
MMRF2330	WHITE	RACE_Specific	9.7067	11.3733	13.5467	7.7067
MMRF2331	WHITE	RACE_Specific	10.84	12.7733	15.4933	6.52
MMRF2333	WHITE	RACE_Specific	9.72	12.4133	16.04	4.5733
MMRF2336	WHITE	RACE_Specific	11.5733	13.48	16.4933	3.96
MMRF2339	WHITE	RACE_Specific	10.5867	12.2	14.9867	4.0533
MMRF2341	WHITE	RACE_Specific	10.88	13.4133	16.0933	5.7067
MMRF2344	BLACK	RACE_Specific	12.4533	14.12	19.0267	6.8
MMRF2352	WHITE	RACE_Specific	9.96	11.8267	14.08	7.0667
MMRF2353	WHITE	RACE_Specific	9.6533	12.08	15.8267	3.4533
MMRF2362	BLACK	RACE_Specific	11.8933	13.5467	18.7067	3.6133
MMRF2363	WHITE	RACE_Specific	9.7867	11.2667	13.5867	5.1067
MMRF2365	WHITE	RACE_Specific	11.3867	13.56	16.68	4.2667
MMRF2366	WHITE	RACE_Specific	9.3067	10.5867	13	5.6667
MMRF2368	WHITE	RACE_Specific	10.9333	13.1333	16.2	3.2533
MMRF2373	WHITE	RACE_Specific	10.0933	12.5733	15.8667	6.5333
MMRF2378	WHITE	RACE_Specific	10.2133	11.8133	14.9067	12.1333
MMRF2380	BLACK	RACE_Specific	11	12.8133	17.4267	6.1867
MMRF2384	WHITE	RACE_Specific	10.08	12.4267	15.0267	3.1067
MMRF2386	BLACK	RACE_Specific	11.2533	13.1733	18.3333	3.64
MMRF2388	WHITE	RACE_Specific	9.6933	12.5733	16.2133	4.5867
MMRF2397	WHITE	RACE_Specific	9.6533	11.4667	13.9067	3.3867
MMRF2400	WHITE	RACE_Specific	9.7733	11.04	13.9333	4
MMRF2401	WHITE	RACE_Specific	10.7467	13.3333	16.1067	5.28
MMRF2402	WHITE	RACE_Specific	10.0667	11.4667	13.5467	4.76
MMRF2404	BLACK	RACE_Specific	12.5467	14.04	18.7867	5.6133
MMRF2407	WHITE	RACE_Specific	11.2133	15.12	18.2267	6.7467
MMRF2409	WHITE	RACE_Specific	9.3867	11.04	13.6133	3.3467
MMRF2410	WHITE	RACE_Specific	9.16	11.1333	14.0133	3.72
MMRF2413	WHITE	RACE_Specific	10.9867	13.3467	16.1867	3.7333
MMRF2419	WHITE	RACE_Specific	9.16	10.92	12.9733	5.5467
MMRF2422	BLACK	RACE_Specific	10.6933	12.1867	17.2133	7.2267
MMRF2425	WHITE	RACE_Specific	10.16	11.8667	14.4933	4.4533
MMRF2428	WHITE	RACE_Specific	8.7467	10.5733	13.0267	3.2
MMRF2429	WHITE	RACE_Specific	9.92	11.6267	13.8133	6.3067
MMRF2433	WHITE	RACE_Specific	9.1733	11.48	14.84	3.4533
MMRF2436	WHITE	RACE_Specific	10.16	12.1067	14.7467	9.3867
MMRF2438	WHITE	RACE_Specific	10.32	11.8	14.36	6.8533
MMRF2440	WHITE	RACE_Specific	8.8667	10.72	13.2667	4.0133
MMRF2442	WHITE	RACE_Specific	10.5467	12.24	14.7733	3.8133
MMRF2444	WHITE	RACE_Specific	10.28	12.12	15.1333	3.5333
MMRF2445	WHITE	RACE_Specific	18.56	37.5733	43.7333	7.5333
MMRF2446	WHITE	RACE_Specific	9.5733	11.1333	13.8667	3.2267
MMRF2449	WHITE	RACE_Specific	10.4267	11.8933	14.4133	5.92
MMRF2452	WHITE	RACE_Specific	10.5733	13.8667	16.8267	3.6267
MMRF2455	WHITE	RACE_Specific	10.4267	12.0667	14.4667	8.4933
MMRF2456	WHITE	RACE_Specific	10.0933	12.12	15	3.8133
MMRF2461	WHITE	RACE_Specific	11.12	12.5333	15.0267	3.7067
MMRF2464	WHITE	RACE_Specific	10.92	12.7467	15.4267	4.96
MMRF2465	WHITE	RACE_Specific	11.1733	13.4133	16.1333	3.5467
MMRF2468	WHITE	RACE_Specific	9.8933	12.0933	14.96	3.1467
MMRF2469	WHITE	RACE_Specific	10.1467	11.6667	14.2267	3.6667
MMRF2471	WHITE	RACE_Specific	10.3333	11.9333	14.1867	6.9733
MMRF2472	WHITE	RACE_Specific	9.88	12.3467	16.0533	4.4533
MMRF2473	WHITE	RACE_Specific	11.2133	14.44	17.6933	3.92
MMRF2475	WHITE	RACE_Specific	10.6267	12.88	15.6133	3.8667
MMRF2476	WHITE	RACE_Specific	10.9867	12.48	15.2	4.7067
MMRF2477	WHITE	RACE_Specific	10.8533	12.4533	14.96	5.3733
MMRF2478	BLACK	RACE_Specific	12.88	14.5067	19.1467	4.1467
MMRF2480	WHITE	RACE_Specific	10.9867	12.5733	15.5467	3.2667
MMRF2485	WHITE	RACE_Specific	10.76	12.3733	14.9733	4.2933
MMRF2486	BLACK	RACE_Specific	12.5467	14.1867	19.6133	3.8933
MMRF2487	WHITE	RACE_Specific	12.0267	15.52	18.6533	3.5467
MMRF2488	WHITE	RACE_Specific	10.72	13.6	16.4	3.9333
MMRF2489	WHITE	RACE_Specific	10.68	12.12	14.6267	4.7467
MMRF2490	WHITE	RACE_Specific	12.4533	15.1467	18.32	8.84
MMRF2493	WHITE	RACE_Specific	10.8267	12.32	14.68	5.04
MMRF2497	WHITE	RACE_Specific	9.3867	10.8533	13.4667	6.6
MMRF2498	WHITE	RACE_Specific	10.1867	12.7467	15.9867	3.2133
MMRF2499	WHITE	RACE_Specific	11.2133	13.5467	16.0533	3.64
MMRF2501	BLACK	RACE_Specific	11.88	13.3867	18.08	15.5333
MMRF2503	WHITE	RACE_Specific	9.5467	11.36	14.1867	10.2533
MMRF2504	BLACK	RACE_Specific	13.08	14.8	20.9467	5.84
MMRF2505	BLACK	RACE_Specific	12.4133	14.3333	19.28	6.84
MMRF2506	BLACK	RACE_Specific	13.12	14.68	19.6933	8.88
MMRF2507	WHITE	RACE_Specific	10.56	13.24	16.2	6.84
MMRF2511	WHITE	RACE_Specific	11.04	12.7333	15.32	3.6133
MMRF2514	WHITE	RACE_Specific	11	12.7867	15.5067	4.3067
MMRF2515	WHITE	RACE_Specific	11.04	13.1333	15.7333	4.3067
MMRF2516	BLACK	RACE_Specific	12.4	14.1067	19.2	5.9733
MMRF2517	WHITE	RACE_Specific	10.5733	12.2933	14.4533	3.2133
MMRF2518	WHITE	RACE_Specific	11.2667	15.0133	18.24	3.4667
MMRF2519	WHITE	RACE_Specific	10.48	12.7067	15.4133	3.3467
MMRF2523	BLACK	RACE_Specific	13.32	15.28	19.76	5.7867
MMRF2525	BLACK	RACE_Specific	11.7467	13.32	17.9067	10.88
MMRF2526	WHITE	RACE_Specific	10.36	12.1067	15.16	4.2267
MMRF2531	WHITE	RACE_Specific	10.6667	12.3333	15.2933	5
MMRF2532	WHITE	RACE_Specific	10.3867	12.1333	14.7067	5.8667
MMRF2535	WHITE	RACE_Specific	14.2933	17.6	20.88	7.6933
MMRF2538	WHITE	RACE_Specific	10.64	12.1467	14.4267	9.8
MMRF2539	WHITE	RACE_Specific	9.92	11.9067	14.8533	4.3333
MMRF2541	WHITE	RACE_Specific	10.8133	12.4133	14.76	6
MMRF2543	WHITE	RACE_Specific	10.7333	12.8	15.4	3.7067
MMRF2545	WHITE	RACE_Specific	12.1733	16.6	20.1467	4.56
MMRF2546	BLACK	RACE_Specific	13.3867	15.0933	20.1333	6.04
MMRF2549	WHITE	RACE_Specific	10.9067	12.4133	14.76	4.16
MMRF2550	BLACK	RACE_Specific	12.5733	14.3733	19.7067	5.96
MMRF2557	WHITE	RACE_Specific	10.96	12.7733	15.12	4.92
MMRF2559	WHITE	RACE_Specific	10.88	12.8667	15.4667	5.8133
MMRF2560	WHITE	RACE_Specific	10.4133	12.0533	14.56	4.0267
MMRF2562	WHITE	RACE_Specific	10.4133	12.1467	14.6933	7.76
MMRF2563	WHITE	RACE_Specific	10.3067	12.0133	14.92	5.9867
MMRF2564	BLACK	RACE_Specific	12	13.8533	18.5867	7.76
MMRF2566	WHITE	RACE_Specific	10.9333	12.56	15.5867	3.76
MMRF2567	WHITE	RACE_Specific	10.72	12.76	15.68	3.7333
MMRF2568	WHITE	RACE_Specific	11.2933	13.0133	15.64	3.5733
MMRF2570	WHITE	RACE_Specific	10.4667	13.1733	16.6667	4.6667
MMRF2572	WHITE	RACE_Specific	11.56	14.9733	17.8667	4.9067
MMRF2573	WHITE	RACE_Specific	11.4933	14.0267	16.6933	9.7333
MMRF2574	WHITE	RACE_Specific	10.28	12.3333	15.1067	6.4933
MMRF2577	WHITE	RACE_Specific	11.3867	14.24	17.52	3.8667
MMRF2579	WHITE	RACE_Specific	9.8133	12.6	16.4133	4.28
MMRF2580	WHITE	RACE_Specific	11.56	13.4933	16.12	4.5067
MMRF2581	BLACK	RACE_Specific	12.6667	14.48	19.2	8.24
MMRF2587	WHITE	RACE_Specific	11.12	12.9333	15.8133	4.5867
MMRF2590	WHITE	RACE_Specific	10.9467	12.7867	15.5467	3.7733
MMRF2592	WHITE	RACE_Specific	11.72	14.48	17.2933	3.64
MMRF2593	WHITE	RACE_Specific	10.5333	12	15.0267	4.8667
MMRF2595	WHITE	RACE_Specific	12.0133	13.5867	16.1867	9.7333
MMRF2596	WHITE	RACE_Specific	11.0667	13.32	16.2667	7.76
MMRF2598	WHITE	RACE_Specific	11.7467	13.36	15.8533	15.4133
MMRF2601	WHITE	RACE_Specific	10.6133	13.4533	16.68	3.52
MMRF2602	WHITE	RACE_Specific	10.6933	13.08	15.8533	3.7467
MMRF2605	WHITE	RACE_Specific	10.1733	11.44	13.8533	6.6267
MMRF2606	WHITE	RACE_Specific	10.52	12.5067	14.7333	3.92
MMRF2611	WHITE	RACE_Specific	10.0667	11.1067	13.2133	25.7333
MMRF2613	WHITE	RACE_Specific	11.5067	14.4	17.4933	3.7867
MMRF2614	WHITE	RACE_Specific	11.5467	14.2133	16.9333	4.2667
MMRF2621	WHITE	RACE_Specific	10.4133	12.0667	14.7333	5.6667
MMRF2622	WHITE	RACE_Specific	11.3067	12.7067	15.2	3.48
MMRF2840	BLACK	RACE_Specific	12.5067	14.2267	18.9867	6.84

## Sheet: Suplementary Figure 3-a
Sample	RACE	Filter	TMB
MMRF1016_1_BM_CD138pos_T1_KBS5U_L02999	WHITE	TMB_DB0	28.2533
MMRF1016_1_BM_CD138pos_T1_KBS5U_L02999	WHITE	TMB_DB0.001	31.1333
MMRF1016_1_BM_CD138pos_T1_KBS5U_L02999	WHITE	TMB_DB0.01	36.7333
MMRF1016_1_BM_CD138pos_T1_KBS5U_L02999	WHITE	TMB_Germline	4.02667
MMRF1020_3_BM_CD138pos_T1_KBS5U_L06452	WHITE	TMB_DB0	28.4133
MMRF1020_3_BM_CD138pos_T1_KBS5U_L06452	WHITE	TMB_DB0.001	30.1467
MMRF1020_3_BM_CD138pos_T1_KBS5U_L06452	WHITE	TMB_DB0.01	35.2133
MMRF1020_3_BM_CD138pos_T1_KBS5U_L06452	WHITE	TMB_Germline	6.33333
MMRF1021_1_BM_CD138pos_T2_KAS5U_L02366	WHITE	TMB_DB0	28.4133
MMRF1021_1_BM_CD138pos_T2_KAS5U_L02366	WHITE	TMB_DB0.001	30.28
MMRF1021_1_BM_CD138pos_T2_KAS5U_L02366	WHITE	TMB_DB0.01	35.7067
MMRF1021_1_BM_CD138pos_T2_KAS5U_L02366	WHITE	TMB_Germline	5.36
MMRF1024_2_BM_CD138pos_T2_KHS5U_L13428	WHITE	TMB_DB0	27.9867
MMRF1024_2_BM_CD138pos_T2_KHS5U_L13428	WHITE	TMB_DB0.001	29.4933
MMRF1024_2_BM_CD138pos_T2_KHS5U_L13428	WHITE	TMB_DB0.01	34.5067
MMRF1024_2_BM_CD138pos_T2_KHS5U_L13428	WHITE	TMB_Germline	4.46667
MMRF1029_1_BM_CD138pos_T2_KAS5U_L02446	WHITE	TMB_DB0	28.88
MMRF1029_1_BM_CD138pos_T2_KAS5U_L02446	WHITE	TMB_DB0.001	30.68
MMRF1029_1_BM_CD138pos_T2_KAS5U_L02446	WHITE	TMB_DB0.01	36
MMRF1029_1_BM_CD138pos_T2_KAS5U_L02446	WHITE	TMB_Germline	5.44
MMRF1030_1_BM_CD138pos_T2_KAS5U_L02445	WHITE	TMB_DB0	27.8533
MMRF1030_1_BM_CD138pos_T2_KAS5U_L02445	WHITE	TMB_DB0.001	30.96
MMRF1030_1_BM_CD138pos_T2_KAS5U_L02445	WHITE	TMB_DB0.01	36.3733
MMRF1030_1_BM_CD138pos_T2_KAS5U_L02445	WHITE	TMB_Germline	4.30667
MMRF1030_3_BM_CD138pos_T1_KHS5U_L17864	WHITE	TMB_DB0	28.1467
MMRF1030_3_BM_CD138pos_T1_KHS5U_L17864	WHITE	TMB_DB0.001	31.2667
MMRF1030_3_BM_CD138pos_T1_KHS5U_L17864	WHITE	TMB_DB0.01	36.64
MMRF1030_3_BM_CD138pos_T1_KHS5U_L17864	WHITE	TMB_Germline	4.22667
MMRF1030_4_BM_CD138pos_T6_KHS5U_L21835	WHITE	TMB_DB0	27.96
MMRF1030_4_BM_CD138pos_T6_KHS5U_L21835	WHITE	TMB_DB0.001	30.9333
MMRF1030_4_BM_CD138pos_T6_KHS5U_L21835	WHITE	TMB_DB0.01	36.1733
MMRF1030_4_BM_CD138pos_T6_KHS5U_L21835	WHITE	TMB_Germline	6
MMRF1031_1_BM_CD138pos_T2_TSE61_K02456	WHITE	TMB_DB0	24.2133
MMRF1031_1_BM_CD138pos_T2_TSE61_K02456	WHITE	TMB_DB0.001	25.6667
MMRF1031_1_BM_CD138pos_T2_TSE61_K02456	WHITE	TMB_DB0.01	30.68
MMRF1031_1_BM_CD138pos_T2_TSE61_K02456	WHITE	TMB_Germline	5.94667
MMRF1032_1_BM_CD138pos_T2_TSE61_L00053	WHITE	TMB_DB0	24.4133
MMRF1032_1_BM_CD138pos_T2_TSE61_L00053	WHITE	TMB_DB0.001	26.04
MMRF1032_1_BM_CD138pos_T2_TSE61_L00053	WHITE	TMB_DB0.01	31.0667
MMRF1032_1_BM_CD138pos_T2_TSE61_L00053	WHITE	TMB_Germline	5.36
MMRF1037_1_BM_CD138pos_T2_TSE61_K02458	WHITE	TMB_DB0	24.8
MMRF1037_1_BM_CD138pos_T2_TSE61_K02458	WHITE	TMB_DB0.001	26.32
MMRF1037_1_BM_CD138pos_T2_TSE61_K02458	WHITE	TMB_DB0.01	31.3867
MMRF1037_1_BM_CD138pos_T2_TSE61_K02458	WHITE	TMB_Germline	3.72
MMRF1038_1_BM_CD138pos_T2_TSE61_K02459	WHITE	TMB_DB0	22.7467
MMRF1038_1_BM_CD138pos_T2_TSE61_K02459	WHITE	TMB_DB0.001	24.4267
MMRF1038_1_BM_CD138pos_T2_TSE61_K02459	WHITE	TMB_DB0.01	29.9333
MMRF1038_1_BM_CD138pos_T2_TSE61_K02459	WHITE	TMB_Germline	3.17333
MMRF1045_1_BM_CD138pos_T1_KBS5U_L02849	BLACK	TMB_DB0	31.2133
MMRF1045_1_BM_CD138pos_T1_KBS5U_L02849	BLACK	TMB_DB0.001	33.6267
MMRF1045_1_BM_CD138pos_T1_KBS5U_L02849	BLACK	TMB_DB0.01	42.8
MMRF1045_1_BM_CD138pos_T1_KBS5U_L02849	BLACK	TMB_Germline	6.10667
MMRF1048_1_BM_CD138pos_T1_KBS5U_L02851	WHITE	TMB_DB0	27.84
MMRF1048_1_BM_CD138pos_T1_KBS5U_L02851	WHITE	TMB_DB0.001	29.68
MMRF1048_1_BM_CD138pos_T1_KBS5U_L02851	WHITE	TMB_DB0.01	35.0667
MMRF1048_1_BM_CD138pos_T1_KBS5U_L02851	WHITE	TMB_Germline	6.29333
MMRF1049_1_BM_CD138pos_T1_KHS5U_K14066	BLACK	TMB_DB0	31.8267
MMRF1049_1_BM_CD138pos_T1_KHS5U_K14066	BLACK	TMB_DB0.001	35.1867
MMRF1049_1_BM_CD138pos_T1_KHS5U_K14066	BLACK	TMB_DB0.01	46.4267
MMRF1049_1_BM_CD138pos_T1_KHS5U_K14066	BLACK	TMB_Germline	6.02667
MMRF1049_2_BM_CD138pos_T2_KHS5U_K14041	BLACK	TMB_DB0	32.6133
MMRF1049_2_BM_CD138pos_T2_KHS5U_K14041	BLACK	TMB_DB0.001	36.1333
MMRF1049_2_BM_CD138pos_T2_KHS5U_K14041	BLACK	TMB_DB0.01	47.64
MMRF1049_2_BM_CD138pos_T2_KHS5U_K14041	BLACK	TMB_Germline	5.33333
MMRF1049_3_BM_CD138pos_T1_KHS5U_L12889	BLACK	TMB_DB0	32.6
MMRF1049_3_BM_CD138pos_T1_KHS5U_L12889	BLACK	TMB_DB0.001	36.1067
MMRF1049_3_BM_CD138pos_T1_KHS5U_L12889	BLACK	TMB_DB0.01	47.6133
MMRF1049_3_BM_CD138pos_T1_KHS5U_L12889	BLACK	TMB_Germline	4.97333
MMRF1049_4_BM_CD138pos_T1_KHS5U_L13755	BLACK	TMB_DB0	33.0267
MMRF1049_4_BM_CD138pos_T1_KHS5U_L13755	BLACK	TMB_DB0.001	36.4133
MMRF1049_4_BM_CD138pos_T1_KHS5U_L13755	BLACK	TMB_DB0.01	47.6267
MMRF1049_4_BM_CD138pos_T1_KHS5U_L13755	BLACK	TMB_Germline	6.93333
MMRF1054_1_BM_CD138pos_T1_KBS5U_L03479	WHITE	TMB_DB0	27.76
MMRF1054_1_BM_CD138pos_T1_KBS5U_L03479	WHITE	TMB_DB0.001	30.0267
MMRF1054_1_BM_CD138pos_T1_KBS5U_L03479	WHITE	TMB_DB0.01	34.9467
MMRF1054_1_BM_CD138pos_T1_KBS5U_L03479	WHITE	TMB_Germline	4.37333
MMRF1055_1_BM_CD138pos_T1_KBS5U_L02853	WHITE	TMB_DB0	27.3867
MMRF1055_1_BM_CD138pos_T1_KBS5U_L02853	WHITE	TMB_DB0.001	29.0933
MMRF1055_1_BM_CD138pos_T1_KBS5U_L02853	WHITE	TMB_DB0.01	34.5733
MMRF1055_1_BM_CD138pos_T1_KBS5U_L02853	WHITE	TMB_Germline	5.92
MMRF1061_1_BM_CD138pos_T2_KHS5U_L13422	WHITE	TMB_DB0	27.6
MMRF1061_1_BM_CD138pos_T2_KHS5U_L13422	WHITE	TMB_DB0.001	29.2933
MMRF1061_1_BM_CD138pos_T2_KHS5U_L13422	WHITE	TMB_DB0.01	34.4533
MMRF1061_1_BM_CD138pos_T2_KHS5U_L13422	WHITE	TMB_Germline	5.08
MMRF1061_3_BM_CD138pos_T1_KHS5U_L13311	WHITE	TMB_DB0	28.6933
MMRF1061_3_BM_CD138pos_T1_KHS5U_L13311	WHITE	TMB_DB0.001	30.4267
MMRF1061_3_BM_CD138pos_T1_KHS5U_L13311	WHITE	TMB_DB0.01	35.6133
MMRF1061_3_BM_CD138pos_T1_KHS5U_L13311	WHITE	TMB_Germline	6.05333
MMRF1068_1_BM_CD138pos_T2_TSE61_K02705	BLACK	TMB_DB0	25.5733
MMRF1068_1_BM_CD138pos_T2_TSE61_K02705	BLACK	TMB_DB0.001	28.3467
MMRF1068_1_BM_CD138pos_T2_TSE61_K02705	BLACK	TMB_DB0.01	39.7067
MMRF1068_1_BM_CD138pos_T2_TSE61_K02705	BLACK	TMB_Germline	3.77333
MMRF1071_2_BM_CD138pos_T1_KHS5U_L13756	WHITE	TMB_DB0	29.9467
MMRF1071_2_BM_CD138pos_T1_KHS5U_L13756	WHITE	TMB_DB0.001	32.9467
MMRF1071_2_BM_CD138pos_T1_KHS5U_L13756	WHITE	TMB_DB0.01	38.3733
MMRF1071_2_BM_CD138pos_T1_KHS5U_L13756	WHITE	TMB_Germline	4.2
MMRF1073_1_BM_CD138pos_T1_KHS5U_L08711	WHITE	TMB_DB0	29.1467
MMRF1073_1_BM_CD138pos_T1_KHS5U_L08711	WHITE	TMB_DB0.001	30.8133
MMRF1073_1_BM_CD138pos_T1_KHS5U_L08711	WHITE	TMB_DB0.01	36.12
MMRF1073_1_BM_CD138pos_T1_KHS5U_L08711	WHITE	TMB_Germline	4.58667
MMRF1077_1_BM_CD138pos_T2_TSE61_K02706	WHITE	TMB_DB0	22.9867
MMRF1077_1_BM_CD138pos_T2_TSE61_K02706	WHITE	TMB_DB0.001	24.5867
MMRF1077_1_BM_CD138pos_T2_TSE61_K02706	WHITE	TMB_DB0.01	29.4133
MMRF1077_1_BM_CD138pos_T2_TSE61_K02706	WHITE	TMB_Germline	4.84
MMRF1078_1_BM_CD138pos_T2_TSE61_K02707	WHITE	TMB_DB0	25.12
MMRF1078_1_BM_CD138pos_T2_TSE61_K02707	WHITE	TMB_DB0.001	27.1067
MMRF1078_1_BM_CD138pos_T2_TSE61_K02707	WHITE	TMB_DB0.01	32.3467
MMRF1078_1_BM_CD138pos_T2_TSE61_K02707	WHITE	TMB_Germline	4.18667
MMRF1079_1_BM_CD138pos_T1_KHS5U_L14261	WHITE	TMB_DB0	30.44
MMRF1079_1_BM_CD138pos_T1_KHS5U_L14261	WHITE	TMB_DB0.001	32.2
MMRF1079_1_BM_CD138pos_T1_KHS5U_L14261	WHITE	TMB_DB0.01	37.32
MMRF1079_1_BM_CD138pos_T1_KHS5U_L14261	WHITE	TMB_Germline	6.33333
MMRF1079_2_BM_CD138pos_T1_KHS5U_L14262	WHITE	TMB_DB0	29.9333
MMRF1079_2_BM_CD138pos_T1_KHS5U_L14262	WHITE	TMB_DB0.001	31.6533
MMRF1079_2_BM_CD138pos_T1_KHS5U_L14262	WHITE	TMB_DB0.01	36.8
MMRF1079_2_BM_CD138pos_T1_KHS5U_L14262	WHITE	TMB_Germline	4.70667
MMRF1079_4_BM_CD138pos_T1_KHS5U_L19533	WHITE	TMB_DB0	28.9067
MMRF1079_4_BM_CD138pos_T1_KHS5U_L19533	WHITE	TMB_DB0.001	30.6
MMRF1079_4_BM_CD138pos_T1_KHS5U_L19533	WHITE	TMB_DB0.01	35.7333
MMRF1079_4_BM_CD138pos_T1_KHS5U_L19533	WHITE	TMB_Germline	3.64
MMRF1080_1_BM_CD138pos_T2_TSE61_K03608	WHITE	TMB_DB0	22.64
MMRF1080_1_BM_CD138pos_T2_TSE61_K03608	WHITE	TMB_DB0.001	25.7067
MMRF1080_1_BM_CD138pos_T2_TSE61_K03608	WHITE	TMB_DB0.01	31.12
MMRF1080_1_BM_CD138pos_T2_TSE61_K03608	WHITE	TMB_Germline	3.25333
MMRF1082_1_BM_CD138pos_T2_TSE61_K02709	BLACK	TMB_DB0	26.1333
MMRF1082_1_BM_CD138pos_T2_TSE61_K02709	BLACK	TMB_DB0.001	28.8933
MMRF1082_1_BM_CD138pos_T2_TSE61_K02709	BLACK	TMB_DB0.01	41.3067
MMRF1082_1_BM_CD138pos_T2_TSE61_K02709	BLACK	TMB_Germline	7.73333
MMRF1085_3_BM_CD138pos_T1_KBS5U_L05831	WHITE	TMB_DB0	27.6533
MMRF1085_3_BM_CD138pos_T1_KBS5U_L05831	WHITE	TMB_DB0.001	29.2933
MMRF1085_3_BM_CD138pos_T1_KBS5U_L05831	WHITE	TMB_DB0.01	34.28
MMRF1085_3_BM_CD138pos_T1_KBS5U_L05831	WHITE	TMB_Germline	5.69333
MMRF1086_1_BM_CD138pos_T2_TSE61_K02708	WHITE	TMB_DB0	22.4933
MMRF1086_1_BM_CD138pos_T2_TSE61_K02708	WHITE	TMB_DB0.001	24.0933
MMRF1086_1_BM_CD138pos_T2_TSE61_K02708	WHITE	TMB_DB0.01	29.04
MMRF1086_1_BM_CD138pos_T2_TSE61_K02708	WHITE	TMB_Germline	6.49333
MMRF1089_1_BM_CD138pos_T1_KAS5U_L00690	WHITE	TMB_DB0	32.6133
MMRF1089_1_BM_CD138pos_T1_KAS5U_L00690	WHITE	TMB_DB0.001	35
MMRF1089_1_BM_CD138pos_T1_KAS5U_L00690	WHITE	TMB_DB0.01	42.12
MMRF1089_1_BM_CD138pos_T1_KAS5U_L00690	WHITE	TMB_Germline	7.98667
MMRF1090_1_BM_CD138pos_T2_KAS5U_L02452	BLACK	TMB_DB0	33.08
MMRF1090_1_BM_CD138pos_T2_KAS5U_L02452	BLACK	TMB_DB0.001	36.16
MMRF1090_1_BM_CD138pos_T2_KAS5U_L02452	BLACK	TMB_DB0.01	50.3733
MMRF1090_1_BM_CD138pos_T2_KAS5U_L02452	BLACK	TMB_Germline	5.29333
MMRF1092_1_BM_CD138pos_T2_TSE61_K02710	BLACK	TMB_DB0	26.8933
MMRF1092_1_BM_CD138pos_T2_TSE61_K02710	BLACK	TMB_DB0.001	29.7733
MMRF1092_1_BM_CD138pos_T2_TSE61_K02710	BLACK	TMB_DB0.01	39.6667
MMRF1092_1_BM_CD138pos_T2_TSE61_K02710	BLACK	TMB_Germline	4.72
MMRF1098_1_BM_CD138pos_T1_KBS5U_L02852	BLACK	TMB_DB0	31.36
MMRF1098_1_BM_CD138pos_T1_KBS5U_L02852	BLACK	TMB_DB0.001	34.32
MMRF1098_1_BM_CD138pos_T1_KBS5U_L02852	BLACK	TMB_DB0.01	46.6
MMRF1098_1_BM_CD138pos_T1_KBS5U_L02852	BLACK	TMB_Germline	7.17333
MMRF1100_1_BM_CD138pos_T2_TSE61_K03421	WHITE	TMB_DB0	25.96
MMRF1100_1_BM_CD138pos_T2_TSE61_K03421	WHITE	TMB_DB0.001	27.7067
MMRF1100_1_BM_CD138pos_T2_TSE61_K03421	WHITE	TMB_DB0.01	32.88
MMRF1100_1_BM_CD138pos_T2_TSE61_K03421	WHITE	TMB_Germline	4.61333
MMRF1107_1_BM_CD138pos_T2_TSE61_K03190	BLACK	TMB_DB0	26.16
MMRF1107_1_BM_CD138pos_T2_TSE61_K03190	BLACK	TMB_DB0.001	28.04
MMRF1107_1_BM_CD138pos_T2_TSE61_K03190	BLACK	TMB_DB0.01	33.7333
MMRF1107_1_BM_CD138pos_T2_TSE61_K03190	BLACK	TMB_Germline	4.16
MMRF1110_2_BM_CD138pos_T1_KHS5U_L13760	WHITE	TMB_DB0	30.1867
MMRF1110_2_BM_CD138pos_T1_KHS5U_L13760	WHITE	TMB_DB0.001	31.8667
MMRF1110_2_BM_CD138pos_T1_KHS5U_L13760	WHITE	TMB_DB0.01	37.4667
MMRF1110_2_BM_CD138pos_T1_KHS5U_L13760	WHITE	TMB_Germline	4.49333
MMRF1110_3_BM_CD138pos_T1_KHS5U_L19534	WHITE	TMB_DB0	29.68
MMRF1110_3_BM_CD138pos_T1_KHS5U_L19534	WHITE	TMB_DB0.001	31.3733
MMRF1110_3_BM_CD138pos_T1_KHS5U_L19534	WHITE	TMB_DB0.01	36.9733
MMRF1110_3_BM_CD138pos_T1_KHS5U_L19534	WHITE	TMB_Germline	4.70667
MMRF1112_3_BM_CD138pos_T1_KHS5U_L12903	WHITE	TMB_DB0	30.1333
MMRF1112_3_BM_CD138pos_T1_KHS5U_L12903	WHITE	TMB_DB0.001	32.8133
MMRF1112_3_BM_CD138pos_T1_KHS5U_L12903	WHITE	TMB_DB0.01	38.76
MMRF1112_3_BM_CD138pos_T1_KHS5U_L12903	WHITE	TMB_Germline	4.6
MMRF1128_1_BM_CD138pos_T2_TSE61_K03604	WHITE	TMB_DB0	21.8667
MMRF1128_1_BM_CD138pos_T2_TSE61_K03604	WHITE	TMB_DB0.001	23.5467
MMRF1128_1_BM_CD138pos_T2_TSE61_K03604	WHITE	TMB_DB0.01	28.2267
MMRF1128_1_BM_CD138pos_T2_TSE61_K03604	WHITE	TMB_Germline	15.7333
MMRF1129_1_BM_CD138pos_T2_TSE61_K03157	WHITE	TMB_DB0	28.08
MMRF1129_1_BM_CD138pos_T2_TSE61_K03157	WHITE	TMB_DB0.001	30.0533
MMRF1129_1_BM_CD138pos_T2_TSE61_K03157	WHITE	TMB_DB0.01	38.24
MMRF1129_1_BM_CD138pos_T2_TSE61_K03157	WHITE	TMB_Germline	7.86667
MMRF1131_2_BM_CD138pos_T2_KBS5U_L05855	WHITE	TMB_DB0	26.8267
MMRF1131_2_BM_CD138pos_T2_KBS5U_L05855	WHITE	TMB_DB0.001	28.28
MMRF1131_2_BM_CD138pos_T2_KBS5U_L05855	WHITE	TMB_DB0.01	33.2
MMRF1131_2_BM_CD138pos_T2_KBS5U_L05855	WHITE	TMB_Germline	5.74667
MMRF1137_2_BM_CD138pos_T6_KHS5U_L08856	WHITE	TMB_DB0	30.1867
MMRF1137_2_BM_CD138pos_T6_KHS5U_L08856	WHITE	TMB_DB0.001	32.0667
MMRF1137_2_BM_CD138pos_T6_KHS5U_L08856	WHITE	TMB_DB0.01	37.5333
MMRF1137_2_BM_CD138pos_T6_KHS5U_L08856	WHITE	TMB_Germline	5.2
MMRF1137_4_BM_CD138pos_T1_KBS5U_L07203	WHITE	TMB_DB0	27.88
MMRF1137_4_BM_CD138pos_T1_KBS5U_L07203	WHITE	TMB_DB0.001	29.7333
MMRF1137_4_BM_CD138pos_T1_KBS5U_L07203	WHITE	TMB_DB0.01	35.12
MMRF1137_4_BM_CD138pos_T1_KBS5U_L07203	WHITE	TMB_Germline	5.14667
MMRF1143_2_BM_CD138pos_T1_KHS5U_L08842	WHITE	TMB_DB0	27.5333
MMRF1143_2_BM_CD138pos_T1_KHS5U_L08842	WHITE	TMB_DB0.001	29.2133
MMRF1143_2_BM_CD138pos_T1_KHS5U_L08842	WHITE	TMB_DB0.01	34.4533
MMRF1143_2_BM_CD138pos_T1_KHS5U_L08842	WHITE	TMB_Germline	3.24
MMRF1148_1_BM_CD138pos_T1_KAS5U_L01705	WHITE	TMB_DB0	28.4
MMRF1148_1_BM_CD138pos_T1_KAS5U_L01705	WHITE	TMB_DB0.001	30.1467
MMRF1148_1_BM_CD138pos_T1_KAS5U_L01705	WHITE	TMB_DB0.01	35.7467
MMRF1148_1_BM_CD138pos_T1_KAS5U_L01705	WHITE	TMB_Germline	5.86667
MMRF1151_1_BM_CD138pos_T2_TSE61_K03198	WHITE	TMB_DB0	25.2667
MMRF1151_1_BM_CD138pos_T2_TSE61_K03198	WHITE	TMB_DB0.001	27.92
MMRF1151_1_BM_CD138pos_T2_TSE61_K03198	WHITE	TMB_DB0.01	33.12
MMRF1151_1_BM_CD138pos_T2_TSE61_K03198	WHITE	TMB_Germline	7.53333
MMRF1152_1_BM_CD138pos_T2_TSE61_K03194	WHITE	TMB_DB0	26.1733
MMRF1152_1_BM_CD138pos_T2_TSE61_K03194	WHITE	TMB_DB0.001	27.9733
MMRF1152_1_BM_CD138pos_T2_TSE61_K03194	WHITE	TMB_DB0.01	33.2133
MMRF1152_1_BM_CD138pos_T2_TSE61_K03194	WHITE	TMB_Germline	4.81333
MMRF1153_1_BM_CD138pos_T2_KHS5U_L15098	WHITE	TMB_DB0	27.56
MMRF1153_1_BM_CD138pos_T2_KHS5U_L15098	WHITE	TMB_DB0.001	29.2
MMRF1153_1_BM_CD138pos_T2_KHS5U_L15098	WHITE	TMB_DB0.01	34.04
MMRF1153_1_BM_CD138pos_T2_KHS5U_L15098	WHITE	TMB_Germline	5.57333
MMRF1153_4_BM_CD138pos_T1_KHS5U_L14410	WHITE	TMB_DB0	27.2667
MMRF1153_4_BM_CD138pos_T1_KHS5U_L14410	WHITE	TMB_DB0.001	28.8933
MMRF1153_4_BM_CD138pos_T1_KHS5U_L14410	WHITE	TMB_DB0.01	33.7467
MMRF1153_4_BM_CD138pos_T1_KHS5U_L14410	WHITE	TMB_Germline	6.50667
MMRF1155_1_BM_CD138pos_T1_KBS5U_L05843	BLACK	TMB_DB0	30.2267
MMRF1155_1_BM_CD138pos_T1_KBS5U_L05843	BLACK	TMB_DB0.001	33.52
MMRF1155_1_BM_CD138pos_T1_KBS5U_L05843	BLACK	TMB_DB0.01	45.48
MMRF1155_1_BM_CD138pos_T1_KBS5U_L05843	BLACK	TMB_Germline	8.92
MMRF1155_2_BM_CD138pos_T1_KHS5U_L16524	BLACK	TMB_DB0	31.72
MMRF1155_2_BM_CD138pos_T1_KHS5U_L16524	BLACK	TMB_DB0.001	34.9867
MMRF1155_2_BM_CD138pos_T1_KHS5U_L16524	BLACK	TMB_DB0.01	46.9333
MMRF1155_2_BM_CD138pos_T1_KHS5U_L16524	BLACK	TMB_Germline	10.4933
MMRF1156_2_BM_CD138pos_T2_KHS5U_L19537	WHITE	TMB_DB0	27.12
MMRF1156_2_BM_CD138pos_T2_KHS5U_L19537	WHITE	TMB_DB0.001	30.1467
MMRF1156_2_BM_CD138pos_T2_KHS5U_L19537	WHITE	TMB_DB0.01	35.5467
MMRF1156_2_BM_CD138pos_T2_KHS5U_L19537	WHITE	TMB_Germline	3.50667
MMRF1156_3_BM_CD138pos_T1_KHS5U_L21836	WHITE	TMB_DB0	28.16
MMRF1156_3_BM_CD138pos_T1_KHS5U_L21836	WHITE	TMB_DB0.001	31.1467
MMRF1156_3_BM_CD138pos_T1_KHS5U_L21836	WHITE	TMB_DB0.01	36.4933
MMRF1156_3_BM_CD138pos_T1_KHS5U_L21836	WHITE	TMB_Germline	5.77333
MMRF1157_1_BM_CD138pos_T2_KHS5U_L13423	WHITE	TMB_DB0	30.4533
MMRF1157_1_BM_CD138pos_T2_KHS5U_L13423	WHITE	TMB_DB0.001	33.3333
MMRF1157_1_BM_CD138pos_T2_KHS5U_L13423	WHITE	TMB_DB0.01	40.84
MMRF1157_1_BM_CD138pos_T2_KHS5U_L13423	WHITE	TMB_Germline	4.8
MMRF1157_2_BM_CD138pos_T1_KBS5U_L05077	WHITE	TMB_DB0	31.08
MMRF1157_2_BM_CD138pos_T1_KBS5U_L05077	WHITE	TMB_DB0.001	33.9467
MMRF1157_2_BM_CD138pos_T1_KBS5U_L05077	WHITE	TMB_DB0.01	41.52
MMRF1157_2_BM_CD138pos_T1_KBS5U_L05077	WHITE	TMB_Germline	5.37333
MMRF1157_3_BM_CD138pos_T1_KBS5U_L06509	WHITE	TMB_DB0	30.2933
MMRF1157_3_BM_CD138pos_T1_KBS5U_L06509	WHITE	TMB_DB0.001	33.16
MMRF1157_3_BM_CD138pos_T1_KBS5U_L06509	WHITE	TMB_DB0.01	40.6933
MMRF1157_3_BM_CD138pos_T1_KBS5U_L06509	WHITE	TMB_Germline	5.13333
MMRF1157_4_BM_CD138pos_T1_KHS5U_K14040	WHITE	TMB_DB0	29.9067
MMRF1157_4_BM_CD138pos_T1_KHS5U_K14040	WHITE	TMB_DB0.001	32.7733
MMRF1157_4_BM_CD138pos_T1_KHS5U_K14040	WHITE	TMB_DB0.01	40.3067
MMRF1157_4_BM_CD138pos_T1_KHS5U_K14040	WHITE	TMB_Germline	4.94667
MMRF1157_5_BM_CD138pos_T1_KHS5U_L17859	WHITE	TMB_DB0	30.36
MMRF1157_5_BM_CD138pos_T1_KHS5U_L17859	WHITE	TMB_DB0.001	33.2267
MMRF1157_5_BM_CD138pos_T1_KHS5U_L17859	WHITE	TMB_DB0.01	40.7733
MMRF1157_5_BM_CD138pos_T1_KHS5U_L17859	WHITE	TMB_Germline	5.02667
MMRF1167_1_BM_CD138pos_T1_KBS5U_L02854	WHITE	TMB_DB0	27.7067
MMRF1167_1_BM_CD138pos_T1_KBS5U_L02854	WHITE	TMB_DB0.001	29.5467
MMRF1167_1_BM_CD138pos_T1_KBS5U_L02854	WHITE	TMB_DB0.01	34.5333
MMRF1167_1_BM_CD138pos_T1_KBS5U_L02854	WHITE	TMB_Germline	6.16
MMRF1169_1_BM_CD138pos_T9_KHS5U_L09545	WHITE	TMB_DB0	31
MMRF1169_1_BM_CD138pos_T9_KHS5U_L09545	WHITE	TMB_DB0.001	33.56
MMRF1169_1_BM_CD138pos_T9_KHS5U_L09545	WHITE	TMB_DB0.01	39.1333
MMRF1169_1_BM_CD138pos_T9_KHS5U_L09545	WHITE	TMB_Germline	5.37333
MMRF1171_1_BM_CD138pos_T1_KAS5U_L00336	WHITE	TMB_DB0	25.84
MMRF1171_1_BM_CD138pos_T1_KAS5U_L00336	WHITE	TMB_DB0.001	27.72
MMRF1171_1_BM_CD138pos_T1_KAS5U_L00336	WHITE	TMB_DB0.01	33.3333
MMRF1171_1_BM_CD138pos_T1_KAS5U_L00336	WHITE	TMB_Germline	5.72
MMRF1178_1_BM_CD138pos_T1_KAS5U_L01919	WHITE	TMB_DB0	25.7067
MMRF1178_1_BM_CD138pos_T1_KAS5U_L01919	WHITE	TMB_DB0.001	27.2533
MMRF1178_1_BM_CD138pos_T1_KAS5U_L01919	WHITE	TMB_DB0.01	32.3333
MMRF1178_1_BM_CD138pos_T1_KAS5U_L01919	WHITE	TMB_Germline	3.66667
MMRF1178_2_BM_CD138pos_T1_KHS5U_L19541	WHITE	TMB_DB0	28.3733
MMRF1178_2_BM_CD138pos_T1_KHS5U_L19541	WHITE	TMB_DB0.001	29.92
MMRF1178_2_BM_CD138pos_T1_KHS5U_L19541	WHITE	TMB_DB0.01	35
MMRF1178_2_BM_CD138pos_T1_KHS5U_L19541	WHITE	TMB_Germline	5.34667
MMRF1179_1_BM_CD138pos_T2_KHS5U_L13431	WHITE	TMB_DB0	26.5733
MMRF1179_1_BM_CD138pos_T2_KHS5U_L13431	WHITE	TMB_DB0.001	29.4667
MMRF1179_1_BM_CD138pos_T2_KHS5U_L13431	WHITE	TMB_DB0.01	34.4533
MMRF1179_1_BM_CD138pos_T2_KHS5U_L13431	WHITE	TMB_Germline	6.34667
MMRF1179_2_BM_CD138pos_T1_KHS5U_L12890	WHITE	TMB_DB0	26.16
MMRF1179_2_BM_CD138pos_T1_KHS5U_L12890	WHITE	TMB_DB0.001	29.0533
MMRF1179_2_BM_CD138pos_T1_KHS5U_L12890	WHITE	TMB_DB0.01	34.08
MMRF1179_2_BM_CD138pos_T1_KHS5U_L12890	WHITE	TMB_Germline	6.44
MMRF1180_1_BM_CD138pos_T1_KAS5U_L01215	WHITE	TMB_DB0	28
MMRF1180_1_BM_CD138pos_T1_KAS5U_L01215	WHITE	TMB_DB0.001	31.0667
MMRF1180_1_BM_CD138pos_T1_KAS5U_L01215	WHITE	TMB_DB0.01	36.3867
MMRF1180_1_BM_CD138pos_T1_KAS5U_L01215	WHITE	TMB_Germline	6.90667
MMRF1184_1_BM_CD138pos_T2_KHS5U_L15104	WHITE	TMB_DB0	27.2
MMRF1184_1_BM_CD138pos_T2_KHS5U_L15104	WHITE	TMB_DB0.001	28.7733
MMRF1184_1_BM_CD138pos_T2_KHS5U_L15104	WHITE	TMB_DB0.01	34.3067
MMRF1184_1_BM_CD138pos_T2_KHS5U_L15104	WHITE	TMB_Germline	4.98667
MMRF1185_1_BM_CD138pos_T1_KAS5U_L01221	WHITE	TMB_DB0	25.4133
MMRF1185_1_BM_CD138pos_T1_KAS5U_L01221	WHITE	TMB_DB0.001	27.3467
MMRF1185_1_BM_CD138pos_T1_KAS5U_L01221	WHITE	TMB_DB0.01	33.1333
MMRF1185_1_BM_CD138pos_T1_KAS5U_L01221	WHITE	TMB_Germline	3.45333
MMRF1185_2_BM_CD138pos_T1_KBS5U_L05536	WHITE	TMB_DB0	25.9333
MMRF1185_2_BM_CD138pos_T1_KBS5U_L05536	WHITE	TMB_DB0.001	27.8
MMRF1185_2_BM_CD138pos_T1_KBS5U_L05536	WHITE	TMB_DB0.01	33.5733
MMRF1185_2_BM_CD138pos_T1_KBS5U_L05536	WHITE	TMB_Germline	3.65333
MMRF1186_2_BM_CD138pos_T1_KHS5U_L14411	WHITE	TMB_DB0	29.5867
MMRF1186_2_BM_CD138pos_T1_KHS5U_L14411	WHITE	TMB_DB0.001	31.2533
MMRF1186_2_BM_CD138pos_T1_KHS5U_L14411	WHITE	TMB_DB0.01	36.48
MMRF1186_2_BM_CD138pos_T1_KHS5U_L14411	WHITE	TMB_Germline	4.01333
MMRF1188_1_BM_CD138pos_T1_KAS5U_L01216	BLACK	TMB_DB0	29.8133
MMRF1188_1_BM_CD138pos_T1_KAS5U_L01216	BLACK	TMB_DB0.001	33.1333
MMRF1188_1_BM_CD138pos_T1_KAS5U_L01216	BLACK	TMB_DB0.01	44.7733
MMRF1188_1_BM_CD138pos_T1_KAS5U_L01216	BLACK	TMB_Germline	7.85333
MMRF1189_1_BM_CD138pos_T2_TSE61_K03414	WHITE	TMB_DB0	23.5867
MMRF1189_1_BM_CD138pos_T2_TSE61_K03414	WHITE	TMB_DB0.001	25.3067
MMRF1189_1_BM_CD138pos_T2_TSE61_K03414	WHITE	TMB_DB0.01	30.4
MMRF1189_1_BM_CD138pos_T2_TSE61_K03414	WHITE	TMB_Germline	3.86667
MMRF1193_5_BM_CD138pos_T1_KHS5U_K15213	WHITE	TMB_DB0	27.7333
MMRF1193_5_BM_CD138pos_T1_KHS5U_K15213	WHITE	TMB_DB0.001	29.56
MMRF1193_5_BM_CD138pos_T1_KHS5U_K15213	WHITE	TMB_DB0.01	34.72
MMRF1193_5_BM_CD138pos_T1_KHS5U_K15213	WHITE	TMB_Germline	10.3333
MMRF1195_1_BM_CD138pos_T2_TSE61_K03425	BLACK	TMB_DB0	27.5467
MMRF1195_1_BM_CD138pos_T2_TSE61_K03425	BLACK	TMB_DB0.001	30.4933
MMRF1195_1_BM_CD138pos_T2_TSE61_K03425	BLACK	TMB_DB0.01	42.3733
MMRF1195_1_BM_CD138pos_T2_TSE61_K03425	BLACK	TMB_Germline	6.65333
MMRF1201_1_BM_CD138pos_T1_KBS5U_L02845	WHITE	TMB_DB0	25.16
MMRF1201_1_BM_CD138pos_T1_KBS5U_L02845	WHITE	TMB_DB0.001	27.2533
MMRF1201_1_BM_CD138pos_T1_KBS5U_L02845	WHITE	TMB_DB0.01	32.5467
MMRF1201_1_BM_CD138pos_T1_KBS5U_L02845	WHITE	TMB_Germline	4.97333
MMRF1201_2_BM_CD138pos_T1_KHS5U_L08845	WHITE	TMB_DB0	26.96
MMRF1201_2_BM_CD138pos_T1_KHS5U_L08845	WHITE	TMB_DB0.001	29.0667
MMRF1201_2_BM_CD138pos_T1_KHS5U_L08845	WHITE	TMB_DB0.01	34.4133
MMRF1201_2_BM_CD138pos_T1_KHS5U_L08845	WHITE	TMB_Germline	6.2
MMRF1201_3_BM_CD138pos_T1_KHS5U_L19553	WHITE	TMB_DB0	27.1467
MMRF1201_3_BM_CD138pos_T1_KHS5U_L19553	WHITE	TMB_DB0.001	29.2533
MMRF1201_3_BM_CD138pos_T1_KHS5U_L19553	WHITE	TMB_DB0.01	34.5867
MMRF1201_3_BM_CD138pos_T1_KHS5U_L19553	WHITE	TMB_Germline	6.38667
MMRF1201_4_BM_CD138pos_T1_KHS5U_L15710	WHITE	TMB_DB0	26.6933
MMRF1201_4_BM_CD138pos_T1_KHS5U_L15710	WHITE	TMB_DB0.001	28.8
MMRF1201_4_BM_CD138pos_T1_KHS5U_L15710	WHITE	TMB_DB0.01	34.1333
MMRF1201_4_BM_CD138pos_T1_KHS5U_L15710	WHITE	TMB_Germline	5.72
MMRF1201_5_BM_CD138pos_T1_KHS5U_L19539	WHITE	TMB_DB0	26.96
MMRF1201_5_BM_CD138pos_T1_KHS5U_L19539	WHITE	TMB_DB0.001	29.0933
MMRF1201_5_BM_CD138pos_T1_KHS5U_L19539	WHITE	TMB_DB0.01	34.44
MMRF1201_5_BM_CD138pos_T1_KHS5U_L19539	WHITE	TMB_Germline	4.84
MMRF1202_1_BM_CD138pos_T1_KAS5U_L01370	WHITE	TMB_DB0	26.7467
MMRF1202_1_BM_CD138pos_T1_KAS5U_L01370	WHITE	TMB_DB0.001	28.6133
MMRF1202_1_BM_CD138pos_T1_KAS5U_L01370	WHITE	TMB_DB0.01	33.92
MMRF1202_1_BM_CD138pos_T1_KAS5U_L01370	WHITE	TMB_Germline	6.53333
MMRF1202_2_BM_CD138pos_T1_KBS5U_L05837	WHITE	TMB_DB0	27.48
MMRF1202_2_BM_CD138pos_T1_KBS5U_L05837	WHITE	TMB_DB0.001	29.3333
MMRF1202_2_BM_CD138pos_T1_KBS5U_L05837	WHITE	TMB_DB0.01	34.68
MMRF1202_2_BM_CD138pos_T1_KBS5U_L05837	WHITE	TMB_Germline	3.68
MMRF1205_2_BM_CD138pos_T1_KBS5U_L06431	BLACK	TMB_DB0	31.1733
MMRF1205_2_BM_CD138pos_T1_KBS5U_L06431	BLACK	TMB_DB0.001	34.6267
MMRF1205_2_BM_CD138pos_T1_KBS5U_L06431	BLACK	TMB_DB0.01	46.9467
MMRF1205_2_BM_CD138pos_T1_KBS5U_L06431	BLACK	TMB_Germline	4.97333
MMRF1216_1_BM_CD138pos_T1_KAS5U_L01731	WHITE	TMB_DB0	26.8667
MMRF1216_1_BM_CD138pos_T1_KAS5U_L01731	WHITE	TMB_DB0.001	28.6933
MMRF1216_1_BM_CD138pos_T1_KAS5U_L01731	WHITE	TMB_DB0.01	33.7067
MMRF1216_1_BM_CD138pos_T1_KAS5U_L01731	WHITE	TMB_Germline	3.98667
MMRF1219_2_BM_CD138pos_T2_KBS5U_L05856	WHITE	TMB_DB0	25.32
MMRF1219_2_BM_CD138pos_T2_KBS5U_L05856	WHITE	TMB_DB0.001	26.7733
MMRF1219_2_BM_CD138pos_T2_KBS5U_L05856	WHITE	TMB_DB0.01	31.5867
MMRF1219_2_BM_CD138pos_T2_KBS5U_L05856	WHITE	TMB_Germline	5.32
MMRF1223_3_BM_CD138pos_T1_KHS5U_L08698	WHITE	TMB_DB0	26.0267
MMRF1223_3_BM_CD138pos_T1_KHS5U_L08698	WHITE	TMB_DB0.001	27.6667
MMRF1223_3_BM_CD138pos_T1_KHS5U_L08698	WHITE	TMB_DB0.01	32.7733
MMRF1223_3_BM_CD138pos_T1_KHS5U_L08698	WHITE	TMB_Germline	3.66667
MMRF1223_4_BM_CD138pos_T1_KHS5U_L11073	WHITE	TMB_DB0	26.04
MMRF1223_4_BM_CD138pos_T1_KHS5U_L11073	WHITE	TMB_DB0.001	27.6933
MMRF1223_4_BM_CD138pos_T1_KHS5U_L11073	WHITE	TMB_DB0.01	32.68
MMRF1223_4_BM_CD138pos_T1_KHS5U_L11073	WHITE	TMB_Germline	4.36
MMRF1224_3_BM_CD138pos_T1_KHS5U_L17857	WHITE	TMB_DB0	30.28
MMRF1224_3_BM_CD138pos_T1_KHS5U_L17857	WHITE	TMB_DB0.001	32.8933
MMRF1224_3_BM_CD138pos_T1_KHS5U_L17857	WHITE	TMB_DB0.01	40.6933
MMRF1224_3_BM_CD138pos_T1_KHS5U_L17857	WHITE	TMB_Germline	9.76
MMRF1231_1_BM_CD138pos_T2_TSE61_L00075	BLACK	TMB_DB0	24.7733
MMRF1231_1_BM_CD138pos_T2_TSE61_L00075	BLACK	TMB_DB0.001	27.96
MMRF1231_1_BM_CD138pos_T2_TSE61_L00075	BLACK	TMB_DB0.01	40.24
MMRF1231_1_BM_CD138pos_T2_TSE61_L00075	BLACK	TMB_Germline	3.70667
MMRF1232_4_BM_CD138pos_T1_KHS5U_L09528	BLACK	TMB_DB0	30.2
MMRF1232_4_BM_CD138pos_T1_KHS5U_L09528	BLACK	TMB_DB0.001	33.2667
MMRF1232_4_BM_CD138pos_T1_KHS5U_L09528	BLACK	TMB_DB0.01	44.1733
MMRF1232_4_BM_CD138pos_T1_KHS5U_L09528	BLACK	TMB_Germline	7.56
MMRF1235_1_BM_CD138pos_T2_KAS5U_L02448	WHITE	TMB_DB0	26.5067
MMRF1235_1_BM_CD138pos_T2_KAS5U_L02448	WHITE	TMB_DB0.001	28.1467
MMRF1235_1_BM_CD138pos_T2_KAS5U_L02448	WHITE	TMB_DB0.01	32.9333
MMRF1235_1_BM_CD138pos_T2_KAS5U_L02448	WHITE	TMB_Germline	9.98667
MMRF1236_3_BM_CD138pos_T1_KHS5U_L16677	WHITE	TMB_DB0	29.3333
MMRF1236_3_BM_CD138pos_T1_KHS5U_L16677	WHITE	TMB_DB0.001	31.0933
MMRF1236_3_BM_CD138pos_T1_KHS5U_L16677	WHITE	TMB_DB0.01	36.1333
MMRF1236_3_BM_CD138pos_T1_KHS5U_L16677	WHITE	TMB_Germline	5.50667
MMRF1242_1_BM_CD138pos_T2_KHS5U_L15103	BLACK	TMB_DB0	32.16
MMRF1242_1_BM_CD138pos_T2_KHS5U_L15103	BLACK	TMB_DB0.001	35.4133
MMRF1242_1_BM_CD138pos_T2_KHS5U_L15103	BLACK	TMB_DB0.01	47.8667
MMRF1242_1_BM_CD138pos_T2_KHS5U_L15103	BLACK	TMB_Germline	9.05333
MMRF1242_4_BM_CD138pos_T1_KBS5U_L05371	BLACK	TMB_DB0	31.1867
MMRF1242_4_BM_CD138pos_T1_KBS5U_L05371	BLACK	TMB_DB0.001	34.44
MMRF1242_4_BM_CD138pos_T1_KBS5U_L05371	BLACK	TMB_DB0.01	47.36
MMRF1242_4_BM_CD138pos_T1_KBS5U_L05371	BLACK	TMB_Germline	3.37333
MMRF1250_1_BM_CD138pos_T2_KAS5U_L02451	WHITE	TMB_DB0	26.08
MMRF1250_1_BM_CD138pos_T2_KAS5U_L02451	WHITE	TMB_DB0.001	27.4267
MMRF1250_1_BM_CD138pos_T2_KAS5U_L02451	WHITE	TMB_DB0.01	32.8533
MMRF1250_1_BM_CD138pos_T2_KAS5U_L02451	WHITE	TMB_Germline	5
MMRF1251_1_BM_CD138pos_T1_TSE61_L00105	WHITE	TMB_DB0	19.7467
MMRF1251_1_BM_CD138pos_T1_TSE61_L00105	WHITE	TMB_DB0.001	21.4
MMRF1251_1_BM_CD138pos_T1_TSE61_L00105	WHITE	TMB_DB0.01	26.1333
MMRF1251_1_BM_CD138pos_T1_TSE61_L00105	WHITE	TMB_Germline	4.38667
MMRF1252_1_BM_CD138pos_T2_TSE61_L00074	WHITE	TMB_DB0	21.2267
MMRF1252_1_BM_CD138pos_T2_TSE61_L00074	WHITE	TMB_DB0.001	23.1067
MMRF1252_1_BM_CD138pos_T2_TSE61_L00074	WHITE	TMB_DB0.01	28.0267
MMRF1252_1_BM_CD138pos_T2_TSE61_L00074	WHITE	TMB_Germline	6.01333
MMRF1257_1_BM_CD138pos_T2_TSE61_K03602	WHITE	TMB_DB0	23.5867
MMRF1257_1_BM_CD138pos_T2_TSE61_K03602	WHITE	TMB_DB0.001	25.4933
MMRF1257_1_BM_CD138pos_T2_TSE61_K03602	WHITE	TMB_DB0.01	30.0667
MMRF1257_1_BM_CD138pos_T2_TSE61_K03602	WHITE	TMB_Germline	4.34667
MMRF1260_1_BM_CD138pos_T1_KAS5U_L01220	WHITE	TMB_DB0	26.1867
MMRF1260_1_BM_CD138pos_T1_KAS5U_L01220	WHITE	TMB_DB0.001	28
MMRF1260_1_BM_CD138pos_T1_KAS5U_L01220	WHITE	TMB_DB0.01	33.36
MMRF1260_1_BM_CD138pos_T1_KAS5U_L01220	WHITE	TMB_Germline	3.76
MMRF1261_1_BM_CD138pos_T1_KAS5U_L00344	WHITE	TMB_DB0	26.5733
MMRF1261_1_BM_CD138pos_T1_KAS5U_L00344	WHITE	TMB_DB0.001	28.3867
MMRF1261_1_BM_CD138pos_T1_KAS5U_L00344	WHITE	TMB_DB0.01	33.2667
MMRF1261_1_BM_CD138pos_T1_KAS5U_L00344	WHITE	TMB_Germline	6.84
MMRF1266_1_BM_CD138pos_T2_TSE61_K03760	WHITE	TMB_DB0	20.9333
MMRF1266_1_BM_CD138pos_T2_TSE61_K03760	WHITE	TMB_DB0.001	22.6667
MMRF1266_1_BM_CD138pos_T2_TSE61_K03760	WHITE	TMB_DB0.01	27.44
MMRF1266_1_BM_CD138pos_T2_TSE61_K03760	WHITE	TMB_Germline	6.64
MMRF1267_1_BM_CD138pos_T2_TSE61_K03762	WHITE	TMB_DB0	21.6267
MMRF1267_1_BM_CD138pos_T2_TSE61_K03762	WHITE	TMB_DB0.001	23.2533
MMRF1267_1_BM_CD138pos_T2_TSE61_K03762	WHITE	TMB_DB0.01	27.84
MMRF1267_1_BM_CD138pos_T2_TSE61_K03762	WHITE	TMB_Germline	4.22667
MMRF1269_1_BM_CD138pos_T2_TSE61_L00080	WHITE	TMB_DB0	23.16
MMRF1269_1_BM_CD138pos_T2_TSE61_L00080	WHITE	TMB_DB0.001	24.88
MMRF1269_1_BM_CD138pos_T2_TSE61_L00080	WHITE	TMB_DB0.01	30.2267
MMRF1269_1_BM_CD138pos_T2_TSE61_L00080	WHITE	TMB_Germline	3.08
MMRF1269_3_BM_CD138pos_T1_KHS5U_L17863	WHITE	TMB_DB0	27.68
MMRF1269_3_BM_CD138pos_T1_KHS5U_L17863	WHITE	TMB_DB0.001	29.3867
MMRF1269_3_BM_CD138pos_T1_KHS5U_L17863	WHITE	TMB_DB0.01	34.72
MMRF1269_3_BM_CD138pos_T1_KHS5U_L17863	WHITE	TMB_Germline	8.09333
MMRF1274_1_BM_CD138pos_T2_TSE61_K03772	WHITE	TMB_DB0	21.5733
MMRF1274_1_BM_CD138pos_T2_TSE61_K03772	WHITE	TMB_DB0.001	23.1467
MMRF1274_1_BM_CD138pos_T2_TSE61_K03772	WHITE	TMB_DB0.01	28
MMRF1274_1_BM_CD138pos_T2_TSE61_K03772	WHITE	TMB_Germline	6.53333
MMRF1277_1_BM_CD138pos_T1_KAS5U_L01651	WHITE	TMB_DB0	25.4267
MMRF1277_1_BM_CD138pos_T1_KAS5U_L01651	WHITE	TMB_DB0.001	26.9733
MMRF1277_1_BM_CD138pos_T1_KAS5U_L01651	WHITE	TMB_DB0.01	32.48
MMRF1277_1_BM_CD138pos_T1_KAS5U_L01651	WHITE	TMB_Germline	3.69333
MMRF1281_1_BM_CD138pos_T2_TSE61_K03764	BLACK	TMB_DB0	23.8
MMRF1281_1_BM_CD138pos_T2_TSE61_K03764	BLACK	TMB_DB0.001	26.72
MMRF1281_1_BM_CD138pos_T2_TSE61_K03764	BLACK	TMB_DB0.01	37.9067
MMRF1281_1_BM_CD138pos_T2_TSE61_K03764	BLACK	TMB_Germline	4.28
MMRF1284_1_BM_CD138pos_T1_KAS5U_L01369	WHITE	TMB_DB0	24.4667
MMRF1284_1_BM_CD138pos_T1_KAS5U_L01369	WHITE	TMB_DB0.001	25.9467
MMRF1284_1_BM_CD138pos_T1_KAS5U_L01369	WHITE	TMB_DB0.01	30.84
MMRF1284_1_BM_CD138pos_T1_KAS5U_L01369	WHITE	TMB_Germline	4.58667
MMRF1285_1_BM_CD138pos_T2_KHS5U_L15099	WHITE	TMB_DB0	25.7733
MMRF1285_1_BM_CD138pos_T2_KHS5U_L15099	WHITE	TMB_DB0.001	27.6
MMRF1285_1_BM_CD138pos_T2_KHS5U_L15099	WHITE	TMB_DB0.01	32.8533
MMRF1285_1_BM_CD138pos_T2_KHS5U_L15099	WHITE	TMB_Germline	10.16
MMRF1285_3_BM_CD138pos_T1_KHS5U_L11591	WHITE	TMB_DB0	25.9067
MMRF1285_3_BM_CD138pos_T1_KHS5U_L11591	WHITE	TMB_DB0.001	27.7867
MMRF1285_3_BM_CD138pos_T1_KHS5U_L11591	WHITE	TMB_DB0.01	33.1067
MMRF1285_3_BM_CD138pos_T1_KHS5U_L11591	WHITE	TMB_Germline	10.6133
MMRF1286_1_BM_CD138pos_T1_KBS5U_L02855	WHITE	TMB_DB0	26.5333
MMRF1286_1_BM_CD138pos_T1_KBS5U_L02855	WHITE	TMB_DB0.001	29.4533
MMRF1286_1_BM_CD138pos_T1_KBS5U_L02855	WHITE	TMB_DB0.01	34.48
MMRF1286_1_BM_CD138pos_T1_KBS5U_L02855	WHITE	TMB_Germline	4.21333
MMRF1290_1_BM_CD138pos_T2_KHS5U_L13425	WHITE	TMB_DB0	36.4267
MMRF1290_1_BM_CD138pos_T2_KHS5U_L13425	WHITE	TMB_DB0.001	38.16
MMRF1290_1_BM_CD138pos_T2_KHS5U_L13425	WHITE	TMB_DB0.01	42.9467
MMRF1290_1_BM_CD138pos_T2_KHS5U_L13425	WHITE	TMB_Germline	16.1867
MMRF1295_1_BM_CD138pos_T2_TSE61_K03766	WHITE	TMB_DB0	21.76
MMRF1295_1_BM_CD138pos_T2_TSE61_K03766	WHITE	TMB_DB0.001	24.8133
MMRF1295_1_BM_CD138pos_T2_TSE61_K03766	WHITE	TMB_DB0.01	29.9733
MMRF1295_1_BM_CD138pos_T2_TSE61_K03766	WHITE	TMB_Germline	4.74667
MMRF1304_1_BM_CD138pos_T1_KAS5U_L00338	WHITE	TMB_DB0	24.9867
MMRF1304_1_BM_CD138pos_T1_KAS5U_L00338	WHITE	TMB_DB0.001	26.64
MMRF1304_1_BM_CD138pos_T1_KAS5U_L00338	WHITE	TMB_DB0.01	31.72
MMRF1304_1_BM_CD138pos_T1_KAS5U_L00338	WHITE	TMB_Germline	3.16
MMRF1307_1_BM_CD138pos_T1_TSE61_l00109	BLACK	TMB_DB0	25.4533
MMRF1307_1_BM_CD138pos_T1_TSE61_l00109	BLACK	TMB_DB0.001	29.24
MMRF1307_1_BM_CD138pos_T1_TSE61_l00109	BLACK	TMB_DB0.01	40.7733
MMRF1307_1_BM_CD138pos_T1_TSE61_l00109	BLACK	TMB_Germline	4.72
MMRF1308_1_BM_CD138pos_T2_KAS5U_L02447	BLACK	TMB_DB0	31.1467
MMRF1308_1_BM_CD138pos_T2_KAS5U_L02447	BLACK	TMB_DB0.001	34.12
MMRF1308_1_BM_CD138pos_T2_KAS5U_L02447	BLACK	TMB_DB0.01	47.12
MMRF1308_1_BM_CD138pos_T2_KAS5U_L02447	BLACK	TMB_Germline	4.30667
MMRF1308_2_BM_CD138pos_T1_KBS5U_K11928	BLACK	TMB_DB0	31.4133
MMRF1308_2_BM_CD138pos_T1_KBS5U_K11928	BLACK	TMB_DB0.001	34.4267
MMRF1308_2_BM_CD138pos_T1_KBS5U_K11928	BLACK	TMB_DB0.01	47.4533
MMRF1308_2_BM_CD138pos_T1_KBS5U_K11928	BLACK	TMB_Germline	4.41333
MMRF1308_3_BM_CD138pos_T1_KHS5U_L21855	BLACK	TMB_DB0	32.6533
MMRF1308_3_BM_CD138pos_T1_KHS5U_L21855	BLACK	TMB_DB0.001	35.6533
MMRF1308_3_BM_CD138pos_T1_KHS5U_L21855	BLACK	TMB_DB0.01	48.68
MMRF1308_3_BM_CD138pos_T1_KHS5U_L21855	BLACK	TMB_Germline	4.61333
MMRF1309_1_BM_CD138pos_T1_KBS5U_L02848	WHITE	TMB_DB0	27.9867
MMRF1309_1_BM_CD138pos_T1_KBS5U_L02848	WHITE	TMB_DB0.001	29.8933
MMRF1309_1_BM_CD138pos_T1_KBS5U_L02848	WHITE	TMB_DB0.01	35.3733
MMRF1309_1_BM_CD138pos_T1_KBS5U_L02848	WHITE	TMB_Germline	4.58667
MMRF1309_2_BM_CD138pos_T1_KHS5U_L12901	WHITE	TMB_DB0	28.48
MMRF1309_2_BM_CD138pos_T1_KHS5U_L12901	WHITE	TMB_DB0.001	30.3867
MMRF1309_2_BM_CD138pos_T1_KHS5U_L12901	WHITE	TMB_DB0.01	35.92
MMRF1309_2_BM_CD138pos_T1_KHS5U_L12901	WHITE	TMB_Germline	5.26667
MMRF1310_1_BM_CD138pos_T1_KAS5U_L00334	WHITE	TMB_DB0	25.9867
MMRF1310_1_BM_CD138pos_T1_KAS5U_L00334	WHITE	TMB_DB0.001	29.1067
MMRF1310_1_BM_CD138pos_T1_KAS5U_L00334	WHITE	TMB_DB0.01	34.5067
MMRF1310_1_BM_CD138pos_T1_KAS5U_L00334	WHITE	TMB_Germline	6.82667
MMRF1311_1_BM_CD138pos_T1_TSE61_L00107	WHITE	TMB_DB0	18.6667
MMRF1311_1_BM_CD138pos_T1_TSE61_L00107	WHITE	TMB_DB0.001	21.6933
MMRF1311_1_BM_CD138pos_T1_TSE61_L00107	WHITE	TMB_DB0.01	27.0133
MMRF1311_1_BM_CD138pos_T1_TSE61_L00107	WHITE	TMB_Germline	3.50667
MMRF1312_1_BM_CD138pos_T1_KAS5U_L00342	WHITE	TMB_DB0	24.4533
MMRF1312_1_BM_CD138pos_T1_KAS5U_L00342	WHITE	TMB_DB0.001	26.0667
MMRF1312_1_BM_CD138pos_T1_KAS5U_L00342	WHITE	TMB_DB0.01	31.2533
MMRF1312_1_BM_CD138pos_T1_KAS5U_L00342	WHITE	TMB_Germline	6.04
MMRF1318_1_BM_CD138pos_T1_KAS5U_L01926	WHITE	TMB_DB0	26.16
MMRF1318_1_BM_CD138pos_T1_KAS5U_L01926	WHITE	TMB_DB0.001	27.8
MMRF1318_1_BM_CD138pos_T1_KAS5U_L01926	WHITE	TMB_DB0.01	33.36
MMRF1318_1_BM_CD138pos_T1_KAS5U_L01926	WHITE	TMB_Germline	4.37333
MMRF1320_1_BM_CD138pos_T1_KAS5U_L01371	WHITE	TMB_DB0	27.5867
MMRF1320_1_BM_CD138pos_T1_KAS5U_L01371	WHITE	TMB_DB0.001	29.2667
MMRF1320_1_BM_CD138pos_T1_KAS5U_L01371	WHITE	TMB_DB0.01	34.3867
MMRF1320_1_BM_CD138pos_T1_KAS5U_L01371	WHITE	TMB_Germline	4.28
MMRF1323_1_BM_CD138pos_T1_KAS5U_L01214	WHITE	TMB_DB0	26.08
MMRF1323_1_BM_CD138pos_T1_KAS5U_L01214	WHITE	TMB_DB0.001	27.88
MMRF1323_1_BM_CD138pos_T1_KAS5U_L01214	WHITE	TMB_DB0.01	33
MMRF1323_1_BM_CD138pos_T1_KAS5U_L01214	WHITE	TMB_Germline	3.86667
MMRF1327_1_BM_CD138pos_T2_TSE61_L00078	WHITE	TMB_DB0	21.6667
MMRF1327_1_BM_CD138pos_T2_TSE61_L00078	WHITE	TMB_DB0.001	23.3867
MMRF1327_1_BM_CD138pos_T2_TSE61_L00078	WHITE	TMB_DB0.01	28.44
MMRF1327_1_BM_CD138pos_T2_TSE61_L00078	WHITE	TMB_Germline	4.81333
MMRF1328_1_BM_CD138pos_T2_KAS5U_L00340	WHITE	TMB_DB0	29.0667
MMRF1328_1_BM_CD138pos_T2_KAS5U_L00340	WHITE	TMB_DB0.001	31.9733
MMRF1328_1_BM_CD138pos_T2_KAS5U_L00340	WHITE	TMB_DB0.01	37.4667
MMRF1328_1_BM_CD138pos_T2_KAS5U_L00340	WHITE	TMB_Germline	8.02667
MMRF1331_1_BM_CD138pos_T1_KAS5U_L01219	WHITE	TMB_DB0	25.4533
MMRF1331_1_BM_CD138pos_T1_KAS5U_L01219	WHITE	TMB_DB0.001	27.0667
MMRF1331_1_BM_CD138pos_T1_KAS5U_L01219	WHITE	TMB_DB0.01	32.24
MMRF1331_1_BM_CD138pos_T1_KAS5U_L01219	WHITE	TMB_Germline	4.21333
MMRF1332_1_BM_CD138pos_T1_KHS5U_L15102	BLACK	TMB_DB0	29.84
MMRF1332_1_BM_CD138pos_T1_KHS5U_L15102	BLACK	TMB_DB0.001	32.56
MMRF1332_1_BM_CD138pos_T1_KHS5U_L15102	BLACK	TMB_DB0.01	42.96
MMRF1332_1_BM_CD138pos_T1_KHS5U_L15102	BLACK	TMB_Germline	9.08
MMRF1332_3_BM_CD138pos_T1_KBS5U_L05839	BLACK	TMB_DB0	29.9467
MMRF1332_3_BM_CD138pos_T1_KBS5U_L05839	BLACK	TMB_DB0.001	32.8133
MMRF1332_3_BM_CD138pos_T1_KBS5U_L05839	BLACK	TMB_DB0.01	43.6667
MMRF1332_3_BM_CD138pos_T1_KBS5U_L05839	BLACK	TMB_Germline	4.18667
MMRF1338_1_BM_CD138pos_T1_KAS5U_L00646	WHITE	TMB_DB0	25.6267
MMRF1338_1_BM_CD138pos_T1_KAS5U_L00646	WHITE	TMB_DB0.001	27.9467
MMRF1338_1_BM_CD138pos_T1_KAS5U_L00646	WHITE	TMB_DB0.01	33.12
MMRF1338_1_BM_CD138pos_T1_KAS5U_L00646	WHITE	TMB_Germline	3.88
MMRF1338_2_BM_CD138pos_T1_KHS5U_K15161	WHITE	TMB_DB0	26.5467
MMRF1338_2_BM_CD138pos_T1_KHS5U_K15161	WHITE	TMB_DB0.001	28.8533
MMRF1338_2_BM_CD138pos_T1_KHS5U_K15161	WHITE	TMB_DB0.01	34.1333
MMRF1338_2_BM_CD138pos_T1_KHS5U_K15161	WHITE	TMB_Germline	3.46667
MMRF1342_1_BM_CD138pos_T1_KAS5U_L00647	WHITE	TMB_DB0	24.44
MMRF1342_1_BM_CD138pos_T1_KAS5U_L00647	WHITE	TMB_DB0.001	26.24
MMRF1342_1_BM_CD138pos_T1_KAS5U_L00647	WHITE	TMB_DB0.01	31.7333
MMRF1342_1_BM_CD138pos_T1_KAS5U_L00647	WHITE	TMB_Germline	8.36
MMRF1344_1_BM_CD138pos_T1_KAS5U_L00642	WHITE	TMB_DB0	26.84
MMRF1344_1_BM_CD138pos_T1_KAS5U_L00642	WHITE	TMB_DB0.001	28.5467
MMRF1344_1_BM_CD138pos_T1_KAS5U_L00642	WHITE	TMB_DB0.01	34.0133
MMRF1344_1_BM_CD138pos_T1_KAS5U_L00642	WHITE	TMB_Germline	5
MMRF1345_3_BM_CD138pos_T1_KHS5U_L13421	BLACK	TMB_DB0	32.7467
MMRF1345_3_BM_CD138pos_T1_KHS5U_L13421	BLACK	TMB_DB0.001	35.9733
MMRF1345_3_BM_CD138pos_T1_KHS5U_L13421	BLACK	TMB_DB0.01	48.16
MMRF1345_3_BM_CD138pos_T1_KHS5U_L13421	BLACK	TMB_Germline	5
MMRF1348_1_BM_CD138pos_T1_KAS5U_L01235	WHITE	TMB_DB0	25.48
MMRF1348_1_BM_CD138pos_T1_KAS5U_L01235	WHITE	TMB_DB0.001	26.88
MMRF1348_1_BM_CD138pos_T1_KAS5U_L01235	WHITE	TMB_DB0.01	32.1867
MMRF1348_1_BM_CD138pos_T1_KAS5U_L01235	WHITE	TMB_Germline	4.13333
MMRF1352_1_BM_CD138pos_T1_KAS5U_L00656	WHITE	TMB_DB0	25.9867
MMRF1352_1_BM_CD138pos_T1_KAS5U_L00656	WHITE	TMB_DB0.001	27.7867
MMRF1352_1_BM_CD138pos_T1_KAS5U_L00656	WHITE	TMB_DB0.01	33.2
MMRF1352_1_BM_CD138pos_T1_KAS5U_L00656	WHITE	TMB_Germline	4.45333
MMRF1352_2_BM_CD138pos_T1_KBS5U_L05842	WHITE	TMB_DB0	24.84
MMRF1352_2_BM_CD138pos_T1_KBS5U_L05842	WHITE	TMB_DB0.001	26.64
MMRF1352_2_BM_CD138pos_T1_KBS5U_L05842	WHITE	TMB_DB0.01	32.04
MMRF1352_2_BM_CD138pos_T1_KBS5U_L05842	WHITE	TMB_Germline	4.93333
MMRF1354_1_BM_CD138pos_T1_KAS5U_L00641	WHITE	TMB_DB0	26.9467
MMRF1354_1_BM_CD138pos_T1_KAS5U_L00641	WHITE	TMB_DB0.001	29.64
MMRF1354_1_BM_CD138pos_T1_KAS5U_L00641	WHITE	TMB_DB0.01	37.2933
MMRF1354_1_BM_CD138pos_T1_KAS5U_L00641	WHITE	TMB_Germline	4.36
MMRF1354_2_BM_CD138pos_T1_KBS5U_L05835	WHITE	TMB_DB0	28.0667
MMRF1354_2_BM_CD138pos_T1_KBS5U_L05835	WHITE	TMB_DB0.001	30.6933
MMRF1354_2_BM_CD138pos_T1_KBS5U_L05835	WHITE	TMB_DB0.01	38.4533
MMRF1354_2_BM_CD138pos_T1_KBS5U_L05835	WHITE	TMB_Germline	3.64
MMRF1355_1_BM_CD138pos_T1_KAS5U_L01927	BLACK	TMB_DB0	28.1333
MMRF1355_1_BM_CD138pos_T1_KAS5U_L01927	BLACK	TMB_DB0.001	30.8133
MMRF1355_1_BM_CD138pos_T1_KAS5U_L01927	BLACK	TMB_DB0.01	41.0267
MMRF1355_1_BM_CD138pos_T1_KAS5U_L01927	BLACK	TMB_Germline	3.49333
MMRF1355_3_BM_CD138pos_T1_KBS5U_L06437	BLACK	TMB_DB0	29.2933
MMRF1355_3_BM_CD138pos_T1_KBS5U_L06437	BLACK	TMB_DB0.001	31.96
MMRF1355_3_BM_CD138pos_T1_KBS5U_L06437	BLACK	TMB_DB0.01	42.2133
MMRF1355_3_BM_CD138pos_T1_KBS5U_L06437	BLACK	TMB_Germline	3.30667
MMRF1355_5_BM_CD138pos_T1_KHS5U_L08846	BLACK	TMB_DB0	28.9733
MMRF1355_5_BM_CD138pos_T1_KHS5U_L08846	BLACK	TMB_DB0.001	31.64
MMRF1355_5_BM_CD138pos_T1_KHS5U_L08846	BLACK	TMB_DB0.01	41.9067
MMRF1355_5_BM_CD138pos_T1_KHS5U_L08846	BLACK	TMB_Germline	3.26667
MMRF1356_1_BM_CD138pos_T1_KAS5U_L01212	WHITE	TMB_DB0	26
MMRF1356_1_BM_CD138pos_T1_KAS5U_L01212	WHITE	TMB_DB0.001	27.6
MMRF1356_1_BM_CD138pos_T1_KAS5U_L01212	WHITE	TMB_DB0.01	33.08
MMRF1356_1_BM_CD138pos_T1_KAS5U_L01212	WHITE	TMB_Germline	5.05333
MMRF1358_1_BM_CD138pos_T2_KAS5U_L02370	BLACK	TMB_DB0	31.3467
MMRF1358_1_BM_CD138pos_T2_KAS5U_L02370	BLACK	TMB_DB0.001	34.64
MMRF1358_1_BM_CD138pos_T2_KAS5U_L02370	BLACK	TMB_DB0.01	47.4933
MMRF1358_1_BM_CD138pos_T2_KAS5U_L02370	BLACK	TMB_Germline	5.12
MMRF1359_1_BM_CD138pos_T1_KAS5U_L00666	BLACK	TMB_DB0	27.3867
MMRF1359_1_BM_CD138pos_T1_KAS5U_L00666	BLACK	TMB_DB0.001	30.7467
MMRF1359_1_BM_CD138pos_T1_KAS5U_L00666	BLACK	TMB_DB0.01	41.2933
MMRF1359_1_BM_CD138pos_T1_KAS5U_L00666	BLACK	TMB_Germline	7.61333
MMRF1360_1_BM_CD138pos_T1_KAS5U_L00688	WHITE	TMB_DB0	26.7333
MMRF1360_1_BM_CD138pos_T1_KAS5U_L00688	WHITE	TMB_DB0.001	28.3733
MMRF1360_1_BM_CD138pos_T1_KAS5U_L00688	WHITE	TMB_DB0.01	33.7067
MMRF1360_1_BM_CD138pos_T1_KAS5U_L00688	WHITE	TMB_Germline	8.04
MMRF1365_1_BM_CD138pos_T1_KAS5U_L01211	WHITE	TMB_DB0	25.52
MMRF1365_1_BM_CD138pos_T1_KAS5U_L01211	WHITE	TMB_DB0.001	27.4
MMRF1365_1_BM_CD138pos_T1_KAS5U_L01211	WHITE	TMB_DB0.01	32.8933
MMRF1365_1_BM_CD138pos_T1_KAS5U_L01211	WHITE	TMB_Germline	5.05333
MMRF1371_1_BM_CD138pos_T1_KAS5U_L00689	WHITE	TMB_DB0	27.4
MMRF1371_1_BM_CD138pos_T1_KAS5U_L00689	WHITE	TMB_DB0.001	29.0533
MMRF1371_1_BM_CD138pos_T1_KAS5U_L00689	WHITE	TMB_DB0.01	34.2
MMRF1371_1_BM_CD138pos_T1_KAS5U_L00689	WHITE	TMB_Germline	5.09333
MMRF1377_1_BM_CD138pos_T1_KAS5U_L00687	WHITE	TMB_DB0	27.1867
MMRF1377_1_BM_CD138pos_T1_KAS5U_L00687	WHITE	TMB_DB0.001	28.6533
MMRF1377_1_BM_CD138pos_T1_KAS5U_L00687	WHITE	TMB_DB0.01	33.5333
MMRF1377_1_BM_CD138pos_T1_KAS5U_L00687	WHITE	TMB_Germline	11.4533
MMRF1380_1_BM_CD138pos_T1_KAS5U_L00657	BLACK	TMB_DB0	30.04
MMRF1380_1_BM_CD138pos_T1_KAS5U_L00657	BLACK	TMB_DB0.001	32.68
MMRF1380_1_BM_CD138pos_T1_KAS5U_L00657	BLACK	TMB_DB0.01	43.7333
MMRF1380_1_BM_CD138pos_T1_KAS5U_L00657	BLACK	TMB_Germline	10.5867
MMRF1380_2_BM_CD138pos_T1_KBS5U_L03485	BLACK	TMB_DB0	29.8667
MMRF1380_2_BM_CD138pos_T1_KBS5U_L03485	BLACK	TMB_DB0.001	32.6133
MMRF1380_2_BM_CD138pos_T1_KBS5U_L03485	BLACK	TMB_DB0.01	43.9867
MMRF1380_2_BM_CD138pos_T1_KBS5U_L03485	BLACK	TMB_Germline	4.98667
MMRF1383_1_BM_CD138pos_T1_KAS5U_L00685	WHITE	TMB_DB0	26.1333
MMRF1383_1_BM_CD138pos_T1_KAS5U_L00685	WHITE	TMB_DB0.001	27.8267
MMRF1383_1_BM_CD138pos_T1_KAS5U_L00685	WHITE	TMB_DB0.01	32.84
MMRF1383_1_BM_CD138pos_T1_KAS5U_L00685	WHITE	TMB_Germline	7.13333
MMRF1389_1_BM_CD138pos_T1_KAS5U_L00658	WHITE	TMB_DB0	29.7867
MMRF1389_1_BM_CD138pos_T1_KAS5U_L00658	WHITE	TMB_DB0.001	32.08
MMRF1389_1_BM_CD138pos_T1_KAS5U_L00658	WHITE	TMB_DB0.01	38.0933
MMRF1389_1_BM_CD138pos_T1_KAS5U_L00658	WHITE	TMB_Germline	6.64
MMRF1389_2_BM_CD138pos_T1_KBS5U_L05851	WHITE	TMB_DB0	28.28
MMRF1389_2_BM_CD138pos_T1_KBS5U_L05851	WHITE	TMB_DB0.001	30.5067
MMRF1389_2_BM_CD138pos_T1_KBS5U_L05851	WHITE	TMB_DB0.01	36.6267
MMRF1389_2_BM_CD138pos_T1_KBS5U_L05851	WHITE	TMB_Germline	3.97333
MMRF1393_1_BM_CD138pos_T1_KAS5U_L01704	WHITE	TMB_DB0	26.4533
MMRF1393_1_BM_CD138pos_T1_KAS5U_L01704	WHITE	TMB_DB0.001	28.2933
MMRF1393_1_BM_CD138pos_T1_KAS5U_L01704	WHITE	TMB_DB0.01	33.9333
MMRF1393_1_BM_CD138pos_T1_KAS5U_L01704	WHITE	TMB_Germline	4.26667
MMRF1395_1_BM_CD138pos_T1_KAS5U_L00662	WHITE	TMB_DB0	25.2533
MMRF1395_1_BM_CD138pos_T1_KAS5U_L00662	WHITE	TMB_DB0.001	26.8933
MMRF1395_1_BM_CD138pos_T1_KAS5U_L00662	WHITE	TMB_DB0.01	31.8267
MMRF1395_1_BM_CD138pos_T1_KAS5U_L00662	WHITE	TMB_Germline	6.48
MMRF1403_1_BM_CD138pos_T1_KAS5U_L00643	WHITE	TMB_DB0	28.3733
MMRF1403_1_BM_CD138pos_T1_KAS5U_L00643	WHITE	TMB_DB0.001	30.0133
MMRF1403_1_BM_CD138pos_T1_KAS5U_L00643	WHITE	TMB_DB0.01	34.8133
MMRF1403_1_BM_CD138pos_T1_KAS5U_L00643	WHITE	TMB_Germline	10.8133
MMRF1407_3_BM_CD138pos_T1_KBS5U_K11918	WHITE	TMB_DB0	28.44
MMRF1407_3_BM_CD138pos_T1_KBS5U_K11918	WHITE	TMB_DB0.001	30.24
MMRF1407_3_BM_CD138pos_T1_KBS5U_K11918	WHITE	TMB_DB0.01	35.32
MMRF1407_3_BM_CD138pos_T1_KBS5U_K11918	WHITE	TMB_Germline	3.36
MMRF1408_1_BM_CD138pos_T1_KAS5U_L00645	WHITE	TMB_DB0	29.88
MMRF1408_1_BM_CD138pos_T1_KAS5U_L00645	WHITE	TMB_DB0.001	32.56
MMRF1408_1_BM_CD138pos_T1_KAS5U_L00645	WHITE	TMB_DB0.01	40.6933
MMRF1408_1_BM_CD138pos_T1_KAS5U_L00645	WHITE	TMB_Germline	5.26667
MMRF1413_1_BM_CD138pos_T1_KAS5U_L01703	WHITE	TMB_DB0	26.0667
MMRF1413_1_BM_CD138pos_T1_KAS5U_L01703	WHITE	TMB_DB0.001	27.6267
MMRF1413_1_BM_CD138pos_T1_KAS5U_L01703	WHITE	TMB_DB0.01	32.9067
MMRF1413_1_BM_CD138pos_T1_KAS5U_L01703	WHITE	TMB_Germline	6.34667
MMRF1423_1_BM_CD138pos_T1_KBS5U_L05377	WHITE	TMB_DB0	28.3333
MMRF1423_1_BM_CD138pos_T1_KBS5U_L05377	WHITE	TMB_DB0.001	29.8
MMRF1423_1_BM_CD138pos_T1_KBS5U_L05377	WHITE	TMB_DB0.01	34.92
MMRF1423_1_BM_CD138pos_T1_KBS5U_L05377	WHITE	TMB_Germline	7.17333
MMRF1425_1_BM_CD138pos_T1_KAS5U_L01598	BLACK	TMB_DB0	30.52
MMRF1425_1_BM_CD138pos_T1_KAS5U_L01598	BLACK	TMB_DB0.001	33.52
MMRF1425_1_BM_CD138pos_T1_KAS5U_L01598	BLACK	TMB_DB0.01	44.5733
MMRF1425_1_BM_CD138pos_T1_KAS5U_L01598	BLACK	TMB_Germline	3.81333
MMRF1426_1_BM_CD138pos_T1_KAS5U_L01373	WHITE	TMB_DB0	27.76
MMRF1426_1_BM_CD138pos_T1_KAS5U_L01373	WHITE	TMB_DB0.001	29.44
MMRF1426_1_BM_CD138pos_T1_KAS5U_L01373	WHITE	TMB_DB0.01	34.52
MMRF1426_1_BM_CD138pos_T1_KAS5U_L01373	WHITE	TMB_Germline	5.22667
MMRF1431_1_BM_CD138pos_T1_KBS5U_L05543	WHITE	TMB_DB0	27.5333
MMRF1431_1_BM_CD138pos_T1_KBS5U_L05543	WHITE	TMB_DB0.001	29.0933
MMRF1431_1_BM_CD138pos_T1_KBS5U_L05543	WHITE	TMB_DB0.01	34.52
MMRF1431_1_BM_CD138pos_T1_KBS5U_L05543	WHITE	TMB_Germline	4.30667
MMRF1432_1_BM_CD138pos_T1_KAS5U_L01707	WHITE	TMB_DB0	27.1467
MMRF1432_1_BM_CD138pos_T1_KAS5U_L01707	WHITE	TMB_DB0.001	28.5867
MMRF1432_1_BM_CD138pos_T1_KAS5U_L01707	WHITE	TMB_DB0.01	33.4133
MMRF1432_1_BM_CD138pos_T1_KAS5U_L01707	WHITE	TMB_Germline	9.76
MMRF1432_2_BM_CD138pos_T1_KBS5U_L05834	WHITE	TMB_DB0	27.52
MMRF1432_2_BM_CD138pos_T1_KBS5U_L05834	WHITE	TMB_DB0.001	29.12
MMRF1432_2_BM_CD138pos_T1_KBS5U_L05834	WHITE	TMB_DB0.01	34.2533
MMRF1432_2_BM_CD138pos_T1_KBS5U_L05834	WHITE	TMB_Germline	4.64
MMRF1434_1_BM_CD138pos_T1_KAS5U_L01378	BLACK	TMB_DB0	31.9467
MMRF1434_1_BM_CD138pos_T1_KAS5U_L01378	BLACK	TMB_DB0.001	34.9467
MMRF1434_1_BM_CD138pos_T1_KAS5U_L01378	BLACK	TMB_DB0.01	47.92
MMRF1434_1_BM_CD138pos_T1_KAS5U_L01378	BLACK	TMB_Germline	3.82667
MMRF1434_3_BM_CD138pos_T1_KHS5U_L21827	BLACK	TMB_DB0	33.52
MMRF1434_3_BM_CD138pos_T1_KHS5U_L21827	BLACK	TMB_DB0.001	36.5333
MMRF1434_3_BM_CD138pos_T1_KHS5U_L21827	BLACK	TMB_DB0.01	49.52
MMRF1434_3_BM_CD138pos_T1_KHS5U_L21827	BLACK	TMB_Germline	4.25333
MMRF1436_1_BM_CD138pos_T1_KAS5U_L01379	WHITE	TMB_DB0	27.5867
MMRF1436_1_BM_CD138pos_T1_KAS5U_L01379	WHITE	TMB_DB0.001	29.3333
MMRF1436_1_BM_CD138pos_T1_KAS5U_L01379	WHITE	TMB_DB0.01	34.48
MMRF1436_1_BM_CD138pos_T1_KAS5U_L01379	WHITE	TMB_Germline	3.6
MMRF1439_1_BM_CD138pos_T1_KAS5U_L01599	BLACK	TMB_DB0	31.92
MMRF1439_1_BM_CD138pos_T1_KAS5U_L01599	BLACK	TMB_DB0.001	35
MMRF1439_1_BM_CD138pos_T1_KAS5U_L01599	BLACK	TMB_DB0.01	45.4667
MMRF1439_1_BM_CD138pos_T1_KAS5U_L01599	BLACK	TMB_Germline	7.01333
MMRF1445_1_BM_CD138pos_T1_KAS5U_L01376	WHITE	TMB_DB0	25.64
MMRF1445_1_BM_CD138pos_T1_KAS5U_L01376	WHITE	TMB_DB0.001	27.12
MMRF1445_1_BM_CD138pos_T1_KAS5U_L01376	WHITE	TMB_DB0.01	32.2667
MMRF1445_1_BM_CD138pos_T1_KAS5U_L01376	WHITE	TMB_Germline	8.97333
MMRF1446_1_BM_CD138pos_T1_KAS5U_L01374	WHITE	TMB_DB0	26.9467
MMRF1446_1_BM_CD138pos_T1_KAS5U_L01374	WHITE	TMB_DB0.001	29.8533
MMRF1446_1_BM_CD138pos_T1_KAS5U_L01374	WHITE	TMB_DB0.01	35.1333
MMRF1446_1_BM_CD138pos_T1_KAS5U_L01374	WHITE	TMB_Germline	4.09333
MMRF1446_2_BM_CD138pos_T1_KHS5U_L12891	WHITE	TMB_DB0	27.8133
MMRF1446_2_BM_CD138pos_T1_KHS5U_L12891	WHITE	TMB_DB0.001	30.72
MMRF1446_2_BM_CD138pos_T1_KHS5U_L12891	WHITE	TMB_DB0.01	36
MMRF1446_2_BM_CD138pos_T1_KHS5U_L12891	WHITE	TMB_Germline	3.98667
MMRF1447_1_BM_CD138pos_T1_KAS5U_L01375	WHITE	TMB_DB0	25.3867
MMRF1447_1_BM_CD138pos_T1_KAS5U_L01375	WHITE	TMB_DB0.001	27.0133
MMRF1447_1_BM_CD138pos_T1_KAS5U_L01375	WHITE	TMB_DB0.01	32.3333
MMRF1447_1_BM_CD138pos_T1_KAS5U_L01375	WHITE	TMB_Germline	7.68
MMRF1450_1_BM_CD138pos_T1_KAS5U_L01600	WHITE	TMB_DB0	27.6667
MMRF1450_1_BM_CD138pos_T1_KAS5U_L01600	WHITE	TMB_DB0.001	29.4267
MMRF1450_1_BM_CD138pos_T1_KAS5U_L01600	WHITE	TMB_DB0.01	34.6133
MMRF1450_1_BM_CD138pos_T1_KAS5U_L01600	WHITE	TMB_Germline	7.66667
MMRF1451_1_BM_CD138pos_T1_KAS5U_L01601	WHITE	TMB_DB0	27.36
MMRF1451_1_BM_CD138pos_T1_KAS5U_L01601	WHITE	TMB_DB0.001	28.92
MMRF1451_1_BM_CD138pos_T1_KAS5U_L01601	WHITE	TMB_DB0.01	34.12
MMRF1451_1_BM_CD138pos_T1_KAS5U_L01601	WHITE	TMB_Germline	9.24
MMRF1453_1_BM_CD138pos_T2_KAS5U_L02371	WHITE	TMB_DB0	29.76
MMRF1453_1_BM_CD138pos_T2_KAS5U_L02371	WHITE	TMB_DB0.001	31.4
MMRF1453_1_BM_CD138pos_T2_KAS5U_L02371	WHITE	TMB_DB0.01	36.7733
MMRF1453_1_BM_CD138pos_T2_KAS5U_L02371	WHITE	TMB_Germline	7.68
MMRF1454_1_BM_CD138pos_T1_KAS5U_L01602	WHITE	TMB_DB0	27.36
MMRF1454_1_BM_CD138pos_T1_KAS5U_L01602	WHITE	TMB_DB0.001	30.5333
MMRF1454_1_BM_CD138pos_T1_KAS5U_L01602	WHITE	TMB_DB0.01	35.7867
MMRF1454_1_BM_CD138pos_T1_KAS5U_L01602	WHITE	TMB_Germline	7.48
MMRF1460_1_BM_CD138pos_T1_KAS5U_L01603	BLACK	TMB_DB0	30.8533
MMRF1460_1_BM_CD138pos_T1_KAS5U_L01603	BLACK	TMB_DB0.001	33.9067
MMRF1460_1_BM_CD138pos_T1_KAS5U_L01603	BLACK	TMB_DB0.01	45.0533
MMRF1460_1_BM_CD138pos_T1_KAS5U_L01603	BLACK	TMB_Germline	5.93333
MMRF1461_1_BM_CD138pos_T1_KAS5U_L01604	WHITE	TMB_DB0	29.32
MMRF1461_1_BM_CD138pos_T1_KAS5U_L01604	WHITE	TMB_DB0.001	31.1067
MMRF1461_1_BM_CD138pos_T1_KAS5U_L01604	WHITE	TMB_DB0.01	36.6933
MMRF1461_1_BM_CD138pos_T1_KAS5U_L01604	WHITE	TMB_Germline	4.90667
MMRF1466_1_BM_CD138pos_T1_KAS5U_L01372	WHITE	TMB_DB0	27.52
MMRF1466_1_BM_CD138pos_T1_KAS5U_L01372	WHITE	TMB_DB0.001	29.3067
MMRF1466_1_BM_CD138pos_T1_KAS5U_L01372	WHITE	TMB_DB0.01	34.16
MMRF1466_1_BM_CD138pos_T1_KAS5U_L01372	WHITE	TMB_Germline	3.57333
MMRF1466_3_BM_CD138pos_T1_KHS5U_L12880	WHITE	TMB_DB0	29.3067
MMRF1466_3_BM_CD138pos_T1_KHS5U_L12880	WHITE	TMB_DB0.001	31.0933
MMRF1466_3_BM_CD138pos_T1_KHS5U_L12880	WHITE	TMB_DB0.01	35.96
MMRF1466_3_BM_CD138pos_T1_KHS5U_L12880	WHITE	TMB_Germline	4.74667
MMRF1474_1_BM_CD138pos_T1_KAS5U_L01925	WHITE	TMB_DB0	26.6133
MMRF1474_1_BM_CD138pos_T1_KAS5U_L01925	WHITE	TMB_DB0.001	28.4267
MMRF1474_1_BM_CD138pos_T1_KAS5U_L01925	WHITE	TMB_DB0.01	33.72
MMRF1474_1_BM_CD138pos_T1_KAS5U_L01925	WHITE	TMB_Germline	3.54667
MMRF1478_1_BM_CD138pos_T1_KAS5U_L01922	WHITE	TMB_DB0	26.7733
MMRF1478_1_BM_CD138pos_T1_KAS5U_L01922	WHITE	TMB_DB0.001	29.84
MMRF1478_1_BM_CD138pos_T1_KAS5U_L01922	WHITE	TMB_DB0.01	35.0667
MMRF1478_1_BM_CD138pos_T1_KAS5U_L01922	WHITE	TMB_Germline	3.85333
MMRF1484_1_BM_CD138pos_T1_KBS5U_L02994	WHITE	TMB_DB0	26.6533
MMRF1484_1_BM_CD138pos_T1_KBS5U_L02994	WHITE	TMB_DB0.001	28.2267
MMRF1484_1_BM_CD138pos_T1_KBS5U_L02994	WHITE	TMB_DB0.01	33.6933
MMRF1484_1_BM_CD138pos_T1_KBS5U_L02994	WHITE	TMB_Germline	3.53333
MMRF1484_2_BM_CD138pos_T1_KHS5U_L09515	WHITE	TMB_DB0	27.5867
MMRF1484_2_BM_CD138pos_T1_KHS5U_L09515	WHITE	TMB_DB0.001	29.1733
MMRF1484_2_BM_CD138pos_T1_KHS5U_L09515	WHITE	TMB_DB0.01	34.6667
MMRF1484_2_BM_CD138pos_T1_KHS5U_L09515	WHITE	TMB_Germline	4.26667
MMRF1485_1_BM_CD138pos_T2_KAS5U_L02367	WHITE	TMB_DB0	28.72
MMRF1485_1_BM_CD138pos_T2_KAS5U_L02367	WHITE	TMB_DB0.001	30.8667
MMRF1485_1_BM_CD138pos_T2_KAS5U_L02367	WHITE	TMB_DB0.01	36.0933
MMRF1485_1_BM_CD138pos_T2_KAS5U_L02367	WHITE	TMB_Germline	4.28
MMRF1486_1_BM_CD138pos_T1_KBS5U_L05771	WHITE	TMB_DB0	28.4
MMRF1486_1_BM_CD138pos_T1_KBS5U_L05771	WHITE	TMB_DB0.001	29.92
MMRF1486_1_BM_CD138pos_T1_KBS5U_L05771	WHITE	TMB_DB0.01	35.44
MMRF1486_1_BM_CD138pos_T1_KBS5U_L05771	WHITE	TMB_Germline	5.38667
MMRF1489_1_BM_CD138pos_T1_KAS5U_L01924	WHITE	TMB_DB0	26.4933
MMRF1489_1_BM_CD138pos_T1_KAS5U_L01924	WHITE	TMB_DB0.001	28.6133
MMRF1489_1_BM_CD138pos_T1_KAS5U_L01924	WHITE	TMB_DB0.01	33.6533
MMRF1489_1_BM_CD138pos_T1_KAS5U_L01924	WHITE	TMB_Germline	3.52
MMRF1496_1_BM_CD138pos_T14_KBS5U_L05830	WHITE	TMB_DB0	26.7733
MMRF1496_1_BM_CD138pos_T14_KBS5U_L05830	WHITE	TMB_DB0.001	28.28
MMRF1496_1_BM_CD138pos_T14_KBS5U_L05830	WHITE	TMB_DB0.01	33.0267
MMRF1496_1_BM_CD138pos_T14_KBS5U_L05830	WHITE	TMB_Germline	9.90667
MMRF1496_2_BM_CD138pos_T1_KBS5U_L06445	WHITE	TMB_DB0	28.24
MMRF1496_2_BM_CD138pos_T1_KBS5U_L06445	WHITE	TMB_DB0.001	29.8133
MMRF1496_2_BM_CD138pos_T1_KBS5U_L06445	WHITE	TMB_DB0.01	34.68
MMRF1496_2_BM_CD138pos_T1_KBS5U_L06445	WHITE	TMB_Germline	4.93333
MMRF1496_3_BM_CD138pos_T1_KBS5U_L06502	WHITE	TMB_DB0	27.3467
MMRF1496_3_BM_CD138pos_T1_KBS5U_L06502	WHITE	TMB_DB0.001	28.84
MMRF1496_3_BM_CD138pos_T1_KBS5U_L06502	WHITE	TMB_DB0.01	33.5733
MMRF1496_3_BM_CD138pos_T1_KBS5U_L06502	WHITE	TMB_Germline	10.8933
MMRF1496_3_PB_CD138pos_T3_KBS5U_L06504	WHITE	TMB_DB0	26.9467
MMRF1496_3_PB_CD138pos_T3_KBS5U_L06504	WHITE	TMB_DB0.001	28.4533
MMRF1496_3_PB_CD138pos_T3_KBS5U_L06504	WHITE	TMB_DB0.01	33.1867
MMRF1496_3_PB_CD138pos_T3_KBS5U_L06504	WHITE	TMB_Germline	11.1867
MMRF1497_1_BM_CD138pos_T1_KBS5U_L02844	BLACK	TMB_DB0	26.84
MMRF1497_1_BM_CD138pos_T1_KBS5U_L02844	BLACK	TMB_DB0.001	29.6267
MMRF1497_1_BM_CD138pos_T1_KBS5U_L02844	BLACK	TMB_DB0.01	41.2533
MMRF1497_1_BM_CD138pos_T1_KBS5U_L02844	BLACK	TMB_Germline	4.97333
MMRF1500_1_BM_CD138pos_T1_KBS5U_L05838	WHITE	TMB_DB0	28.32
MMRF1500_1_BM_CD138pos_T1_KBS5U_L05838	WHITE	TMB_DB0.001	30.0267
MMRF1500_1_BM_CD138pos_T1_KBS5U_L05838	WHITE	TMB_DB0.01	35.2667
MMRF1500_1_BM_CD138pos_T1_KBS5U_L05838	WHITE	TMB_Germline	4.77333
MMRF1500_2_BM_CD138pos_T1_KHS5U_L14852	WHITE	TMB_DB0	30.88
MMRF1500_2_BM_CD138pos_T1_KHS5U_L14852	WHITE	TMB_DB0.001	32.6
MMRF1500_2_BM_CD138pos_T1_KHS5U_L14852	WHITE	TMB_DB0.01	37.9467
MMRF1500_2_BM_CD138pos_T1_KHS5U_L14852	WHITE	TMB_Germline	4.97333
MMRF1501_1_BM_CD138pos_T2_KAS5U_L02372	BLACK	TMB_DB0	31.1867
MMRF1501_1_BM_CD138pos_T2_KAS5U_L02372	BLACK	TMB_DB0.001	34.6667
MMRF1501_1_BM_CD138pos_T2_KAS5U_L02372	BLACK	TMB_DB0.01	47.3067
MMRF1501_1_BM_CD138pos_T2_KAS5U_L02372	BLACK	TMB_Germline	7.26667
MMRF1502_1_BM_CD138pos_T2_KAS5U_L02369	WHITE	TMB_DB0	28.44
MMRF1502_1_BM_CD138pos_T2_KAS5U_L02369	WHITE	TMB_DB0.001	30.3067
MMRF1502_1_BM_CD138pos_T2_KAS5U_L02369	WHITE	TMB_DB0.01	35.1867
MMRF1502_1_BM_CD138pos_T2_KAS5U_L02369	WHITE	TMB_Germline	9.64
MMRF1505_1_BM_CD138pos_T1_KBS5U_L05772	WHITE	TMB_DB0	27.8
MMRF1505_1_BM_CD138pos_T1_KBS5U_L05772	WHITE	TMB_DB0.001	30.5733
MMRF1505_1_BM_CD138pos_T1_KBS5U_L05772	WHITE	TMB_DB0.01	36.0667
MMRF1505_1_BM_CD138pos_T1_KBS5U_L05772	WHITE	TMB_Germline	5.21333
MMRF1506_1_BM_CD138pos_T1_KBS5U_L02997	WHITE	TMB_DB0	25.6667
MMRF1506_1_BM_CD138pos_T1_KBS5U_L02997	WHITE	TMB_DB0.001	27.2267
MMRF1506_1_BM_CD138pos_T1_KBS5U_L02997	WHITE	TMB_DB0.01	32.28
MMRF1506_1_BM_CD138pos_T1_KBS5U_L02997	WHITE	TMB_Germline	10.9067
MMRF1511_1_BM_CD138pos_T1_KBS5U_L02996	WHITE	TMB_DB0	27.0933
MMRF1511_1_BM_CD138pos_T1_KBS5U_L02996	WHITE	TMB_DB0.001	28.9067
MMRF1511_1_BM_CD138pos_T1_KBS5U_L02996	WHITE	TMB_DB0.01	34.5067
MMRF1511_1_BM_CD138pos_T1_KBS5U_L02996	WHITE	TMB_Germline	3.97333
MMRF1516_1_BM_CD138pos_T1_KBS5U_L02995	WHITE	TMB_DB0	26.7867
MMRF1516_1_BM_CD138pos_T1_KBS5U_L02995	WHITE	TMB_DB0.001	28.5067
MMRF1516_1_BM_CD138pos_T1_KBS5U_L02995	WHITE	TMB_DB0.01	34.0667
MMRF1516_1_BM_CD138pos_T1_KBS5U_L02995	WHITE	TMB_Germline	3.64
MMRF1518_2_BM_CD138pos_T2_KHS5U_K14081	WHITE	TMB_DB0	27.5333
MMRF1518_2_BM_CD138pos_T2_KHS5U_K14081	WHITE	TMB_DB0.001	29.0533
MMRF1518_2_BM_CD138pos_T2_KHS5U_K14081	WHITE	TMB_DB0.01	34.12
MMRF1518_2_BM_CD138pos_T2_KHS5U_K14081	WHITE	TMB_Germline	9.25333
MMRF1518_3_BM_CD138pos_T1_KBS5U_L05551	WHITE	TMB_DB0	27.3333
MMRF1518_3_BM_CD138pos_T1_KBS5U_L05551	WHITE	TMB_DB0.001	28.8667
MMRF1518_3_BM_CD138pos_T1_KBS5U_L05551	WHITE	TMB_DB0.01	34
MMRF1518_3_BM_CD138pos_T1_KBS5U_L05551	WHITE	TMB_Germline	7.96
MMRF1519_1_BM_CD138pos_T1_KBS5U_L02846	WHITE	TMB_DB0	26.2933
MMRF1519_1_BM_CD138pos_T1_KBS5U_L02846	WHITE	TMB_DB0.001	28.1067
MMRF1519_1_BM_CD138pos_T1_KBS5U_L02846	WHITE	TMB_DB0.01	33.3867
MMRF1519_1_BM_CD138pos_T1_KBS5U_L02846	WHITE	TMB_Germline	7.24
MMRF1520_1_BM_CD138pos_T1_KBS5U_L05544	BLACK	TMB_DB0	31.84
MMRF1520_1_BM_CD138pos_T1_KBS5U_L05544	BLACK	TMB_DB0.001	35.12
MMRF1520_1_BM_CD138pos_T1_KBS5U_L05544	BLACK	TMB_DB0.01	46.8267
MMRF1520_1_BM_CD138pos_T1_KBS5U_L05544	BLACK	TMB_Germline	7.46667
MMRF1520_3_BM_CD138pos_T1_KBS5U_L05849	BLACK	TMB_DB0	31.4133
MMRF1520_3_BM_CD138pos_T1_KBS5U_L05849	BLACK	TMB_DB0.001	34.8133
MMRF1520_3_BM_CD138pos_T1_KBS5U_L05849	BLACK	TMB_DB0.01	47.0933
MMRF1520_3_BM_CD138pos_T1_KBS5U_L05849	BLACK	TMB_Germline	4.49333
MMRF1522_1_BM_CD138pos_T1_KBS5U_L03493	BLACK	TMB_DB0	29.9333
MMRF1522_1_BM_CD138pos_T1_KBS5U_L03493	BLACK	TMB_DB0.001	33.16
MMRF1522_1_BM_CD138pos_T1_KBS5U_L03493	BLACK	TMB_DB0.01	45.4
MMRF1522_1_BM_CD138pos_T1_KBS5U_L03493	BLACK	TMB_Germline	3.74667
MMRF1522_2_BM_CD138pos_T1_KHS5U_L21826	BLACK	TMB_DB0	33.7867
MMRF1522_2_BM_CD138pos_T1_KHS5U_L21826	BLACK	TMB_DB0.001	37
MMRF1522_2_BM_CD138pos_T1_KHS5U_L21826	BLACK	TMB_DB0.01	49.28
MMRF1522_2_BM_CD138pos_T1_KHS5U_L21826	BLACK	TMB_Germline	6.17333
MMRF1523_1_BM_CD138pos_T1_KBS5U_L05074	WHITE	TMB_DB0	27.88
MMRF1523_1_BM_CD138pos_T1_KBS5U_L05074	WHITE	TMB_DB0.001	29.7333
MMRF1523_1_BM_CD138pos_T1_KBS5U_L05074	WHITE	TMB_DB0.01	34.72
MMRF1523_1_BM_CD138pos_T1_KBS5U_L05074	WHITE	TMB_Germline	5.30667
MMRF1525_1_BM_CD138pos_T2_KBS5U_K11917	BLACK	TMB_DB0	32.5467
MMRF1525_1_BM_CD138pos_T2_KBS5U_K11917	BLACK	TMB_DB0.001	36.1867
MMRF1525_1_BM_CD138pos_T2_KBS5U_K11917	BLACK	TMB_DB0.01	49.7867
MMRF1525_1_BM_CD138pos_T2_KBS5U_K11917	BLACK	TMB_Germline	4.78667
MMRF1531_1_BM_CD138pos_T1_KBS5U_L04119	WHITE	TMB_DB0	27.2
MMRF1531_1_BM_CD138pos_T1_KBS5U_L04119	WHITE	TMB_DB0.001	28.96
MMRF1531_1_BM_CD138pos_T1_KBS5U_L04119	WHITE	TMB_DB0.01	33.9733
MMRF1531_1_BM_CD138pos_T1_KBS5U_L04119	WHITE	TMB_Germline	4.14667
MMRF1533_1_BM_CD138pos_T2_KBS5U_K11925	WHITE	TMB_DB0	28
MMRF1533_1_BM_CD138pos_T2_KBS5U_K11925	WHITE	TMB_DB0.001	29.56
MMRF1533_1_BM_CD138pos_T2_KBS5U_K11925	WHITE	TMB_DB0.01	34.7067
MMRF1533_1_BM_CD138pos_T2_KBS5U_K11925	WHITE	TMB_Germline	7.97333
MMRF1533_2_BM_CD138pos_T1_KHS5U_L11094	WHITE	TMB_DB0	28.8133
MMRF1533_2_BM_CD138pos_T1_KHS5U_L11094	WHITE	TMB_DB0.001	30.3733
MMRF1533_2_BM_CD138pos_T1_KHS5U_L11094	WHITE	TMB_DB0.01	35.44
MMRF1533_2_BM_CD138pos_T1_KHS5U_L11094	WHITE	TMB_Germline	10.92
MMRF1534_1_BM_CD138pos_T1_KBS5U_L03482	WHITE	TMB_DB0	24.4267
MMRF1534_1_BM_CD138pos_T1_KBS5U_L03482	WHITE	TMB_DB0.001	26.08
MMRF1534_1_BM_CD138pos_T1_KBS5U_L03482	WHITE	TMB_DB0.01	31.5333
MMRF1534_1_BM_CD138pos_T1_KBS5U_L03482	WHITE	TMB_Germline	3.45333
MMRF1534_5_BM_CD138pos_T1_KHS5U_L19530	WHITE	TMB_DB0	26.16
MMRF1534_5_BM_CD138pos_T1_KHS5U_L19530	WHITE	TMB_DB0.001	27.8267
MMRF1534_5_BM_CD138pos_T1_KHS5U_L19530	WHITE	TMB_DB0.01	33.3067
MMRF1534_5_BM_CD138pos_T1_KHS5U_L19530	WHITE	TMB_Germline	4.50667
MMRF1537_1_BM_CD138pos_T1_KBS5U_L06423	WHITE	TMB_DB0	28.2667
MMRF1537_1_BM_CD138pos_T1_KBS5U_L06423	WHITE	TMB_DB0.001	31
MMRF1537_1_BM_CD138pos_T1_KBS5U_L06423	WHITE	TMB_DB0.01	36.3733
MMRF1537_1_BM_CD138pos_T1_KBS5U_L06423	WHITE	TMB_Germline	4.66667
MMRF1538_1_BM_CD138pos_T1_KBS5U_L03000	WHITE	TMB_DB0	27.5333
MMRF1538_1_BM_CD138pos_T1_KBS5U_L03000	WHITE	TMB_DB0.001	29.4
MMRF1538_1_BM_CD138pos_T1_KBS5U_L03000	WHITE	TMB_DB0.01	34.4
MMRF1538_1_BM_CD138pos_T1_KBS5U_L03000	WHITE	TMB_Germline	3.26667
MMRF1539_1_BM_CD138pos_T1_KBS5U_L03507	WHITE	TMB_DB0	25.3333
MMRF1539_1_BM_CD138pos_T1_KBS5U_L03507	WHITE	TMB_DB0.001	27.0133
MMRF1539_1_BM_CD138pos_T1_KBS5U_L03507	WHITE	TMB_DB0.01	32.1867
MMRF1539_1_BM_CD138pos_T1_KBS5U_L03507	WHITE	TMB_Germline	3.36
MMRF1539_2_BM_CD138pos_T1_KHS5U_L08712	WHITE	TMB_DB0	27.88
MMRF1539_2_BM_CD138pos_T1_KHS5U_L08712	WHITE	TMB_DB0.001	29.5867
MMRF1539_2_BM_CD138pos_T1_KHS5U_L08712	WHITE	TMB_DB0.01	34.8133
MMRF1539_2_BM_CD138pos_T1_KHS5U_L08712	WHITE	TMB_Germline	4.09333
MMRF1540_1_BM_CD138pos_T1_KBS5U_L03506	BLACK	TMB_DB0	31.5467
MMRF1540_1_BM_CD138pos_T1_KBS5U_L03506	BLACK	TMB_DB0.001	35.2267
MMRF1540_1_BM_CD138pos_T1_KBS5U_L03506	BLACK	TMB_DB0.01	48.3733
MMRF1540_1_BM_CD138pos_T1_KBS5U_L03506	BLACK	TMB_Germline	4.6
MMRF1542_1_BM_CD138pos_T1_KBS5U_L03498	BLACK	TMB_DB0	30.1733
MMRF1542_1_BM_CD138pos_T1_KBS5U_L03498	BLACK	TMB_DB0.001	33.36
MMRF1542_1_BM_CD138pos_T1_KBS5U_L03498	BLACK	TMB_DB0.01	46.3867
MMRF1542_1_BM_CD138pos_T1_KBS5U_L03498	BLACK	TMB_Germline	4.94667
MMRF1542_2_BM_CD138pos_T1_KHS5U_L19557	BLACK	TMB_DB0	32.68
MMRF1542_2_BM_CD138pos_T1_KHS5U_L19557	BLACK	TMB_DB0.001	35.8667
MMRF1542_2_BM_CD138pos_T1_KHS5U_L19557	BLACK	TMB_DB0.01	49.0133
MMRF1542_2_BM_CD138pos_T1_KHS5U_L19557	BLACK	TMB_Germline	5.05333
MMRF1543_1_BM_CD138pos_T2_KHS5U_K14089	BLACK	TMB_DB0	31.4
MMRF1543_1_BM_CD138pos_T2_KHS5U_K14089	BLACK	TMB_DB0.001	34.52
MMRF1543_1_BM_CD138pos_T2_KHS5U_K14089	BLACK	TMB_DB0.01	45.4667
MMRF1543_1_BM_CD138pos_T2_KHS5U_K14089	BLACK	TMB_Germline	9.90667
MMRF1546_1_BM_CD138pos_T1_KHS5U_L12848	BLACK	TMB_DB0	32.9467
MMRF1546_1_BM_CD138pos_T1_KHS5U_L12848	BLACK	TMB_DB0.001	36.0133
MMRF1546_1_BM_CD138pos_T1_KHS5U_L12848	BLACK	TMB_DB0.01	48.6133
MMRF1546_1_BM_CD138pos_T1_KHS5U_L12848	BLACK	TMB_Germline	4.96
MMRF1547_1_BM_CD138pos_T1_KHS5U_L12836	WHITE	TMB_DB0	28.9733
MMRF1547_1_BM_CD138pos_T1_KHS5U_L12836	WHITE	TMB_DB0.001	30.7867
MMRF1547_1_BM_CD138pos_T1_KHS5U_L12836	WHITE	TMB_DB0.01	36.1467
MMRF1547_1_BM_CD138pos_T1_KHS5U_L12836	WHITE	TMB_Germline	4.22667
MMRF1555_1_BM_CD138pos_T1_KBS5U_L05378	WHITE	TMB_DB0	28.6533
MMRF1555_1_BM_CD138pos_T1_KBS5U_L05378	WHITE	TMB_DB0.001	30.48
MMRF1555_1_BM_CD138pos_T1_KBS5U_L05378	WHITE	TMB_DB0.01	36
MMRF1555_1_BM_CD138pos_T1_KBS5U_L05378	WHITE	TMB_Germline	5.28
MMRF1556_1_BM_CD138pos_T1_KBS5U_L03001	WHITE	TMB_DB0	26.3867
MMRF1556_1_BM_CD138pos_T1_KBS5U_L03001	WHITE	TMB_DB0.001	28.0533
MMRF1556_1_BM_CD138pos_T1_KBS5U_L03001	WHITE	TMB_DB0.01	33.1333
MMRF1556_1_BM_CD138pos_T1_KBS5U_L03001	WHITE	TMB_Germline	3.16
MMRF1560_1_BM_CD138pos_T1_KBS5U_L03508	WHITE	TMB_DB0	25.5733
MMRF1560_1_BM_CD138pos_T1_KBS5U_L03508	WHITE	TMB_DB0.001	27.3333
MMRF1560_1_BM_CD138pos_T1_KBS5U_L03508	WHITE	TMB_DB0.01	32.1067
MMRF1560_1_BM_CD138pos_T1_KBS5U_L03508	WHITE	TMB_Germline	4.76
MMRF1564_1_BM_CD138pos_T2_KBS5U_L05369	WHITE	TMB_DB0	27.76
MMRF1564_1_BM_CD138pos_T2_KBS5U_L05369	WHITE	TMB_DB0.001	29.48
MMRF1564_1_BM_CD138pos_T2_KBS5U_L05369	WHITE	TMB_DB0.01	34.9333
MMRF1564_1_BM_CD138pos_T2_KBS5U_L05369	WHITE	TMB_Germline	4.64
MMRF1565_1_BM_CD138pos_T1_KBS5U_L05545	WHITE	TMB_DB0	27.9067
MMRF1565_1_BM_CD138pos_T1_KBS5U_L05545	WHITE	TMB_DB0.001	30.7467
MMRF1565_1_BM_CD138pos_T1_KBS5U_L05545	WHITE	TMB_DB0.01	36.36
MMRF1565_1_BM_CD138pos_T1_KBS5U_L05545	WHITE	TMB_Germline	4.06667
MMRF1565_3_BM_CD138pos_T1_KHS5U_L17855	WHITE	TMB_DB0	27.4133
MMRF1565_3_BM_CD138pos_T1_KHS5U_L17855	WHITE	TMB_DB0.001	30.24
MMRF1565_3_BM_CD138pos_T1_KHS5U_L17855	WHITE	TMB_DB0.01	35.84
MMRF1565_3_BM_CD138pos_T1_KHS5U_L17855	WHITE	TMB_Germline	3.89333
MMRF1569_1_BM_CD138pos_T2_KBS5U_L05370	WHITE	TMB_DB0	27.2933
MMRF1569_1_BM_CD138pos_T2_KBS5U_L05370	WHITE	TMB_DB0.001	28.9733
MMRF1569_1_BM_CD138pos_T2_KBS5U_L05370	WHITE	TMB_DB0.01	34.4667
MMRF1569_1_BM_CD138pos_T2_KBS5U_L05370	WHITE	TMB_Germline	3.96
MMRF1570_1_BM_CD138pos_T1_KBS5U_L03476	BLACK	TMB_DB0	29.5733
MMRF1570_1_BM_CD138pos_T1_KBS5U_L03476	BLACK	TMB_DB0.001	32.7333
MMRF1570_1_BM_CD138pos_T1_KBS5U_L03476	BLACK	TMB_DB0.01	44.5467
MMRF1570_1_BM_CD138pos_T1_KBS5U_L03476	BLACK	TMB_Germline	3.58667
MMRF1572_1_BM_CD138pos_T1_KBS5U_L03483	WHITE	TMB_DB0	25.8533
MMRF1572_1_BM_CD138pos_T1_KBS5U_L03483	WHITE	TMB_DB0.001	27.2267
MMRF1572_1_BM_CD138pos_T1_KBS5U_L03483	WHITE	TMB_DB0.01	32.5467
MMRF1572_1_BM_CD138pos_T1_KBS5U_L03483	WHITE	TMB_Germline	5.30667
MMRF1573_1_BM_CD138pos_T1_KBS5U_L03474	WHITE	TMB_DB0	25.8267
MMRF1573_1_BM_CD138pos_T1_KBS5U_L03474	WHITE	TMB_DB0.001	27.8
MMRF1573_1_BM_CD138pos_T1_KBS5U_L03474	WHITE	TMB_DB0.01	32.9867
MMRF1573_1_BM_CD138pos_T1_KBS5U_L03474	WHITE	TMB_Germline	3.54667
MMRF1574_1_BM_CD138pos_T1_KBS5U_L03501	WHITE	TMB_DB0	25.6
MMRF1574_1_BM_CD138pos_T1_KBS5U_L03501	WHITE	TMB_DB0.001	27.1867
MMRF1574_1_BM_CD138pos_T1_KBS5U_L03501	WHITE	TMB_DB0.01	32.24
MMRF1574_1_BM_CD138pos_T1_KBS5U_L03501	WHITE	TMB_Germline	9.72
MMRF1576_1_BM_CD138pos_T1_KBS5U_L05546	BLACK	TMB_DB0	27.3467
MMRF1576_1_BM_CD138pos_T1_KBS5U_L05546	BLACK	TMB_DB0.001	30.1733
MMRF1576_1_BM_CD138pos_T1_KBS5U_L05546	BLACK	TMB_DB0.01	40.1733
MMRF1576_1_BM_CD138pos_T1_KBS5U_L05546	BLACK	TMB_Germline	11.7333
MMRF1577_1_BM_CD138pos_T1_KBS5U_L03500	WHITE	TMB_DB0	25.4133
MMRF1577_1_BM_CD138pos_T1_KBS5U_L03500	WHITE	TMB_DB0.001	27.36
MMRF1577_1_BM_CD138pos_T1_KBS5U_L03500	WHITE	TMB_DB0.01	32.0667
MMRF1577_1_BM_CD138pos_T1_KBS5U_L03500	WHITE	TMB_Germline	2.62667
MMRF1577_3_BM_CD138pos_T1_KHS5U_L16538	WHITE	TMB_DB0	27.4133
MMRF1577_3_BM_CD138pos_T1_KHS5U_L16538	WHITE	TMB_DB0.001	29.3467
MMRF1577_3_BM_CD138pos_T1_KHS5U_L16538	WHITE	TMB_DB0.01	34.12
MMRF1577_3_BM_CD138pos_T1_KHS5U_L16538	WHITE	TMB_Germline	3.16
MMRF1579_1_BM_CD138pos_T1_KBS5U_L03509	WHITE	TMB_DB0	24.32
MMRF1579_1_BM_CD138pos_T1_KBS5U_L03509	WHITE	TMB_DB0.001	26.1733
MMRF1579_1_BM_CD138pos_T1_KBS5U_L03509	WHITE	TMB_DB0.01	31.6
MMRF1579_1_BM_CD138pos_T1_KBS5U_L03509	WHITE	TMB_Germline	3
MMRF1580_1_BM_CD138pos_T1_KBS5U_L03499	WHITE	TMB_DB0	23.4
MMRF1580_1_BM_CD138pos_T1_KBS5U_L03499	WHITE	TMB_DB0.001	25.1067
MMRF1580_1_BM_CD138pos_T1_KBS5U_L03499	WHITE	TMB_DB0.01	30.4
MMRF1580_1_BM_CD138pos_T1_KBS5U_L03499	WHITE	TMB_Germline	3.88
MMRF1583_1_BM_CD138pos_T1_KBS5U_L03475	WHITE	TMB_DB0	23.12
MMRF1583_1_BM_CD138pos_T1_KBS5U_L03475	WHITE	TMB_DB0.001	24.8933
MMRF1583_1_BM_CD138pos_T1_KBS5U_L03475	WHITE	TMB_DB0.01	29.7733
MMRF1583_1_BM_CD138pos_T1_KBS5U_L03475	WHITE	TMB_Germline	10.1333
MMRF1586_1_BM_CD138pos_T1_KBS5U_L03477	WHITE	TMB_DB0	23.64
MMRF1586_1_BM_CD138pos_T1_KBS5U_L03477	WHITE	TMB_DB0.001	25.4267
MMRF1586_1_BM_CD138pos_T1_KBS5U_L03477	WHITE	TMB_DB0.01	30.8133
MMRF1586_1_BM_CD138pos_T1_KBS5U_L03477	WHITE	TMB_Germline	5.17333
MMRF1587_1_BM_CD138pos_T1_KBS5U_L04120	WHITE	TMB_DB0	25.4
MMRF1587_1_BM_CD138pos_T1_KBS5U_L04120	WHITE	TMB_DB0.001	27.1733
MMRF1587_1_BM_CD138pos_T1_KBS5U_L04120	WHITE	TMB_DB0.01	32.24
MMRF1587_1_BM_CD138pos_T1_KBS5U_L04120	WHITE	TMB_Germline	8.34667
MMRF1587_2_BM_CD138pos_T1_KHS5U_L11626	WHITE	TMB_DB0	26.7733
MMRF1587_2_BM_CD138pos_T1_KHS5U_L11626	WHITE	TMB_DB0.001	28.5067
MMRF1587_2_BM_CD138pos_T1_KHS5U_L11626	WHITE	TMB_DB0.01	33.52
MMRF1587_2_BM_CD138pos_T1_KHS5U_L11626	WHITE	TMB_Germline	11.16
MMRF1588_1_BM_CD138pos_T1_KBS5U_L06417	WHITE	TMB_DB0	26.0267
MMRF1588_1_BM_CD138pos_T1_KBS5U_L06417	WHITE	TMB_DB0.001	27.6133
MMRF1588_1_BM_CD138pos_T1_KBS5U_L06417	WHITE	TMB_DB0.01	32.92
MMRF1588_1_BM_CD138pos_T1_KBS5U_L06417	WHITE	TMB_Germline	3.8
MMRF1589_1_BM_CD138pos_T1_KBS5U_L04122	WHITE	TMB_DB0	25.04
MMRF1589_1_BM_CD138pos_T1_KBS5U_L04122	WHITE	TMB_DB0.001	26.64
MMRF1589_1_BM_CD138pos_T1_KBS5U_L04122	WHITE	TMB_DB0.01	31.3467
MMRF1589_1_BM_CD138pos_T1_KBS5U_L04122	WHITE	TMB_Germline	5.38667
MMRF1593_1_BM_CD138pos_T1_KBS5U_L04123	WHITE	TMB_DB0	24.88
MMRF1593_1_BM_CD138pos_T1_KBS5U_L04123	WHITE	TMB_DB0.001	26.5467
MMRF1593_1_BM_CD138pos_T1_KBS5U_L04123	WHITE	TMB_DB0.01	31.8133
MMRF1593_1_BM_CD138pos_T1_KBS5U_L04123	WHITE	TMB_Germline	3.13333
MMRF1595_1_BM_CD138pos_T1_KBS5U_L03484	WHITE	TMB_DB0	23.52
MMRF1595_1_BM_CD138pos_T1_KBS5U_L03484	WHITE	TMB_DB0.001	25.0933
MMRF1595_1_BM_CD138pos_T1_KBS5U_L03484	WHITE	TMB_DB0.01	30.24
MMRF1595_1_BM_CD138pos_T1_KBS5U_L03484	WHITE	TMB_Germline	4.64
MMRF1596_1_BM_CD138pos_T1_KBS5U_L04118	WHITE	TMB_DB0	25.1733
MMRF1596_1_BM_CD138pos_T1_KBS5U_L04118	WHITE	TMB_DB0.001	26.9333
MMRF1596_1_BM_CD138pos_T1_KBS5U_L04118	WHITE	TMB_DB0.01	32.0533
MMRF1596_1_BM_CD138pos_T1_KBS5U_L04118	WHITE	TMB_Germline	6.12
MMRF1596_2_BM_CD138pos_T1_KHS5U_L19556	WHITE	TMB_DB0	25.8
MMRF1596_2_BM_CD138pos_T1_KHS5U_L19556	WHITE	TMB_DB0.001	27.52
MMRF1596_2_BM_CD138pos_T1_KHS5U_L19556	WHITE	TMB_DB0.01	32.6533
MMRF1596_2_BM_CD138pos_T1_KHS5U_L19556	WHITE	TMB_Germline	6.92
MMRF1597_1_BM_CD138pos_T2_KHS5U_K14087	WHITE	TMB_DB0	24.88
MMRF1597_1_BM_CD138pos_T2_KHS5U_K14087	WHITE	TMB_DB0.001	26.48
MMRF1597_1_BM_CD138pos_T2_KHS5U_K14087	WHITE	TMB_DB0.01	31.5467
MMRF1597_1_BM_CD138pos_T2_KHS5U_K14087	WHITE	TMB_Germline	3.77333
MMRF1598_1_BM_CD138pos_T1_KHS5U_K14088	WHITE	TMB_DB0	26.1067
MMRF1598_1_BM_CD138pos_T1_KHS5U_K14088	WHITE	TMB_DB0.001	27.88
MMRF1598_1_BM_CD138pos_T1_KHS5U_K14088	WHITE	TMB_DB0.01	33.56
MMRF1598_1_BM_CD138pos_T1_KHS5U_K14088	WHITE	TMB_Germline	4.33333
MMRF1601_1_BM_CD138pos_T2_KBS5U_K11927	WHITE	TMB_DB0	24.32
MMRF1601_1_BM_CD138pos_T2_KBS5U_K11927	WHITE	TMB_DB0.001	26.0133
MMRF1601_1_BM_CD138pos_T2_KBS5U_K11927	WHITE	TMB_DB0.01	31.2133
MMRF1601_1_BM_CD138pos_T2_KBS5U_K11927	WHITE	TMB_Germline	2.78667
MMRF1603_1_BM_CD138pos_T1_KBS5U_L03480	WHITE	TMB_DB0	24.6667
MMRF1603_1_BM_CD138pos_T1_KBS5U_L03480	WHITE	TMB_DB0.001	26.4533
MMRF1603_1_BM_CD138pos_T1_KBS5U_L03480	WHITE	TMB_DB0.01	31.7467
MMRF1603_1_BM_CD138pos_T1_KBS5U_L03480	WHITE	TMB_Germline	4.30667
MMRF1605_1_BM_CD138pos_T1_KBS5U_L04121	BLACK	TMB_DB0	27.16
MMRF1605_1_BM_CD138pos_T1_KBS5U_L04121	BLACK	TMB_DB0.001	30.5867
MMRF1605_1_BM_CD138pos_T1_KBS5U_L04121	BLACK	TMB_DB0.01	42.1867
MMRF1605_1_BM_CD138pos_T1_KBS5U_L04121	BLACK	TMB_Germline	6.05333
MMRF1605_3_BM_CD138pos_T1_KHS5U_L08729	BLACK	TMB_DB0	30.8667
MMRF1605_3_BM_CD138pos_T1_KHS5U_L08729	BLACK	TMB_DB0.001	34.4933
MMRF1605_3_BM_CD138pos_T1_KHS5U_L08729	BLACK	TMB_DB0.01	46.68
MMRF1605_3_BM_CD138pos_T1_KHS5U_L08729	BLACK	TMB_Germline	3.85333
MMRF1607_1_BM_CD138pos_T2_KBS5U_K11921	BLACK	TMB_DB0	30.08
MMRF1607_1_BM_CD138pos_T2_KBS5U_K11921	BLACK	TMB_DB0.001	32.9467
MMRF1607_1_BM_CD138pos_T2_KBS5U_K11921	BLACK	TMB_DB0.01	44.72
MMRF1607_1_BM_CD138pos_T2_KBS5U_K11921	BLACK	TMB_Germline	3.30667
MMRF1608_1_BM_CD138pos_T2_KBS5U_K11919	WHITE	TMB_DB0	24.4933
MMRF1608_1_BM_CD138pos_T2_KBS5U_K11919	WHITE	TMB_DB0.001	27.3867
MMRF1608_1_BM_CD138pos_T2_KBS5U_K11919	WHITE	TMB_DB0.01	32.6267
MMRF1608_1_BM_CD138pos_T2_KBS5U_K11919	WHITE	TMB_Germline	3.30667
MMRF1610_1_BM_CD138pos_T2_KBS5U_L05361	WHITE	TMB_DB0	24.7067
MMRF1610_1_BM_CD138pos_T2_KBS5U_L05361	WHITE	TMB_DB0.001	26.44
MMRF1610_1_BM_CD138pos_T2_KBS5U_L05361	WHITE	TMB_DB0.01	31.6533
MMRF1610_1_BM_CD138pos_T2_KBS5U_L05361	WHITE	TMB_Germline	3.81333
MMRF1613_1_BM_CD138pos_T1_KHS5U_K14086	WHITE	TMB_DB0	25.84
MMRF1613_1_BM_CD138pos_T1_KHS5U_K14086	WHITE	TMB_DB0.001	27.5867
MMRF1613_1_BM_CD138pos_T1_KHS5U_K14086	WHITE	TMB_DB0.01	32.76
MMRF1613_1_BM_CD138pos_T1_KHS5U_K14086	WHITE	TMB_Germline	4.97333
MMRF1614_1_BM_CD138pos_T2_KHS5U_K14085	WHITE	TMB_DB0	26.92
MMRF1614_1_BM_CD138pos_T2_KHS5U_K14085	WHITE	TMB_DB0.001	28.5733
MMRF1614_1_BM_CD138pos_T2_KHS5U_K14085	WHITE	TMB_DB0.01	33.2933
MMRF1614_1_BM_CD138pos_T2_KHS5U_K14085	WHITE	TMB_Germline	4.05333
MMRF1617_1_BM_CD138pos_T1_KHS5U_K14084	WHITE	TMB_DB0	25.9333
MMRF1617_1_BM_CD138pos_T1_KHS5U_K14084	WHITE	TMB_DB0.001	27.64
MMRF1617_1_BM_CD138pos_T1_KHS5U_K14084	WHITE	TMB_DB0.01	32.92
MMRF1617_1_BM_CD138pos_T1_KHS5U_K14084	WHITE	TMB_Germline	2.97333
MMRF1618_1_BM_CD138pos_T2_KHS5U_K14083	WHITE	TMB_DB0	26.3467
MMRF1618_1_BM_CD138pos_T2_KHS5U_K14083	WHITE	TMB_DB0.001	27.92
MMRF1618_1_BM_CD138pos_T2_KHS5U_K14083	WHITE	TMB_DB0.01	33.0533
MMRF1618_1_BM_CD138pos_T2_KHS5U_K14083	WHITE	TMB_Germline	6.76
MMRF1621_1_BM_CD138pos_T1_KHS5U_K14082	WHITE	TMB_DB0	27.8667
MMRF1621_1_BM_CD138pos_T1_KHS5U_K14082	WHITE	TMB_DB0.001	30.7333
MMRF1621_1_BM_CD138pos_T1_KHS5U_K14082	WHITE	TMB_DB0.01	38.1067
MMRF1621_1_BM_CD138pos_T1_KHS5U_K14082	WHITE	TMB_Germline	5.52
MMRF1621_2_BM_CD138pos_T1_KBS5U_L05841	WHITE	TMB_DB0	27.08
MMRF1621_2_BM_CD138pos_T1_KBS5U_L05841	WHITE	TMB_DB0.001	29.92
MMRF1621_2_BM_CD138pos_T1_KBS5U_L05841	WHITE	TMB_DB0.01	37.4133
MMRF1621_2_BM_CD138pos_T1_KBS5U_L05841	WHITE	TMB_Germline	3.34667
MMRF1622_1_BM_CD138pos_T1_KBS5U_L05078	WHITE	TMB_DB0	26.5733
MMRF1622_1_BM_CD138pos_T1_KBS5U_L05078	WHITE	TMB_DB0.001	28.24
MMRF1622_1_BM_CD138pos_T1_KBS5U_L05078	WHITE	TMB_DB0.01	33.44
MMRF1622_1_BM_CD138pos_T1_KBS5U_L05078	WHITE	TMB_Germline	3.81333
MMRF1624_1_BM_CD138pos_T1_KBS5U_L04304	WHITE	TMB_DB0	25.76
MMRF1624_1_BM_CD138pos_T1_KBS5U_L04304	WHITE	TMB_DB0.001	27.4133
MMRF1624_1_BM_CD138pos_T1_KBS5U_L04304	WHITE	TMB_DB0.01	32.5467
MMRF1624_1_BM_CD138pos_T1_KBS5U_L04304	WHITE	TMB_Germline	6.94667
MMRF1624_3_BM_CD138pos_T1_KHS5U_L21825	WHITE	TMB_DB0	26.64
MMRF1624_3_BM_CD138pos_T1_KHS5U_L21825	WHITE	TMB_DB0.001	28.28
MMRF1624_3_BM_CD138pos_T1_KHS5U_L21825	WHITE	TMB_DB0.01	33.2533
MMRF1624_3_BM_CD138pos_T1_KHS5U_L21825	WHITE	TMB_Germline	10.32
MMRF1627_1_BM_CD138pos_T1_KBS5U_L04305	WHITE	TMB_DB0	25.04
MMRF1627_1_BM_CD138pos_T1_KBS5U_L04305	WHITE	TMB_DB0.001	26.7467
MMRF1627_1_BM_CD138pos_T1_KBS5U_L04305	WHITE	TMB_DB0.01	31.64
MMRF1627_1_BM_CD138pos_T1_KBS5U_L04305	WHITE	TMB_Germline	5.61333
MMRF1627_3_BM_CD138pos_T1_KHS5U_L12907	WHITE	TMB_DB0	24.8133
MMRF1627_3_BM_CD138pos_T1_KHS5U_L12907	WHITE	TMB_DB0.001	26.5067
MMRF1627_3_BM_CD138pos_T1_KHS5U_L12907	WHITE	TMB_DB0.01	31.4533
MMRF1627_3_BM_CD138pos_T1_KHS5U_L12907	WHITE	TMB_Germline	5.8
MMRF1628_1_BM_CD138pos_T2_KBS5U_K11922	WHITE	TMB_DB0	25.5067
MMRF1628_1_BM_CD138pos_T2_KBS5U_K11922	WHITE	TMB_DB0.001	27.4667
MMRF1628_1_BM_CD138pos_T2_KBS5U_K11922	WHITE	TMB_DB0.01	32.3733
MMRF1628_1_BM_CD138pos_T2_KBS5U_K11922	WHITE	TMB_Germline	5.4
MMRF1628_2_BM_CD138pos_T1_KHS5U_L21832	WHITE	TMB_DB0	26.5867
MMRF1628_2_BM_CD138pos_T1_KHS5U_L21832	WHITE	TMB_DB0.001	28.5733
MMRF1628_2_BM_CD138pos_T1_KHS5U_L21832	WHITE	TMB_DB0.01	33.44
MMRF1628_2_BM_CD138pos_T1_KHS5U_L21832	WHITE	TMB_Germline	5.08
MMRF1629_1_BM_CD138pos_T2_KBS5U_K11924	WHITE	TMB_DB0	24.7733
MMRF1629_1_BM_CD138pos_T2_KBS5U_K11924	WHITE	TMB_DB0.001	26.6533
MMRF1629_1_BM_CD138pos_T2_KBS5U_K11924	WHITE	TMB_DB0.01	32.2933
MMRF1629_1_BM_CD138pos_T2_KBS5U_K11924	WHITE	TMB_Germline	3.50667
MMRF1630_1_BM_CD138pos_T1_KBS5U_L04306	WHITE	TMB_DB0	24.7067
MMRF1630_1_BM_CD138pos_T1_KBS5U_L04306	WHITE	TMB_DB0.001	26.6933
MMRF1630_1_BM_CD138pos_T1_KBS5U_L04306	WHITE	TMB_DB0.01	32.1467
MMRF1630_1_BM_CD138pos_T1_KBS5U_L04306	WHITE	TMB_Germline	3.74667
MMRF1633_1_BM_CD138pos_T1_KBS5U_L04307	BLACK	TMB_DB0	28.72
MMRF1633_1_BM_CD138pos_T1_KBS5U_L04307	BLACK	TMB_DB0.001	31.7467
MMRF1633_1_BM_CD138pos_T1_KBS5U_L04307	BLACK	TMB_DB0.01	43.72
MMRF1633_1_BM_CD138pos_T1_KBS5U_L04307	BLACK	TMB_Germline	3.92
MMRF1634_1_BM_CD138pos_T2_KHS5U_K14079	WHITE	TMB_DB0	27.4133
MMRF1634_1_BM_CD138pos_T2_KHS5U_K14079	WHITE	TMB_DB0.001	29.24
MMRF1634_1_BM_CD138pos_T2_KHS5U_K14079	WHITE	TMB_DB0.01	34.28
MMRF1634_1_BM_CD138pos_T2_KHS5U_K14079	WHITE	TMB_Germline	4.86667
MMRF1637_1_BM_CD138pos_T1_KBS5U_L04308	WHITE	TMB_DB0	25.12
MMRF1637_1_BM_CD138pos_T1_KBS5U_L04308	WHITE	TMB_DB0.001	26.8933
MMRF1637_1_BM_CD138pos_T1_KBS5U_L04308	WHITE	TMB_DB0.01	32.3067
MMRF1637_1_BM_CD138pos_T1_KBS5U_L04308	WHITE	TMB_Germline	6.22667
MMRF1637_2_BM_CD138pos_T1_KHS5U_L19532	WHITE	TMB_DB0	25.8133
MMRF1637_2_BM_CD138pos_T1_KHS5U_L19532	WHITE	TMB_DB0.001	27.5733
MMRF1637_2_BM_CD138pos_T1_KHS5U_L19532	WHITE	TMB_DB0.01	32.9733
MMRF1637_2_BM_CD138pos_T1_KHS5U_L19532	WHITE	TMB_Germline	8.01333
MMRF1638_1_BM_CD138pos_T1_KHS5U_L12926	WHITE	TMB_DB0	25.6933
MMRF1638_1_BM_CD138pos_T1_KHS5U_L12926	WHITE	TMB_DB0.001	27.5333
MMRF1638_1_BM_CD138pos_T1_KHS5U_L12926	WHITE	TMB_DB0.01	32.72
MMRF1638_1_BM_CD138pos_T1_KHS5U_L12926	WHITE	TMB_Germline	4.04
MMRF1639_1_BM_CD138pos_T1_KBS5U_L04309	BLACK	TMB_DB0	26.16
MMRF1639_1_BM_CD138pos_T1_KBS5U_L04309	BLACK	TMB_DB0.001	29.24
MMRF1639_1_BM_CD138pos_T1_KBS5U_L04309	BLACK	TMB_DB0.01	41.44
MMRF1639_1_BM_CD138pos_T1_KBS5U_L04309	BLACK	TMB_Germline	3.82667
MMRF1639_2_BM_CD138pos_T1_KHS5U_L08648	BLACK	TMB_DB0	26.9733
MMRF1639_2_BM_CD138pos_T1_KHS5U_L08648	BLACK	TMB_DB0.001	30.0933
MMRF1639_2_BM_CD138pos_T1_KHS5U_L08648	BLACK	TMB_DB0.01	42.3333
MMRF1639_2_BM_CD138pos_T1_KHS5U_L08648	BLACK	TMB_Germline	3.54667
MMRF1639_3_BM_CD138pos_T1_KHS5U_L11631	BLACK	TMB_DB0	30.44
MMRF1639_3_BM_CD138pos_T1_KHS5U_L11631	BLACK	TMB_DB0.001	33.5733
MMRF1639_3_BM_CD138pos_T1_KHS5U_L11631	BLACK	TMB_DB0.01	45.7867
MMRF1639_3_BM_CD138pos_T1_KHS5U_L11631	BLACK	TMB_Germline	6.22667
MMRF1640_1_BM_CD138pos_T1_KBS5U_L04310	WHITE	TMB_DB0	23.7467
MMRF1640_1_BM_CD138pos_T1_KBS5U_L04310	WHITE	TMB_DB0.001	26.6
MMRF1640_1_BM_CD138pos_T1_KBS5U_L04310	WHITE	TMB_DB0.01	31.7067
MMRF1640_1_BM_CD138pos_T1_KBS5U_L04310	WHITE	TMB_Germline	8.26667
MMRF1641_1_BM_CD138pos_T1_KBS5U_L04311	WHITE	TMB_DB0	23.3067
MMRF1641_1_BM_CD138pos_T1_KBS5U_L04311	WHITE	TMB_DB0.001	24.8133
MMRF1641_1_BM_CD138pos_T1_KBS5U_L04311	WHITE	TMB_DB0.01	30.1333
MMRF1641_1_BM_CD138pos_T1_KBS5U_L04311	WHITE	TMB_Germline	8.41333
MMRF1643_1_BM_CD138pos_T1_KBS5U_L04312	WHITE	TMB_DB0	24.6667
MMRF1643_1_BM_CD138pos_T1_KBS5U_L04312	WHITE	TMB_DB0.001	26.5067
MMRF1643_1_BM_CD138pos_T1_KBS5U_L04312	WHITE	TMB_DB0.01	31.56
MMRF1643_1_BM_CD138pos_T1_KBS5U_L04312	WHITE	TMB_Germline	4.8
MMRF1644_1_BM_CD138pos_T1_KBS5U_L04313	BLACK	TMB_DB0	29.5333
MMRF1644_1_BM_CD138pos_T1_KBS5U_L04313	BLACK	TMB_DB0.001	32.1467
MMRF1644_1_BM_CD138pos_T1_KBS5U_L04313	BLACK	TMB_DB0.01	44.6667
MMRF1644_1_BM_CD138pos_T1_KBS5U_L04313	BLACK	TMB_Germline	6.50667
MMRF1645_1_BM_CD138pos_T1_KBS5U_L04822	BLACK	TMB_DB0	26.4667
MMRF1645_1_BM_CD138pos_T1_KBS5U_L04822	BLACK	TMB_DB0.001	29.76
MMRF1645_1_BM_CD138pos_T1_KBS5U_L04822	BLACK	TMB_DB0.01	41.6
MMRF1645_1_BM_CD138pos_T1_KBS5U_L04822	BLACK	TMB_Germline	3.22667
MMRF1645_2_BM_CD138pos_T1_KHS5U_L12927	BLACK	TMB_DB0	29.68
MMRF1645_2_BM_CD138pos_T1_KHS5U_L12927	BLACK	TMB_DB0.001	32.9867
MMRF1645_2_BM_CD138pos_T1_KHS5U_L12927	BLACK	TMB_DB0.01	44.88
MMRF1645_2_BM_CD138pos_T1_KHS5U_L12927	BLACK	TMB_Germline	5.76
MMRF1647_1_BM_CD138pos_T2_KBS5U_K11920	BLACK	TMB_DB0	30.9067
MMRF1647_1_BM_CD138pos_T2_KBS5U_K11920	BLACK	TMB_DB0.001	33.7067
MMRF1647_1_BM_CD138pos_T2_KBS5U_K11920	BLACK	TMB_DB0.01	45.8933
MMRF1647_1_BM_CD138pos_T2_KBS5U_K11920	BLACK	TMB_Germline	3.69333
MMRF1650_1_BM_CD138pos_T1_KBS5U_L06438	BLACK	TMB_DB0	31.8
MMRF1650_1_BM_CD138pos_T1_KBS5U_L06438	BLACK	TMB_DB0.001	34.9067
MMRF1650_1_BM_CD138pos_T1_KBS5U_L06438	BLACK	TMB_DB0.01	47.72
MMRF1650_1_BM_CD138pos_T1_KBS5U_L06438	BLACK	TMB_Germline	5.66667
MMRF1650_2_BM_CD138pos_T1_KHS5U_L13312	BLACK	TMB_DB0	32.1067
MMRF1650_2_BM_CD138pos_T1_KHS5U_L13312	BLACK	TMB_DB0.001	35.1733
MMRF1650_2_BM_CD138pos_T1_KHS5U_L13312	BLACK	TMB_DB0.01	47.96
MMRF1650_2_BM_CD138pos_T1_KHS5U_L13312	BLACK	TMB_Germline	5.54667
MMRF1651_1_BM_CD138pos_T1_KBS5U_L04401	WHITE	TMB_DB0	24.64
MMRF1651_1_BM_CD138pos_T1_KBS5U_L04401	WHITE	TMB_DB0.001	26.3333
MMRF1651_1_BM_CD138pos_T1_KBS5U_L04401	WHITE	TMB_DB0.01	31.36
MMRF1651_1_BM_CD138pos_T1_KBS5U_L04401	WHITE	TMB_Germline	5.30667
MMRF1652_1_BM_CD138pos_T1_KBS5U_L04402	BLACK	TMB_DB0	27.6133
MMRF1652_1_BM_CD138pos_T1_KBS5U_L04402	BLACK	TMB_DB0.001	30.6933
MMRF1652_1_BM_CD138pos_T1_KBS5U_L04402	BLACK	TMB_DB0.01	42.6133
MMRF1652_1_BM_CD138pos_T1_KBS5U_L04402	BLACK	TMB_Germline	4.24
MMRF1654_1_BM_CD138pos_T1_KBS5U_L05780	WHITE	TMB_DB0	26.1867
MMRF1654_1_BM_CD138pos_T1_KBS5U_L05780	WHITE	TMB_DB0.001	28.1467
MMRF1654_1_BM_CD138pos_T1_KBS5U_L05780	WHITE	TMB_DB0.01	33.3467
MMRF1654_1_BM_CD138pos_T1_KBS5U_L05780	WHITE	TMB_Germline	3.42667
MMRF1655_1_BM_CD138pos_T1_KBS5U_L05362	WHITE	TMB_DB0	27.44
MMRF1655_1_BM_CD138pos_T1_KBS5U_L05362	WHITE	TMB_DB0.001	29.4133
MMRF1655_1_BM_CD138pos_T1_KBS5U_L05362	WHITE	TMB_DB0.01	34.4667
MMRF1655_1_BM_CD138pos_T1_KBS5U_L05362	WHITE	TMB_Germline	6.57333
MMRF1655_1_PB_CD138pos_T12_KHS5U_L08653	WHITE	TMB_DB0	28.12
MMRF1655_1_PB_CD138pos_T12_KHS5U_L08653	WHITE	TMB_DB0.001	30.12
MMRF1655_1_PB_CD138pos_T12_KHS5U_L08653	WHITE	TMB_DB0.01	35.2133
MMRF1655_1_PB_CD138pos_T12_KHS5U_L08653	WHITE	TMB_Germline	6.28
MMRF1662_1_BM_CD138pos_T2_KBS5U_K11933	WHITE	TMB_DB0	26.72
MMRF1662_1_BM_CD138pos_T2_KBS5U_K11933	WHITE	TMB_DB0.001	29.6533
MMRF1662_1_BM_CD138pos_T2_KBS5U_K11933	WHITE	TMB_DB0.01	35.12
MMRF1662_1_BM_CD138pos_T2_KBS5U_K11933	WHITE	TMB_Germline	3.38667
MMRF1664_1_BM_CD138pos_T1_KBS5U_L04813	WHITE	TMB_DB0	23.4533
MMRF1664_1_BM_CD138pos_T1_KBS5U_L04813	WHITE	TMB_DB0.001	25.24
MMRF1664_1_BM_CD138pos_T1_KBS5U_L04813	WHITE	TMB_DB0.01	30.5867
MMRF1664_1_BM_CD138pos_T1_KBS5U_L04813	WHITE	TMB_Germline	5.06667
MMRF1664_3_BM_CD138pos_T1_KHS5U_L21834	WHITE	TMB_DB0	25.72
MMRF1664_3_BM_CD138pos_T1_KHS5U_L21834	WHITE	TMB_DB0.001	27.52
MMRF1664_3_BM_CD138pos_T1_KHS5U_L21834	WHITE	TMB_DB0.01	32.92
MMRF1664_3_BM_CD138pos_T1_KHS5U_L21834	WHITE	TMB_Germline	6.02667
MMRF1665_1_BM_CD138pos_T1_KBS5U_L04403	WHITE	TMB_DB0	25.7067
MMRF1665_1_BM_CD138pos_T1_KBS5U_L04403	WHITE	TMB_DB0.001	27.7733
MMRF1665_1_BM_CD138pos_T1_KBS5U_L04403	WHITE	TMB_DB0.01	32.76
MMRF1665_1_BM_CD138pos_T1_KBS5U_L04403	WHITE	TMB_Germline	4.52
MMRF1667_1_BM_CD138pos_T2_KBS5U_K11907	WHITE	TMB_DB0	26.88
MMRF1667_1_BM_CD138pos_T2_KBS5U_K11907	WHITE	TMB_DB0.001	28.84
MMRF1667_1_BM_CD138pos_T2_KBS5U_K11907	WHITE	TMB_DB0.01	34.0267
MMRF1667_1_BM_CD138pos_T2_KBS5U_K11907	WHITE	TMB_Germline	4.10667
MMRF1668_1_BM_CD138pos_T1_KBS5U_L04814	WHITE	TMB_DB0	25.1067
MMRF1668_1_BM_CD138pos_T1_KBS5U_L04814	WHITE	TMB_DB0.001	27.7467
MMRF1668_1_BM_CD138pos_T1_KBS5U_L04814	WHITE	TMB_DB0.01	33.2133
MMRF1668_1_BM_CD138pos_T1_KBS5U_L04814	WHITE	TMB_Germline	6.16
MMRF1670_1_BM_CD138pos_T1_KBS5U_L05073	WHITE	TMB_DB0	27.6667
MMRF1670_1_BM_CD138pos_T1_KBS5U_L05073	WHITE	TMB_DB0.001	29.2267
MMRF1670_1_BM_CD138pos_T1_KBS5U_L05073	WHITE	TMB_DB0.01	34.4933
MMRF1670_1_BM_CD138pos_T1_KBS5U_L05073	WHITE	TMB_Germline	4.34667
MMRF1670_3_BM_CD138pos_T1_KHS5U_L08122	WHITE	TMB_DB0	27.44
MMRF1670_3_BM_CD138pos_T1_KHS5U_L08122	WHITE	TMB_DB0.001	29
MMRF1670_3_BM_CD138pos_T1_KHS5U_L08122	WHITE	TMB_DB0.01	34.24
MMRF1670_3_BM_CD138pos_T1_KHS5U_L08122	WHITE	TMB_Germline	4.25333
MMRF1670_5_BM_CD138pos_T1_KHS5U_L11592	WHITE	TMB_DB0	28.1867
MMRF1670_5_BM_CD138pos_T1_KHS5U_L11592	WHITE	TMB_DB0.001	29.7467
MMRF1670_5_BM_CD138pos_T1_KHS5U_L11592	WHITE	TMB_DB0.01	34.9733
MMRF1670_5_BM_CD138pos_T1_KHS5U_L11592	WHITE	TMB_Germline	4.76
MMRF1671_1_BM_CD138pos_T1_KBS5U_L04815	WHITE	TMB_DB0	25.3733
MMRF1671_1_BM_CD138pos_T1_KBS5U_L04815	WHITE	TMB_DB0.001	28.0667
MMRF1671_1_BM_CD138pos_T1_KBS5U_L04815	WHITE	TMB_DB0.01	33.4133
MMRF1671_1_BM_CD138pos_T1_KBS5U_L04815	WHITE	TMB_Germline	3.09333
MMRF1671_2_BM_CD138pos_T1_KHS5U_L09497	WHITE	TMB_DB0	26.8
MMRF1671_2_BM_CD138pos_T1_KHS5U_L09497	WHITE	TMB_DB0.001	29.5067
MMRF1671_2_BM_CD138pos_T1_KHS5U_L09497	WHITE	TMB_DB0.01	34.9067
MMRF1671_2_BM_CD138pos_T1_KHS5U_L09497	WHITE	TMB_Germline	3.72
MMRF1671_3_BM_CD138pos_T1_KHS5U_L19554	WHITE	TMB_DB0	27.16
MMRF1671_3_BM_CD138pos_T1_KHS5U_L19554	WHITE	TMB_DB0.001	29.88
MMRF1671_3_BM_CD138pos_T1_KHS5U_L19554	WHITE	TMB_DB0.01	35.2667
MMRF1671_3_BM_CD138pos_T1_KHS5U_L19554	WHITE	TMB_Germline	3.81333
MMRF1671_4_BM_CD138pos_T1_KHS5U_L15695	WHITE	TMB_DB0	26.9333
MMRF1671_4_BM_CD138pos_T1_KHS5U_L15695	WHITE	TMB_DB0.001	29.64
MMRF1671_4_BM_CD138pos_T1_KHS5U_L15695	WHITE	TMB_DB0.01	34.9733
MMRF1671_4_BM_CD138pos_T1_KHS5U_L15695	WHITE	TMB_Germline	3.29333
MMRF1671_5_BM_CD138pos_T1_KHS5U_L17856	WHITE	TMB_DB0	27.6533
MMRF1671_5_BM_CD138pos_T1_KHS5U_L17856	WHITE	TMB_DB0.001	30.3733
MMRF1671_5_BM_CD138pos_T1_KHS5U_L17856	WHITE	TMB_DB0.01	35.8267
MMRF1671_5_BM_CD138pos_T1_KHS5U_L17856	WHITE	TMB_Germline	3.58667
MMRF1671_6_BM_CD138pos_T1_KHS5U_L19535	WHITE	TMB_DB0	27.44
MMRF1671_6_BM_CD138pos_T1_KHS5U_L19535	WHITE	TMB_DB0.001	30.1467
MMRF1671_6_BM_CD138pos_T1_KHS5U_L19535	WHITE	TMB_DB0.01	35.56
MMRF1671_6_BM_CD138pos_T1_KHS5U_L19535	WHITE	TMB_Germline	4.04
MMRF1672_1_BM_CD138pos_T1_KBS5U_K11339	WHITE	TMB_DB0	26.9333
MMRF1672_1_BM_CD138pos_T1_KBS5U_K11339	WHITE	TMB_DB0.001	28.5067
MMRF1672_1_BM_CD138pos_T1_KBS5U_K11339	WHITE	TMB_DB0.01	33.6267
MMRF1672_1_BM_CD138pos_T1_KBS5U_K11339	WHITE	TMB_Germline	4.81333
MMRF1676_1_BM_CD138pos_T2_KBS5U_L05373	WHITE	TMB_DB0	30.48
MMRF1676_1_BM_CD138pos_T2_KBS5U_L05373	WHITE	TMB_DB0.001	32.8
MMRF1676_1_BM_CD138pos_T2_KBS5U_L05373	WHITE	TMB_DB0.01	37.7333
MMRF1676_1_BM_CD138pos_T2_KBS5U_L05373	WHITE	TMB_Germline	5.48
MMRF1677_1_BM_CD138pos_T1_KBS5U_L04790	WHITE	TMB_DB0	25.0267
MMRF1677_1_BM_CD138pos_T1_KBS5U_L04790	WHITE	TMB_DB0.001	26.7333
MMRF1677_1_BM_CD138pos_T1_KBS5U_L04790	WHITE	TMB_DB0.01	32.04
MMRF1677_1_BM_CD138pos_T1_KBS5U_L04790	WHITE	TMB_Germline	3.21333
MMRF1678_1_BM_CD138pos_T1_KBS5U_L05781	WHITE	TMB_DB0	28.04
MMRF1678_1_BM_CD138pos_T1_KBS5U_L05781	WHITE	TMB_DB0.001	29.9067
MMRF1678_1_BM_CD138pos_T1_KBS5U_L05781	WHITE	TMB_DB0.01	35.56
MMRF1678_1_BM_CD138pos_T1_KBS5U_L05781	WHITE	TMB_Germline	4.53333
MMRF1680_1_BM_CD138pos_T1_KBS5U_K11932	WHITE	TMB_DB0	25.08
MMRF1680_1_BM_CD138pos_T1_KBS5U_K11932	WHITE	TMB_DB0.001	26.76
MMRF1680_1_BM_CD138pos_T1_KBS5U_K11932	WHITE	TMB_DB0.01	31.7067
MMRF1680_1_BM_CD138pos_T1_KBS5U_K11932	WHITE	TMB_Germline	7.74667
MMRF1682_1_BM_CD138pos_T1_KBS5U_L05782	WHITE	TMB_DB0	27.8933
MMRF1682_1_BM_CD138pos_T1_KBS5U_L05782	WHITE	TMB_DB0.001	30.48
MMRF1682_1_BM_CD138pos_T1_KBS5U_L05782	WHITE	TMB_DB0.01	35.9733
MMRF1682_1_BM_CD138pos_T1_KBS5U_L05782	WHITE	TMB_Germline	4.58667
MMRF1682_2_BM_CD138pos_T1_KHS5U_L11020	WHITE	TMB_DB0	27.9467
MMRF1682_2_BM_CD138pos_T1_KHS5U_L11020	WHITE	TMB_DB0.001	30.5067
MMRF1682_2_BM_CD138pos_T1_KHS5U_L11020	WHITE	TMB_DB0.01	36.04
MMRF1682_2_BM_CD138pos_T1_KHS5U_L11020	WHITE	TMB_Germline	4.38667
MMRF1683_1_BM_CD138pos_T1_KBS5U_L04784	WHITE	TMB_DB0	27.6267
MMRF1683_1_BM_CD138pos_T1_KBS5U_L04784	WHITE	TMB_DB0.001	29.5867
MMRF1683_1_BM_CD138pos_T1_KBS5U_L04784	WHITE	TMB_DB0.01	34.84
MMRF1683_1_BM_CD138pos_T1_KBS5U_L04784	WHITE	TMB_Germline	6.26667
MMRF1683_2_BM_CD138pos_T1_KHS5U_L19546	WHITE	TMB_DB0	30.0933
MMRF1683_2_BM_CD138pos_T1_KHS5U_L19546	WHITE	TMB_DB0.001	32.08
MMRF1683_2_BM_CD138pos_T1_KHS5U_L19546	WHITE	TMB_DB0.01	37.36
MMRF1683_2_BM_CD138pos_T1_KHS5U_L19546	WHITE	TMB_Germline	6.42667
MMRF1686_1_BM_CD138pos_T1_KBS5U_L06418	WHITE	TMB_DB0	25.4133
MMRF1686_1_BM_CD138pos_T1_KBS5U_L06418	WHITE	TMB_DB0.001	27.16
MMRF1686_1_BM_CD138pos_T1_KBS5U_L06418	WHITE	TMB_DB0.01	32.5867
MMRF1686_1_BM_CD138pos_T1_KBS5U_L06418	WHITE	TMB_Germline	3.48
MMRF1686_2_BM_CD138pos_T1_KHS5U_L08699	WHITE	TMB_DB0	25.88
MMRF1686_2_BM_CD138pos_T1_KHS5U_L08699	WHITE	TMB_DB0.001	27.6133
MMRF1686_2_BM_CD138pos_T1_KHS5U_L08699	WHITE	TMB_DB0.01	33.08
MMRF1686_2_BM_CD138pos_T1_KHS5U_L08699	WHITE	TMB_Germline	3.38667
MMRF1687_1_BM_CD138pos_T2_KBS5U_K11923	WHITE	TMB_DB0	26.2267
MMRF1687_1_BM_CD138pos_T2_KBS5U_K11923	WHITE	TMB_DB0.001	27.84
MMRF1687_1_BM_CD138pos_T2_KBS5U_K11923	WHITE	TMB_DB0.01	33.32
MMRF1687_1_BM_CD138pos_T2_KBS5U_K11923	WHITE	TMB_Germline	4.33333
MMRF1689_1_BM_CD138pos_T1_KBS5U_L04820	WHITE	TMB_DB0	24.7333
MMRF1689_1_BM_CD138pos_T1_KBS5U_L04820	WHITE	TMB_DB0.001	27.7733
MMRF1689_1_BM_CD138pos_T1_KBS5U_L04820	WHITE	TMB_DB0.01	32.92
MMRF1689_1_BM_CD138pos_T1_KBS5U_L04820	WHITE	TMB_Germline	5.61333
MMRF1690_1_BM_CD138pos_T1_KBS5U_L06419	WHITE	TMB_DB0	27.4267
MMRF1690_1_BM_CD138pos_T1_KBS5U_L06419	WHITE	TMB_DB0.001	29.3067
MMRF1690_1_BM_CD138pos_T1_KBS5U_L06419	WHITE	TMB_DB0.01	34.56
MMRF1690_1_BM_CD138pos_T1_KBS5U_L06419	WHITE	TMB_Germline	6.57333
MMRF1695_1_BM_CD138pos_T1_KBS5U_L04783	WHITE	TMB_DB0	24.4933
MMRF1695_1_BM_CD138pos_T1_KBS5U_L04783	WHITE	TMB_DB0.001	26.1333
MMRF1695_1_BM_CD138pos_T1_KBS5U_L04783	WHITE	TMB_DB0.01	31.4267
MMRF1695_1_BM_CD138pos_T1_KBS5U_L04783	WHITE	TMB_Germline	2.41333
MMRF1698_1_BM_CD138pos_T1_KBS5U_L06420	BLACK	TMB_DB0	30.08
MMRF1698_1_BM_CD138pos_T1_KBS5U_L06420	BLACK	TMB_DB0.001	33.56
MMRF1698_1_BM_CD138pos_T1_KBS5U_L06420	BLACK	TMB_DB0.01	46.3333
MMRF1698_1_BM_CD138pos_T1_KBS5U_L06420	BLACK	TMB_Germline	4.25333
MMRF1700_1_BM_CD138pos_T1_KBS5U_L05380	BLACK	TMB_DB0	30.1867
MMRF1700_1_BM_CD138pos_T1_KBS5U_L05380	BLACK	TMB_DB0.001	33.44
MMRF1700_1_BM_CD138pos_T1_KBS5U_L05380	BLACK	TMB_DB0.01	46.1467
MMRF1700_1_BM_CD138pos_T1_KBS5U_L05380	BLACK	TMB_Germline	6.77333
MMRF1700_2_BM_CD138pos_T1_KHS5U_L11613	BLACK	TMB_DB0	31.28
MMRF1700_2_BM_CD138pos_T1_KHS5U_L11613	BLACK	TMB_DB0.001	34.6
MMRF1700_2_BM_CD138pos_T1_KHS5U_L11613	BLACK	TMB_DB0.01	47.4533
MMRF1700_2_BM_CD138pos_T1_KHS5U_L11613	BLACK	TMB_Germline	6.02667
MMRF1703_1_BM_CD138pos_T2_KBS5U_K11934	WHITE	TMB_DB0	28.4
MMRF1703_1_BM_CD138pos_T2_KBS5U_K11934	WHITE	TMB_DB0.001	30.1867
MMRF1703_1_BM_CD138pos_T2_KBS5U_K11934	WHITE	TMB_DB0.01	35.6667
MMRF1703_1_BM_CD138pos_T2_KBS5U_K11934	WHITE	TMB_Germline	3.94667
MMRF1705_1_BM_CD138pos_T1_KBS5U_L05784	WHITE	TMB_DB0	27.7467
MMRF1705_1_BM_CD138pos_T1_KBS5U_L05784	WHITE	TMB_DB0.001	29.48
MMRF1705_1_BM_CD138pos_T1_KBS5U_L05784	WHITE	TMB_DB0.01	35.24
MMRF1705_1_BM_CD138pos_T1_KBS5U_L05784	WHITE	TMB_Germline	3.97333
MMRF1710_1_BM_CD138pos_T1_KBS5U_L05547	WHITE	TMB_DB0	27.2
MMRF1710_1_BM_CD138pos_T1_KBS5U_L05547	WHITE	TMB_DB0.001	28.9733
MMRF1710_1_BM_CD138pos_T1_KBS5U_L05547	WHITE	TMB_DB0.01	34.3867
MMRF1710_1_BM_CD138pos_T1_KBS5U_L05547	WHITE	TMB_Germline	3.6
MMRF1713_1_BM_CD138pos_T1_KBS5U_L04817	BLACK	TMB_DB0	28.84
MMRF1713_1_BM_CD138pos_T1_KBS5U_L04817	BLACK	TMB_DB0.001	31.9733
MMRF1713_1_BM_CD138pos_T1_KBS5U_L04817	BLACK	TMB_DB0.01	44.5867
MMRF1713_1_BM_CD138pos_T1_KBS5U_L04817	BLACK	TMB_Germline	6.97333
MMRF1714_1_BM_CD138pos_T1_KBS5U_L04785	WHITE	TMB_DB0	25.52
MMRF1714_1_BM_CD138pos_T1_KBS5U_L04785	WHITE	TMB_DB0.001	27.3733
MMRF1714_1_BM_CD138pos_T1_KBS5U_L04785	WHITE	TMB_DB0.01	33.1333
MMRF1714_1_BM_CD138pos_T1_KBS5U_L04785	WHITE	TMB_Germline	3.68
MMRF1715_1_BM_CD138pos_T1_KBS5U_L04824	WHITE	TMB_DB0	25.4133
MMRF1715_1_BM_CD138pos_T1_KBS5U_L04824	WHITE	TMB_DB0.001	27.0533
MMRF1715_1_BM_CD138pos_T1_KBS5U_L04824	WHITE	TMB_DB0.01	32.12
MMRF1715_1_BM_CD138pos_T1_KBS5U_L04824	WHITE	TMB_Germline	5.54667
MMRF1716_1_BM_CD138pos_T1_KBS5U_L05783	WHITE	TMB_DB0	28.08
MMRF1716_1_BM_CD138pos_T1_KBS5U_L05783	WHITE	TMB_DB0.001	30
MMRF1716_1_BM_CD138pos_T1_KBS5U_L05783	WHITE	TMB_DB0.01	35.5067
MMRF1716_1_BM_CD138pos_T1_KBS5U_L05783	WHITE	TMB_Germline	6.57333
MMRF1717_1_BM_CD138pos_T2_KBS5U_L05833	WHITE	TMB_DB0	25.0267
MMRF1717_1_BM_CD138pos_T2_KBS5U_L05833	WHITE	TMB_DB0.001	26.5733
MMRF1717_1_BM_CD138pos_T2_KBS5U_L05833	WHITE	TMB_DB0.01	31.96
MMRF1717_1_BM_CD138pos_T2_KBS5U_L05833	WHITE	TMB_Germline	4.76
MMRF1719_1_BM_CD138pos_T1_KBS5U_K11309	WHITE	TMB_DB0	23.2533
MMRF1719_1_BM_CD138pos_T1_KBS5U_K11309	WHITE	TMB_DB0.001	24.6267
MMRF1719_1_BM_CD138pos_T1_KBS5U_K11309	WHITE	TMB_DB0.01	30.0133
MMRF1719_1_BM_CD138pos_T1_KBS5U_K11309	WHITE	TMB_Germline	5.46667
MMRF1720_1_BM_CD138pos_T1_KBS5U_L04823	WHITE	TMB_DB0	24.1067
MMRF1720_1_BM_CD138pos_T1_KBS5U_L04823	WHITE	TMB_DB0.001	25.8933
MMRF1720_1_BM_CD138pos_T1_KBS5U_L04823	WHITE	TMB_DB0.01	31.2667
MMRF1720_1_BM_CD138pos_T1_KBS5U_L04823	WHITE	TMB_Germline	3.4
MMRF1721_1_BM_CD138pos_T1_KBS5U_L04788	WHITE	TMB_DB0	25.5467
MMRF1721_1_BM_CD138pos_T1_KBS5U_L04788	WHITE	TMB_DB0.001	28.3733
MMRF1721_1_BM_CD138pos_T1_KBS5U_L04788	WHITE	TMB_DB0.01	33.88
MMRF1721_1_BM_CD138pos_T1_KBS5U_L04788	WHITE	TMB_Germline	5.08
MMRF1722_1_BM_CD138pos_T1_KBS5U_L04818	WHITE	TMB_DB0	22.6667
MMRF1722_1_BM_CD138pos_T1_KBS5U_L04818	WHITE	TMB_DB0.001	24.24
MMRF1722_1_BM_CD138pos_T1_KBS5U_L04818	WHITE	TMB_DB0.01	29.8533
MMRF1722_1_BM_CD138pos_T1_KBS5U_L04818	WHITE	TMB_Germline	2.65333
MMRF1723_1_BM_CD138pos_T1_KBS5U_L06439	WHITE	TMB_DB0	25.6
MMRF1723_1_BM_CD138pos_T1_KBS5U_L06439	WHITE	TMB_DB0.001	27.68
MMRF1723_1_BM_CD138pos_T1_KBS5U_L06439	WHITE	TMB_DB0.01	33.28
MMRF1723_1_BM_CD138pos_T1_KBS5U_L06439	WHITE	TMB_Germline	5.82667
MMRF1725_1_BM_CD138pos_T2_KBS5U_L05363	WHITE	TMB_DB0	23.4133
MMRF1725_1_BM_CD138pos_T2_KBS5U_L05363	WHITE	TMB_DB0.001	24.96
MMRF1725_1_BM_CD138pos_T2_KBS5U_L05363	WHITE	TMB_DB0.01	30.2133
MMRF1725_1_BM_CD138pos_T2_KBS5U_L05363	WHITE	TMB_Germline	4.22667
MMRF1726_1_BM_CD138pos_T1_KBS5U_L05072	WHITE	TMB_DB0	26.2133
MMRF1726_1_BM_CD138pos_T1_KBS5U_L05072	WHITE	TMB_DB0.001	27.8667
MMRF1726_1_BM_CD138pos_T1_KBS5U_L05072	WHITE	TMB_DB0.01	33.0933
MMRF1726_1_BM_CD138pos_T1_KBS5U_L05072	WHITE	TMB_Germline	6.22667
MMRF1727_1_BM_CD138pos_T1_KBS5U_L07225	WHITE	TMB_DB0	26.4133
MMRF1727_1_BM_CD138pos_T1_KBS5U_L07225	WHITE	TMB_DB0.001	28.16
MMRF1727_1_BM_CD138pos_T1_KBS5U_L07225	WHITE	TMB_DB0.01	33.3333
MMRF1727_1_BM_CD138pos_T1_KBS5U_L07225	WHITE	TMB_Germline	3.37333
MMRF1730_1_BM_CD138pos_T1_KBS5U_L04786	WHITE	TMB_DB0	22.1733
MMRF1730_1_BM_CD138pos_T1_KBS5U_L04786	WHITE	TMB_DB0.001	23.6
MMRF1730_1_BM_CD138pos_T1_KBS5U_L04786	WHITE	TMB_DB0.01	28.8933
MMRF1730_1_BM_CD138pos_T1_KBS5U_L04786	WHITE	TMB_Germline	4.37333
MMRF1730_2_BM_CD138pos_T1_KHS5U_L16540	WHITE	TMB_DB0	23.6
MMRF1730_2_BM_CD138pos_T1_KHS5U_L16540	WHITE	TMB_DB0.001	25.0267
MMRF1730_2_BM_CD138pos_T1_KHS5U_L16540	WHITE	TMB_DB0.01	30.44
MMRF1730_2_BM_CD138pos_T1_KHS5U_L16540	WHITE	TMB_Germline	4.02667
MMRF1731_1_BM_CD138pos_T1_KBS5U_L06421	WHITE	TMB_DB0	25.7867
MMRF1731_1_BM_CD138pos_T1_KBS5U_L06421	WHITE	TMB_DB0.001	27.4667
MMRF1731_1_BM_CD138pos_T1_KBS5U_L06421	WHITE	TMB_DB0.01	33
MMRF1731_1_BM_CD138pos_T1_KBS5U_L06421	WHITE	TMB_Germline	4.42667
MMRF1731_2_BM_CD138pos_T1_KHS5U_L14851	WHITE	TMB_DB0	25.92
MMRF1731_2_BM_CD138pos_T1_KHS5U_L14851	WHITE	TMB_DB0.001	27.68
MMRF1731_2_BM_CD138pos_T1_KHS5U_L14851	WHITE	TMB_DB0.01	33.2667
MMRF1731_2_BM_CD138pos_T1_KHS5U_L14851	WHITE	TMB_Germline	3.13333
MMRF1733_1_BM_CD138pos_T1_KBS5U_K11329	WHITE	TMB_DB0	25.3067
MMRF1733_1_BM_CD138pos_T1_KBS5U_K11329	WHITE	TMB_DB0.001	27.2133
MMRF1733_1_BM_CD138pos_T1_KBS5U_K11329	WHITE	TMB_DB0.01	32.3733
MMRF1733_1_BM_CD138pos_T1_KBS5U_K11329	WHITE	TMB_Germline	3.76
MMRF1735_1_BM_CD138pos_T1_KBS5U_L04793	WHITE	TMB_DB0	24.36
MMRF1735_1_BM_CD138pos_T1_KBS5U_L04793	WHITE	TMB_DB0.001	25.88
MMRF1735_1_BM_CD138pos_T1_KBS5U_L04793	WHITE	TMB_DB0.01	31.2
MMRF1735_1_BM_CD138pos_T1_KBS5U_L04793	WHITE	TMB_Germline	5.29333
MMRF1736_1_BM_CD138pos_T1_KBS5U_K11321	WHITE	TMB_DB0	25.5733
MMRF1736_1_BM_CD138pos_T1_KBS5U_K11321	WHITE	TMB_DB0.001	27.2933
MMRF1736_1_BM_CD138pos_T1_KBS5U_K11321	WHITE	TMB_DB0.01	32.6267
MMRF1736_1_BM_CD138pos_T1_KBS5U_K11321	WHITE	TMB_Germline	6.4
MMRF1736_2_BM_CD138pos_T1_KHS5U_L19528	WHITE	TMB_DB0	26.3067
MMRF1736_2_BM_CD138pos_T1_KHS5U_L19528	WHITE	TMB_DB0.001	28.0133
MMRF1736_2_BM_CD138pos_T1_KHS5U_L19528	WHITE	TMB_DB0.01	33.3467
MMRF1736_2_BM_CD138pos_T1_KHS5U_L19528	WHITE	TMB_Germline	6.64
MMRF1739_1_BM_CD138pos_T1_KBS5U_L04794	BLACK	TMB_DB0	27.9067
MMRF1739_1_BM_CD138pos_T1_KBS5U_L04794	BLACK	TMB_DB0.001	31.3733
MMRF1739_1_BM_CD138pos_T1_KBS5U_L04794	BLACK	TMB_DB0.01	44.0533
MMRF1739_1_BM_CD138pos_T1_KBS5U_L04794	BLACK	TMB_Germline	3.77333
MMRF1739_2_BM_CD138pos_T1_KHS5U_L19531	BLACK	TMB_DB0	29.1333
MMRF1739_2_BM_CD138pos_T1_KHS5U_L19531	BLACK	TMB_DB0.001	32.5867
MMRF1739_2_BM_CD138pos_T1_KHS5U_L19531	BLACK	TMB_DB0.01	45.1067
MMRF1739_2_BM_CD138pos_T1_KHS5U_L19531	BLACK	TMB_Germline	6.69333
MMRF1740_1_BM_CD138pos_T1_KBS5U_L05548	WHITE	TMB_DB0	26.4133
MMRF1740_1_BM_CD138pos_T1_KBS5U_L05548	WHITE	TMB_DB0.001	29.5733
MMRF1740_1_BM_CD138pos_T1_KBS5U_L05548	WHITE	TMB_DB0.01	35.4133
MMRF1740_1_BM_CD138pos_T1_KBS5U_L05548	WHITE	TMB_Germline	3.28
MMRF1744_1_BM_CD138pos_T1_KBS5U_L04791	WHITE	TMB_DB0	24.9067
MMRF1744_1_BM_CD138pos_T1_KBS5U_L04791	WHITE	TMB_DB0.001	26.9467
MMRF1744_1_BM_CD138pos_T1_KBS5U_L04791	WHITE	TMB_DB0.01	32.16
MMRF1744_1_BM_CD138pos_T1_KBS5U_L04791	WHITE	TMB_Germline	5.4
MMRF1746_1_BM_CD138pos_T2_KBS5U_K11931	BLACK	TMB_DB0	28.72
MMRF1746_1_BM_CD138pos_T2_KBS5U_K11931	BLACK	TMB_DB0.001	31.88
MMRF1746_1_BM_CD138pos_T2_KBS5U_K11931	BLACK	TMB_DB0.01	44.5733
MMRF1746_1_BM_CD138pos_T2_KBS5U_K11931	BLACK	TMB_Germline	4.12
MMRF1749_1_BM_CD138pos_T1_KBS5U_K11935	WHITE	TMB_DB0	24.92
MMRF1749_1_BM_CD138pos_T1_KBS5U_K11935	WHITE	TMB_DB0.001	27.0533
MMRF1749_1_BM_CD138pos_T1_KBS5U_K11935	WHITE	TMB_DB0.01	32.0667
MMRF1749_1_BM_CD138pos_T1_KBS5U_K11935	WHITE	TMB_Germline	12.32
MMRF1750_1_BM_CD138pos_T1_KBS5U_K11914	WHITE	TMB_DB0	26.1333
MMRF1750_1_BM_CD138pos_T1_KBS5U_K11914	WHITE	TMB_DB0.001	28.48
MMRF1750_1_BM_CD138pos_T1_KBS5U_K11914	WHITE	TMB_DB0.01	33.88
MMRF1750_1_BM_CD138pos_T1_KBS5U_K11914	WHITE	TMB_Germline	5.21333
MMRF1755_1_BM_CD138pos_T1_KHS5U_L08693	WHITE	TMB_DB0	24.8667
MMRF1755_1_BM_CD138pos_T1_KHS5U_L08693	WHITE	TMB_DB0.001	26.6933
MMRF1755_1_BM_CD138pos_T1_KHS5U_L08693	WHITE	TMB_DB0.01	31.9867
MMRF1755_1_BM_CD138pos_T1_KHS5U_L08693	WHITE	TMB_Germline	3.6
MMRF1758_1_BM_CD138pos_T1_KBS5U_L04787	BLACK	TMB_DB0	27.0133
MMRF1758_1_BM_CD138pos_T1_KBS5U_L04787	BLACK	TMB_DB0.001	29.7067
MMRF1758_1_BM_CD138pos_T1_KBS5U_L04787	BLACK	TMB_DB0.01	40.3733
MMRF1758_1_BM_CD138pos_T1_KBS5U_L04787	BLACK	TMB_Germline	8.22667
MMRF1759_1_BM_CD138pos_T1_KBS5U_L05549	WHITE	TMB_DB0	24.3467
MMRF1759_1_BM_CD138pos_T1_KBS5U_L05549	WHITE	TMB_DB0.001	26.24
MMRF1759_1_BM_CD138pos_T1_KBS5U_L05549	WHITE	TMB_DB0.01	31.48
MMRF1759_1_BM_CD138pos_T1_KBS5U_L05549	WHITE	TMB_Germline	3.4
MMRF1760_1_BM_CD138pos_T1_KHS5U_L12896	BLACK	TMB_DB0	28.52
MMRF1760_1_BM_CD138pos_T1_KHS5U_L12896	BLACK	TMB_DB0.001	31.3333
MMRF1760_1_BM_CD138pos_T1_KHS5U_L12896	BLACK	TMB_DB0.01	43.6133
MMRF1760_1_BM_CD138pos_T1_KHS5U_L12896	BLACK	TMB_Germline	3.88
MMRF1761_1_BM_CD138pos_T2_KBS5U_K11929	WHITE	TMB_DB0	24.6133
MMRF1761_1_BM_CD138pos_T2_KBS5U_K11929	WHITE	TMB_DB0.001	26.3467
MMRF1761_1_BM_CD138pos_T2_KBS5U_K11929	WHITE	TMB_DB0.01	31.7067
MMRF1761_1_BM_CD138pos_T2_KBS5U_K11929	WHITE	TMB_Germline	3.93333
MMRF1763_1_BM_CD138pos_T1_KBS5U_L06440	WHITE	TMB_DB0	24.2667
MMRF1763_1_BM_CD138pos_T1_KBS5U_L06440	WHITE	TMB_DB0.001	26.0267
MMRF1763_1_BM_CD138pos_T1_KBS5U_L06440	WHITE	TMB_DB0.01	31.04
MMRF1763_1_BM_CD138pos_T1_KBS5U_L06440	WHITE	TMB_Germline	3.62667
MMRF1766_1_BM_CD138pos_T1_KBS5U_L05769	WHITE	TMB_DB0	23.8933
MMRF1766_1_BM_CD138pos_T1_KBS5U_L05769	WHITE	TMB_DB0.001	25.5333
MMRF1766_1_BM_CD138pos_T1_KBS5U_L05769	WHITE	TMB_DB0.01	31.2933
MMRF1766_1_BM_CD138pos_T1_KBS5U_L05769	WHITE	TMB_Germline	3.57333
MMRF1768_1_BM_CD138pos_T1_KBS5U_K11303	WHITE	TMB_DB0	25.3867
MMRF1768_1_BM_CD138pos_T1_KBS5U_K11303	WHITE	TMB_DB0.001	27.7333
MMRF1768_1_BM_CD138pos_T1_KBS5U_K11303	WHITE	TMB_DB0.01	33.3867
MMRF1768_1_BM_CD138pos_T1_KBS5U_K11303	WHITE	TMB_Germline	4.90667
MMRF1773_1_BM_CD138pos_T1_KBS5U_K11311	BLACK	TMB_DB0	27.4933
MMRF1773_1_BM_CD138pos_T1_KBS5U_K11311	BLACK	TMB_DB0.001	30.6667
MMRF1773_1_BM_CD138pos_T1_KBS5U_K11311	BLACK	TMB_DB0.01	42.9467
MMRF1773_1_BM_CD138pos_T1_KBS5U_K11311	BLACK	TMB_Germline	4.53333
MMRF1774_1_BM_CD138pos_T2_KBS5U_K11910	WHITE	TMB_DB0	24.8
MMRF1774_1_BM_CD138pos_T2_KBS5U_K11910	WHITE	TMB_DB0.001	26.4933
MMRF1774_1_BM_CD138pos_T2_KBS5U_K11910	WHITE	TMB_DB0.01	31.8933
MMRF1774_1_BM_CD138pos_T2_KBS5U_K11910	WHITE	TMB_Germline	4.98667
MMRF1775_1_BM_CD138pos_T1_KBS5U_K11331	BLACK	TMB_DB0	28.96
MMRF1775_1_BM_CD138pos_T1_KBS5U_K11331	BLACK	TMB_DB0.001	32.28
MMRF1775_1_BM_CD138pos_T1_KBS5U_K11331	BLACK	TMB_DB0.01	45.4667
MMRF1775_1_BM_CD138pos_T1_KBS5U_K11331	BLACK	TMB_Germline	3.42667
MMRF1777_1_BM_CD138pos_T1_KBS5U_K11345	WHITE	TMB_DB0	24.88
MMRF1777_1_BM_CD138pos_T1_KBS5U_K11345	WHITE	TMB_DB0.001	26.6933
MMRF1777_1_BM_CD138pos_T1_KBS5U_K11345	WHITE	TMB_DB0.01	31.6133
MMRF1777_1_BM_CD138pos_T1_KBS5U_K11345	WHITE	TMB_Germline	3.28
MMRF1778_1_BM_CD138pos_T1_KBS5U_K11890	WHITE	TMB_DB0	24.3733
MMRF1778_1_BM_CD138pos_T1_KBS5U_K11890	WHITE	TMB_DB0.001	26.16
MMRF1778_1_BM_CD138pos_T1_KBS5U_K11890	WHITE	TMB_DB0.01	31.5867
MMRF1778_1_BM_CD138pos_T1_KBS5U_K11890	WHITE	TMB_Germline	6.70667
MMRF1778_1_PB_CD138pos_T3_KBS5U_K11893	WHITE	TMB_DB0	24.8267
MMRF1778_1_PB_CD138pos_T3_KBS5U_K11893	WHITE	TMB_DB0.001	26.6133
MMRF1778_1_PB_CD138pos_T3_KBS5U_K11893	WHITE	TMB_DB0.01	32.0267
MMRF1778_1_PB_CD138pos_T3_KBS5U_K11893	WHITE	TMB_Germline	5.97333
MMRF1780_1_BM_CD138pos_T1_KBS5U_L06422	BLACK	TMB_DB0	27.8133
MMRF1780_1_BM_CD138pos_T1_KBS5U_L06422	BLACK	TMB_DB0.001	31.1067
MMRF1780_1_BM_CD138pos_T1_KBS5U_L06422	BLACK	TMB_DB0.01	43.7333
MMRF1780_1_BM_CD138pos_T1_KBS5U_L06422	BLACK	TMB_Germline	4.2
MMRF1781_1_BM_CD138pos_T1_KBS5U_L06441	WHITE	TMB_DB0	26.1467
MMRF1781_1_BM_CD138pos_T1_KBS5U_L06441	WHITE	TMB_DB0.001	28.04
MMRF1781_1_BM_CD138pos_T1_KBS5U_L06441	WHITE	TMB_DB0.01	32.9867
MMRF1781_1_BM_CD138pos_T1_KBS5U_L06441	WHITE	TMB_Germline	4.8
MMRF1782_1_BM_CD138pos_T1_KBS5U_K11341	WHITE	TMB_DB0	25.0933
MMRF1782_1_BM_CD138pos_T1_KBS5U_K11341	WHITE	TMB_DB0.001	27.5333
MMRF1782_1_BM_CD138pos_T1_KBS5U_K11341	WHITE	TMB_DB0.01	32.9867
MMRF1782_1_BM_CD138pos_T1_KBS5U_K11341	WHITE	TMB_Germline	5.70667
MMRF1783_1_BM_CD138pos_T1_KBS5U_L05381	WHITE	TMB_DB0	24.7467
MMRF1783_1_BM_CD138pos_T1_KBS5U_L05381	WHITE	TMB_DB0.001	26.6533
MMRF1783_1_BM_CD138pos_T1_KBS5U_L05381	WHITE	TMB_DB0.01	31.7067
MMRF1783_1_BM_CD138pos_T1_KBS5U_L05381	WHITE	TMB_Germline	3.69333
MMRF1783_2_BM_CD138pos_T1_KHS5U_L11614	WHITE	TMB_DB0	26.28
MMRF1783_2_BM_CD138pos_T1_KHS5U_L11614	WHITE	TMB_DB0.001	28.2
MMRF1783_2_BM_CD138pos_T1_KHS5U_L11614	WHITE	TMB_DB0.01	33.3333
MMRF1783_2_BM_CD138pos_T1_KHS5U_L11614	WHITE	TMB_Germline	3.57333
MMRF1784_1_BM_CD138pos_T1_KBS5U_L06442	WHITE	TMB_DB0	24.6667
MMRF1784_1_BM_CD138pos_T1_KBS5U_L06442	WHITE	TMB_DB0.001	26.5067
MMRF1784_1_BM_CD138pos_T1_KBS5U_L06442	WHITE	TMB_DB0.01	31.84
MMRF1784_1_BM_CD138pos_T1_KBS5U_L06442	WHITE	TMB_Germline	3.4
MMRF1786_1_BM_CD138pos_T1_KBS5U_L05537	BLACK	TMB_DB0	28.4267
MMRF1786_1_BM_CD138pos_T1_KBS5U_L05537	BLACK	TMB_DB0.001	31.3333
MMRF1786_1_BM_CD138pos_T1_KBS5U_L05537	BLACK	TMB_DB0.01	43.5733
MMRF1786_1_BM_CD138pos_T1_KBS5U_L05537	BLACK	TMB_Germline	8.25333
MMRF1786_2_BM_CD138pos_T1_KHS5U_L08850	BLACK	TMB_DB0	29.5067
MMRF1786_2_BM_CD138pos_T1_KHS5U_L08850	BLACK	TMB_DB0.001	32.5733
MMRF1786_2_BM_CD138pos_T1_KHS5U_L08850	BLACK	TMB_DB0.01	45.48
MMRF1786_2_BM_CD138pos_T1_KHS5U_L08850	BLACK	TMB_Germline	3.64
MMRF1787_1_BM_CD138pos_T1_KBS5U_L05075	WHITE	TMB_DB0	27.4533
MMRF1787_1_BM_CD138pos_T1_KBS5U_L05075	WHITE	TMB_DB0.001	30.56
MMRF1787_1_BM_CD138pos_T1_KBS5U_L05075	WHITE	TMB_DB0.01	35.8667
MMRF1787_1_BM_CD138pos_T1_KBS5U_L05075	WHITE	TMB_Germline	3.94667
MMRF1790_1_BM_CD138pos_T1_KBS5U_L07231	WHITE	TMB_DB0	25.8667
MMRF1790_1_BM_CD138pos_T1_KBS5U_L07231	WHITE	TMB_DB0.001	27.68
MMRF1790_1_BM_CD138pos_T1_KBS5U_L07231	WHITE	TMB_DB0.01	32.96
MMRF1790_1_BM_CD138pos_T1_KBS5U_L07231	WHITE	TMB_Germline	4.78667
MMRF1790_2_BM_CD138pos_T1_KHS5U_L11096	WHITE	TMB_DB0	27.3467
MMRF1790_2_BM_CD138pos_T1_KHS5U_L11096	WHITE	TMB_DB0.001	29.16
MMRF1790_2_BM_CD138pos_T1_KHS5U_L11096	WHITE	TMB_DB0.01	34.5333
MMRF1790_2_BM_CD138pos_T1_KHS5U_L11096	WHITE	TMB_Germline	4.12
MMRF1790_3_BM_CD138pos_T1_KHS5U_L14850	WHITE	TMB_DB0	28.5067
MMRF1790_3_BM_CD138pos_T1_KHS5U_L14850	WHITE	TMB_DB0.001	30.3333
MMRF1790_3_BM_CD138pos_T1_KHS5U_L14850	WHITE	TMB_DB0.01	35.7067
MMRF1790_3_BM_CD138pos_T1_KHS5U_L14850	WHITE	TMB_Germline	4.18667
MMRF1790_4_BM_CD138pos_T1_KHS5U_L16587	WHITE	TMB_DB0	28.3733
MMRF1790_4_BM_CD138pos_T1_KHS5U_L16587	WHITE	TMB_DB0.001	30.2
MMRF1790_4_BM_CD138pos_T1_KHS5U_L16587	WHITE	TMB_DB0.01	35.5067
MMRF1790_4_BM_CD138pos_T1_KHS5U_L16587	WHITE	TMB_Germline	4.85333
MMRF1790_4_PB_CD138pos_T2_KHS5U_L16589	WHITE	TMB_DB0	27.9867
MMRF1790_4_PB_CD138pos_T2_KHS5U_L16589	WHITE	TMB_DB0.001	29.8133
MMRF1790_4_PB_CD138pos_T2_KHS5U_L16589	WHITE	TMB_DB0.01	35.1067
MMRF1790_4_PB_CD138pos_T2_KHS5U_L16589	WHITE	TMB_Germline	4.48
MMRF1792_1_BM_CD138pos_T1_KBS5U_K11349	WHITE	TMB_DB0	29.3733
MMRF1792_1_BM_CD138pos_T1_KBS5U_K11349	WHITE	TMB_DB0.001	31.2667
MMRF1792_1_BM_CD138pos_T1_KBS5U_K11349	WHITE	TMB_DB0.01	36.12
MMRF1792_1_BM_CD138pos_T1_KBS5U_K11349	WHITE	TMB_Germline	6.30667
MMRF1793_1_BM_CD138pos_T1_KBS5U_K11896	BLACK	TMB_DB0	30.84
MMRF1793_1_BM_CD138pos_T1_KBS5U_K11896	BLACK	TMB_DB0.001	33.92
MMRF1793_1_BM_CD138pos_T1_KBS5U_K11896	BLACK	TMB_DB0.01	45.72
MMRF1793_1_BM_CD138pos_T1_KBS5U_K11896	BLACK	TMB_Germline	15.84
MMRF1794_1_BM_CD138pos_T1_KBS5U_L06443	WHITE	TMB_DB0	29.2133
MMRF1794_1_BM_CD138pos_T1_KBS5U_L06443	WHITE	TMB_DB0.001	31.5867
MMRF1794_1_BM_CD138pos_T1_KBS5U_L06443	WHITE	TMB_DB0.01	37.28
MMRF1794_1_BM_CD138pos_T1_KBS5U_L06443	WHITE	TMB_Germline	5.09333
MMRF1795_1_BM_CD138pos_T1_KBS5U_K11333	WHITE	TMB_DB0	27.4133
MMRF1795_1_BM_CD138pos_T1_KBS5U_K11333	WHITE	TMB_DB0.001	29.0933
MMRF1795_1_BM_CD138pos_T1_KBS5U_K11333	WHITE	TMB_DB0.01	34.3867
MMRF1795_1_BM_CD138pos_T1_KBS5U_K11333	WHITE	TMB_Germline	7.10667
MMRF1795_2_BM_CD138pos_T1_KHS5U_L19543	WHITE	TMB_DB0	27.8533
MMRF1795_2_BM_CD138pos_T1_KHS5U_L19543	WHITE	TMB_DB0.001	29.4933
MMRF1795_2_BM_CD138pos_T1_KHS5U_L19543	WHITE	TMB_DB0.01	34.8133
MMRF1795_2_BM_CD138pos_T1_KHS5U_L19543	WHITE	TMB_Germline	7.65333
MMRF1796_1_BM_CD138pos_T1_KBS5U_K11323	WHITE	TMB_DB0	50.9867
MMRF1796_1_BM_CD138pos_T1_KBS5U_K11323	WHITE	TMB_DB0.001	53.2
MMRF1796_1_BM_CD138pos_T1_KBS5U_K11323	WHITE	TMB_DB0.01	58.28
MMRF1796_1_BM_CD138pos_T1_KBS5U_K11323	WHITE	TMB_Germline	28.1467
MMRF1797_1_BM_CD138pos_T1_KBS5U_K11313	WHITE	TMB_DB0	26.8933
MMRF1797_1_BM_CD138pos_T1_KBS5U_K11313	WHITE	TMB_DB0.001	28.6
MMRF1797_1_BM_CD138pos_T1_KBS5U_K11313	WHITE	TMB_DB0.01	33.76
MMRF1797_1_BM_CD138pos_T1_KBS5U_K11313	WHITE	TMB_Germline	4.65333
MMRF1801_1_BM_CD138pos_T1_KBS5U_L05382	WHITE	TMB_DB0	32.96
MMRF1801_1_BM_CD138pos_T1_KBS5U_L05382	WHITE	TMB_DB0.001	34.6267
MMRF1801_1_BM_CD138pos_T1_KBS5U_L05382	WHITE	TMB_DB0.01	40.1467
MMRF1801_1_BM_CD138pos_T1_KBS5U_L05382	WHITE	TMB_Germline	11.1067
MMRF1802_1_BM_CD138pos_T1_KBS5U_L05076	WHITE	TMB_DB0	28.36
MMRF1802_1_BM_CD138pos_T1_KBS5U_L05076	WHITE	TMB_DB0.001	29.9333
MMRF1802_1_BM_CD138pos_T1_KBS5U_L05076	WHITE	TMB_DB0.01	35.1867
MMRF1802_1_BM_CD138pos_T1_KBS5U_L05076	WHITE	TMB_Germline	5.13333
MMRF1803_1_BM_CD138pos_T1_KBS5U_L06444	WHITE	TMB_DB0	28.12
MMRF1803_1_BM_CD138pos_T1_KBS5U_L06444	WHITE	TMB_DB0.001	29.9467
MMRF1803_1_BM_CD138pos_T1_KBS5U_L06444	WHITE	TMB_DB0.01	35.08
MMRF1803_1_BM_CD138pos_T1_KBS5U_L06444	WHITE	TMB_Germline	6.04
MMRF1805_1_BM_CD138pos_T1_KHS5U_L14858	BLACK	TMB_DB0	31.3867
MMRF1805_1_BM_CD138pos_T1_KHS5U_L14858	BLACK	TMB_DB0.001	34.2133
MMRF1805_1_BM_CD138pos_T1_KHS5U_L14858	BLACK	TMB_DB0.01	47.24
MMRF1805_1_BM_CD138pos_T1_KHS5U_L14858	BLACK	TMB_Germline	3.44
MMRF1808_1_BM_CD138pos_T1_KBS5U_K11305	WHITE	TMB_DB0	26.36
MMRF1808_1_BM_CD138pos_T1_KBS5U_K11305	WHITE	TMB_DB0.001	28.6
MMRF1808_1_BM_CD138pos_T1_KBS5U_K11305	WHITE	TMB_DB0.01	34.32
MMRF1808_1_BM_CD138pos_T1_KBS5U_K11305	WHITE	TMB_Germline	3.74667
MMRF1810_1_BM_CD138pos_T1_KBS5U_K11325	WHITE	TMB_DB0	25.68
MMRF1810_1_BM_CD138pos_T1_KBS5U_K11325	WHITE	TMB_DB0.001	27.3733
MMRF1810_1_BM_CD138pos_T1_KBS5U_K11325	WHITE	TMB_DB0.01	32.48
MMRF1810_1_BM_CD138pos_T1_KBS5U_K11325	WHITE	TMB_Germline	6.6
MMRF1814_1_BM_CD138pos_T1_KBS5U_L07219	BLACK	TMB_DB0	30.6533
MMRF1814_1_BM_CD138pos_T1_KBS5U_L07219	BLACK	TMB_DB0.001	34.16
MMRF1814_1_BM_CD138pos_T1_KBS5U_L07219	BLACK	TMB_DB0.01	46.9867
MMRF1814_1_BM_CD138pos_T1_KBS5U_L07219	BLACK	TMB_Germline	5.76
MMRF1815_1_BM_CD138pos_T1_KBS5U_K11317	BLACK	TMB_DB0	30.6933
MMRF1815_1_BM_CD138pos_T1_KBS5U_K11317	BLACK	TMB_DB0.001	33.64
MMRF1815_1_BM_CD138pos_T1_KBS5U_K11317	BLACK	TMB_DB0.01	45.88
MMRF1815_1_BM_CD138pos_T1_KBS5U_K11317	BLACK	TMB_Germline	8.48
MMRF1816_1_BM_CD138pos_T1_KBS5U_L06446	WHITE	TMB_DB0	26.2533
MMRF1816_1_BM_CD138pos_T1_KBS5U_L06446	WHITE	TMB_DB0.001	27.9333
MMRF1816_1_BM_CD138pos_T1_KBS5U_L06446	WHITE	TMB_DB0.01	33.24
MMRF1816_1_BM_CD138pos_T1_KBS5U_L06446	WHITE	TMB_Germline	7.46667
MMRF1820_1_BM_CD138pos_T1_KBS5U_L06447	WHITE	TMB_DB0	28.2667
MMRF1820_1_BM_CD138pos_T1_KBS5U_L06447	WHITE	TMB_DB0.001	30
MMRF1820_1_BM_CD138pos_T1_KBS5U_L06447	WHITE	TMB_DB0.01	35.56
MMRF1820_1_BM_CD138pos_T1_KBS5U_L06447	WHITE	TMB_Germline	4.12
MMRF1822_1_BM_CD138pos_T1_KBS5U_K11315	BLACK	TMB_DB0	30.7467
MMRF1822_1_BM_CD138pos_T1_KBS5U_K11315	BLACK	TMB_DB0.001	33.9733
MMRF1822_1_BM_CD138pos_T1_KBS5U_K11315	BLACK	TMB_DB0.01	45.1867
MMRF1822_1_BM_CD138pos_T1_KBS5U_K11315	BLACK	TMB_Germline	7.02667
MMRF1824_1_BM_CD138pos_T1_KBS5U_L07233	BLACK	TMB_DB0	32.2
MMRF1824_1_BM_CD138pos_T1_KBS5U_L07233	BLACK	TMB_DB0.001	35.24
MMRF1824_1_BM_CD138pos_T1_KBS5U_L07233	BLACK	TMB_DB0.01	47.7867
MMRF1824_1_BM_CD138pos_T1_KBS5U_L07233	BLACK	TMB_Germline	4.44
MMRF1825_1_BM_CD138pos_T1_KBS5U_K11335	WHITE	TMB_DB0	28.2533
MMRF1825_1_BM_CD138pos_T1_KBS5U_K11335	WHITE	TMB_DB0.001	30.2133
MMRF1825_1_BM_CD138pos_T1_KBS5U_K11335	WHITE	TMB_DB0.01	35.16
MMRF1825_1_BM_CD138pos_T1_KBS5U_K11335	WHITE	TMB_Germline	8.74667
MMRF1830_1_BM_CD138pos_T1_KBS5U_K11307	WHITE	TMB_DB0	25.3867
MMRF1830_1_BM_CD138pos_T1_KBS5U_K11307	WHITE	TMB_DB0.001	28.1467
MMRF1830_1_BM_CD138pos_T1_KBS5U_K11307	WHITE	TMB_DB0.01	33.4267
MMRF1830_1_BM_CD138pos_T1_KBS5U_K11307	WHITE	TMB_Germline	6.36
MMRF1831_1_BM_CD138pos_T1_KBS5U_K11327	WHITE	TMB_DB0	27.6667
MMRF1831_1_BM_CD138pos_T1_KBS5U_K11327	WHITE	TMB_DB0.001	29.8533
MMRF1831_1_BM_CD138pos_T1_KBS5U_K11327	WHITE	TMB_DB0.01	35.2933
MMRF1831_1_BM_CD138pos_T1_KBS5U_K11327	WHITE	TMB_Germline	9.21333
MMRF1832_1_BM_CD138pos_T1_KBS5U_L05385	BLACK	TMB_DB0	30.4133
MMRF1832_1_BM_CD138pos_T1_KBS5U_L05385	BLACK	TMB_DB0.001	33.4
MMRF1832_1_BM_CD138pos_T1_KBS5U_L05385	BLACK	TMB_DB0.01	44.56
MMRF1832_1_BM_CD138pos_T1_KBS5U_L05385	BLACK	TMB_Germline	6.32
MMRF1833_1_BM_CD138pos_T1_KBS5U_L05813	WHITE	TMB_DB0	27.4133
MMRF1833_1_BM_CD138pos_T1_KBS5U_L05813	WHITE	TMB_DB0.001	28.8533
MMRF1833_1_BM_CD138pos_T1_KBS5U_L05813	WHITE	TMB_DB0.01	33.88
MMRF1833_1_BM_CD138pos_T1_KBS5U_L05813	WHITE	TMB_Germline	8.73333
MMRF1834_1_BM_CD138pos_T1_KBS5U_L06448	WHITE	TMB_DB0	28.1067
MMRF1834_1_BM_CD138pos_T1_KBS5U_L06448	WHITE	TMB_DB0.001	29.8267
MMRF1834_1_BM_CD138pos_T1_KBS5U_L06448	WHITE	TMB_DB0.01	34.9867
MMRF1834_1_BM_CD138pos_T1_KBS5U_L06448	WHITE	TMB_Germline	3.96
MMRF1835_1_BM_CD138pos_T1_KBS5U_L05538	WHITE	TMB_DB0	29.4933
MMRF1835_1_BM_CD138pos_T1_KBS5U_L05538	WHITE	TMB_DB0.001	31.5067
MMRF1835_1_BM_CD138pos_T1_KBS5U_L05538	WHITE	TMB_DB0.01	36.4933
MMRF1835_1_BM_CD138pos_T1_KBS5U_L05538	WHITE	TMB_Germline	4.50667
MMRF1838_1_BM_CD138pos_T1_KBS5U_L07285	WHITE	TMB_DB0	28.16
MMRF1838_1_BM_CD138pos_T1_KBS5U_L07285	WHITE	TMB_DB0.001	29.92
MMRF1838_1_BM_CD138pos_T1_KBS5U_L07285	WHITE	TMB_DB0.01	35.3467
MMRF1838_1_BM_CD138pos_T1_KBS5U_L07285	WHITE	TMB_Germline	3.58667
MMRF1838_2_BM_CD138pos_T1_KBS5U_L07293	WHITE	TMB_DB0	29.3067
MMRF1838_2_BM_CD138pos_T1_KBS5U_L07293	WHITE	TMB_DB0.001	31.08
MMRF1838_2_BM_CD138pos_T1_KBS5U_L07293	WHITE	TMB_DB0.01	36.48
MMRF1838_2_BM_CD138pos_T1_KBS5U_L07293	WHITE	TMB_Germline	3.96
MMRF1838_3_BM_CD138pos_T1_KHS5U_L08123	WHITE	TMB_DB0	28.6933
MMRF1838_3_BM_CD138pos_T1_KHS5U_L08123	WHITE	TMB_DB0.001	30.4667
MMRF1838_3_BM_CD138pos_T1_KHS5U_L08123	WHITE	TMB_DB0.01	35.9067
MMRF1838_3_BM_CD138pos_T1_KHS5U_L08123	WHITE	TMB_Germline	3.78667
MMRF1839_1_BM_CD138pos_T1_KBS5U_L06424	WHITE	TMB_DB0	27.0533
MMRF1839_1_BM_CD138pos_T1_KBS5U_L06424	WHITE	TMB_DB0.001	28.5867
MMRF1839_1_BM_CD138pos_T1_KBS5U_L06424	WHITE	TMB_DB0.01	33.5333
MMRF1839_1_BM_CD138pos_T1_KBS5U_L06424	WHITE	TMB_Germline	9.29333
MMRF1841_1_BM_CD138pos_T1_KBS5U_L06449	WHITE	TMB_DB0	28.3733
MMRF1841_1_BM_CD138pos_T1_KBS5U_L06449	WHITE	TMB_DB0.001	30.2267
MMRF1841_1_BM_CD138pos_T1_KBS5U_L06449	WHITE	TMB_DB0.01	35.32
MMRF1841_1_BM_CD138pos_T1_KBS5U_L06449	WHITE	TMB_Germline	6.01333
MMRF1842_1_BM_CD138pos_T1_KBS5U_L05773	BLACK	TMB_DB0	30.0133
MMRF1842_1_BM_CD138pos_T1_KBS5U_L05773	BLACK	TMB_DB0.001	33.1333
MMRF1842_1_BM_CD138pos_T1_KBS5U_L05773	BLACK	TMB_DB0.01	45.6267
MMRF1842_1_BM_CD138pos_T1_KBS5U_L05773	BLACK	TMB_Germline	5.18667
MMRF1846_1_BM_CD138pos_T1_KBS5U_L05774	WHITE	TMB_DB0	27.4
MMRF1846_1_BM_CD138pos_T1_KBS5U_L05774	WHITE	TMB_DB0.001	29.04
MMRF1846_1_BM_CD138pos_T1_KBS5U_L05774	WHITE	TMB_DB0.01	34.3867
MMRF1846_1_BM_CD138pos_T1_KBS5U_L05774	WHITE	TMB_Germline	5.78667
MMRF1847_1_BM_CD138pos_T1_KBS5U_L05776	WHITE	TMB_DB0	26.68
MMRF1847_1_BM_CD138pos_T1_KBS5U_L05776	WHITE	TMB_DB0.001	28.3733
MMRF1847_1_BM_CD138pos_T1_KBS5U_L05776	WHITE	TMB_DB0.01	33.4267
MMRF1847_1_BM_CD138pos_T1_KBS5U_L05776	WHITE	TMB_Germline	6.6
MMRF1850_1_BM_CD138pos_T1_KBS5U_L06425	WHITE	TMB_DB0	27.92
MMRF1850_1_BM_CD138pos_T1_KBS5U_L06425	WHITE	TMB_DB0.001	29.7733
MMRF1850_1_BM_CD138pos_T1_KBS5U_L06425	WHITE	TMB_DB0.01	34.7333
MMRF1850_1_BM_CD138pos_T1_KBS5U_L06425	WHITE	TMB_Germline	4.34667
MMRF1851_1_BM_CD138pos_T1_KBS5U_L07287	WHITE	TMB_DB0	26.68
MMRF1851_1_BM_CD138pos_T1_KBS5U_L07287	WHITE	TMB_DB0.001	28.4933
MMRF1851_1_BM_CD138pos_T1_KBS5U_L07287	WHITE	TMB_DB0.01	33.32
MMRF1851_1_BM_CD138pos_T1_KBS5U_L07287	WHITE	TMB_Germline	5.76
MMRF1851_1_PB_CD138pos_T3_KBS5U_L07288	WHITE	TMB_DB0	27.1067
MMRF1851_1_PB_CD138pos_T3_KBS5U_L07288	WHITE	TMB_DB0.001	28.9333
MMRF1851_1_PB_CD138pos_T3_KBS5U_L07288	WHITE	TMB_DB0.01	33.8533
MMRF1851_1_PB_CD138pos_T3_KBS5U_L07288	WHITE	TMB_Germline	5.92
MMRF1855_1_BM_CD138pos_T1_KBS5U_L05777	WHITE	TMB_DB0	28.3333
MMRF1855_1_BM_CD138pos_T1_KBS5U_L05777	WHITE	TMB_DB0.001	30.3333
MMRF1855_1_BM_CD138pos_T1_KBS5U_L05777	WHITE	TMB_DB0.01	35.1867
MMRF1855_1_BM_CD138pos_T1_KBS5U_L05777	WHITE	TMB_Germline	10.0667
MMRF1856_1_BM_CD138pos_T1_KBS5U_L05778	WHITE	TMB_DB0	26.8933
MMRF1856_1_BM_CD138pos_T1_KBS5U_L05778	WHITE	TMB_DB0.001	28.6133
MMRF1856_1_BM_CD138pos_T1_KBS5U_L05778	WHITE	TMB_DB0.01	33.9867
MMRF1856_1_BM_CD138pos_T1_KBS5U_L05778	WHITE	TMB_Germline	3.94667
MMRF1857_1_BM_CD138pos_T1_KBS5U_L05779	WHITE	TMB_DB0	27.1067
MMRF1857_1_BM_CD138pos_T1_KBS5U_L05779	WHITE	TMB_DB0.001	30.04
MMRF1857_1_BM_CD138pos_T1_KBS5U_L05779	WHITE	TMB_DB0.01	35.4667
MMRF1857_1_BM_CD138pos_T1_KBS5U_L05779	WHITE	TMB_Germline	3.73333
MMRF1858_1_BM_CD138pos_T1_KBS5U_L05815	BLACK	TMB_DB0	31.1867
MMRF1858_1_BM_CD138pos_T1_KBS5U_L05815	BLACK	TMB_DB0.001	34.44
MMRF1858_1_BM_CD138pos_T1_KBS5U_L05815	BLACK	TMB_DB0.01	45.3733
MMRF1858_1_BM_CD138pos_T1_KBS5U_L05815	BLACK	TMB_Germline	8.2
MMRF1859_1_BM_CD138pos_T1_KBS5U_L05554	WHITE	TMB_DB0	28.04
MMRF1859_1_BM_CD138pos_T1_KBS5U_L05554	WHITE	TMB_DB0.001	30.7733
MMRF1859_1_BM_CD138pos_T1_KBS5U_L05554	WHITE	TMB_DB0.01	36.0933
MMRF1859_1_BM_CD138pos_T1_KBS5U_L05554	WHITE	TMB_Germline	4.85333
MMRF1860_1_BM_CD138pos_T1_KBS5U_L05553	WHITE	TMB_DB0	26.3867
MMRF1860_1_BM_CD138pos_T1_KBS5U_L05553	WHITE	TMB_DB0.001	28.1733
MMRF1860_1_BM_CD138pos_T1_KBS5U_L05553	WHITE	TMB_DB0.01	33.68
MMRF1860_1_BM_CD138pos_T1_KBS5U_L05553	WHITE	TMB_Germline	3.62667
MMRF1861_1_BM_CD138pos_T1_KBS5U_L07235	WHITE	TMB_DB0	29.1867
MMRF1861_1_BM_CD138pos_T1_KBS5U_L07235	WHITE	TMB_DB0.001	31.04
MMRF1861_1_BM_CD138pos_T1_KBS5U_L07235	WHITE	TMB_DB0.01	36.8667
MMRF1861_1_BM_CD138pos_T1_KBS5U_L07235	WHITE	TMB_Germline	7.36
MMRF1861_2_BM_CD138pos_T1_KHS5U_L17869	WHITE	TMB_DB0	26.12
MMRF1861_2_BM_CD138pos_T1_KHS5U_L17869	WHITE	TMB_DB0.001	27.92
MMRF1861_2_BM_CD138pos_T1_KHS5U_L17869	WHITE	TMB_DB0.01	33.6933
MMRF1861_2_BM_CD138pos_T1_KHS5U_L17869	WHITE	TMB_Germline	2.72
MMRF1862_1_BM_CD138pos_T1_KBS5U_L07237	WHITE	TMB_DB0	26.7467
MMRF1862_1_BM_CD138pos_T1_KBS5U_L07237	WHITE	TMB_DB0.001	28.6133
MMRF1862_1_BM_CD138pos_T1_KBS5U_L07237	WHITE	TMB_DB0.01	34.1867
MMRF1862_1_BM_CD138pos_T1_KBS5U_L07237	WHITE	TMB_Germline	3.78667
MMRF1865_1_BM_CD138pos_T1_KBS5U_L05555	WHITE	TMB_DB0	25.7733
MMRF1865_1_BM_CD138pos_T1_KBS5U_L05555	WHITE	TMB_DB0.001	27.7733
MMRF1865_1_BM_CD138pos_T1_KBS5U_L05555	WHITE	TMB_DB0.01	32.8
MMRF1865_1_BM_CD138pos_T1_KBS5U_L05555	WHITE	TMB_Germline	4.48
MMRF1866_1_BM_CD138pos_T1_KHS5U_L08689	BLACK	TMB_DB0	27.2
MMRF1866_1_BM_CD138pos_T1_KHS5U_L08689	BLACK	TMB_DB0.001	30.36
MMRF1866_1_BM_CD138pos_T1_KHS5U_L08689	BLACK	TMB_DB0.01	41.9733
MMRF1866_1_BM_CD138pos_T1_KHS5U_L08689	BLACK	TMB_Germline	4.14667
MMRF1867_1_BM_CD138pos_T1_KBS5U_L05785	WHITE	TMB_DB0	24.8533
MMRF1867_1_BM_CD138pos_T1_KBS5U_L05785	WHITE	TMB_DB0.001	26.7733
MMRF1867_1_BM_CD138pos_T1_KBS5U_L05785	WHITE	TMB_DB0.01	31.7733
MMRF1867_1_BM_CD138pos_T1_KBS5U_L05785	WHITE	TMB_Germline	3.92
MMRF1871_1_BM_CD138pos_T1_KBS5U_L05556	WHITE	TMB_DB0	25.7333
MMRF1871_1_BM_CD138pos_T1_KBS5U_L05556	WHITE	TMB_DB0.001	28.72
MMRF1871_1_BM_CD138pos_T1_KBS5U_L05556	WHITE	TMB_DB0.01	34.2267
MMRF1871_1_BM_CD138pos_T1_KBS5U_L05556	WHITE	TMB_Germline	5.74667
MMRF1873_1_BM_CD138pos_T1_KBS5U_L06450	WHITE	TMB_DB0	24.6933
MMRF1873_1_BM_CD138pos_T1_KBS5U_L06450	WHITE	TMB_DB0.001	26.36
MMRF1873_1_BM_CD138pos_T1_KBS5U_L06450	WHITE	TMB_DB0.01	31.5467
MMRF1873_1_BM_CD138pos_T1_KBS5U_L06450	WHITE	TMB_Germline	11.52
MMRF1876_1_BM_CD138pos_T1_KBS5U_L05557	WHITE	TMB_DB0	25.84
MMRF1876_1_BM_CD138pos_T1_KBS5U_L05557	WHITE	TMB_DB0.001	27.3067
MMRF1876_1_BM_CD138pos_T1_KBS5U_L05557	WHITE	TMB_DB0.01	32.4667
MMRF1876_1_BM_CD138pos_T1_KBS5U_L05557	WHITE	TMB_Germline	4.92
MMRF1879_1_BM_CD138pos_T1_KBS5U_L05786	BLACK	TMB_DB0	30.12
MMRF1879_1_BM_CD138pos_T1_KBS5U_L05786	BLACK	TMB_DB0.001	33.12
MMRF1879_1_BM_CD138pos_T1_KBS5U_L05786	BLACK	TMB_DB0.01	45
MMRF1879_1_BM_CD138pos_T1_KBS5U_L05786	BLACK	TMB_Germline	5.01333
MMRF1880_1_BM_CD138pos_T1_KBS5U_L07239	WHITE	TMB_DB0	26.3067
MMRF1880_1_BM_CD138pos_T1_KBS5U_L07239	WHITE	TMB_DB0.001	28.12
MMRF1880_1_BM_CD138pos_T1_KBS5U_L07239	WHITE	TMB_DB0.01	33.1333
MMRF1880_1_BM_CD138pos_T1_KBS5U_L07239	WHITE	TMB_Germline	3.78667
MMRF1880_2_BM_CD138pos_T1_KBS5U_L07221	WHITE	TMB_DB0	26.7467
MMRF1880_2_BM_CD138pos_T1_KBS5U_L07221	WHITE	TMB_DB0.001	28.56
MMRF1880_2_BM_CD138pos_T1_KBS5U_L07221	WHITE	TMB_DB0.01	33.5333
MMRF1880_2_BM_CD138pos_T1_KBS5U_L07221	WHITE	TMB_Germline	3.81333
MMRF1881_1_BM_CD138pos_T1_KBS5U_L05787	WHITE	TMB_DB0	26.0667
MMRF1881_1_BM_CD138pos_T1_KBS5U_L05787	WHITE	TMB_DB0.001	27.5733
MMRF1881_1_BM_CD138pos_T1_KBS5U_L05787	WHITE	TMB_DB0.01	32.28
MMRF1881_1_BM_CD138pos_T1_KBS5U_L05787	WHITE	TMB_Germline	4.41333
MMRF1882_1_BM_CD138pos_T1_KBS5U_L05789	WHITE	TMB_DB0	25.0667
MMRF1882_1_BM_CD138pos_T1_KBS5U_L05789	WHITE	TMB_DB0.001	26.92
MMRF1882_1_BM_CD138pos_T1_KBS5U_L05789	WHITE	TMB_DB0.01	32.1067
MMRF1882_1_BM_CD138pos_T1_KBS5U_L05789	WHITE	TMB_Germline	3.65333
MMRF1886_1_BM_CD138pos_T1_KBS5U_L05788	WHITE	TMB_DB0	25.9467
MMRF1886_1_BM_CD138pos_T1_KBS5U_L05788	WHITE	TMB_DB0.001	27.84
MMRF1886_1_BM_CD138pos_T1_KBS5U_L05788	WHITE	TMB_DB0.01	33.1467
MMRF1886_1_BM_CD138pos_T1_KBS5U_L05788	WHITE	TMB_Germline	4.48
MMRF1888_1_BM_CD138pos_T1_KHS5U_L08086	WHITE	TMB_DB0	24.5733
MMRF1888_1_BM_CD138pos_T1_KHS5U_L08086	WHITE	TMB_DB0.001	26.4667
MMRF1888_1_BM_CD138pos_T1_KHS5U_L08086	WHITE	TMB_DB0.01	31.8133
MMRF1888_1_BM_CD138pos_T1_KHS5U_L08086	WHITE	TMB_Germline	4.58667
MMRF1890_1_BM_CD138pos_T1_KBS5U_L05558	WHITE	TMB_DB0	24.6133
MMRF1890_1_BM_CD138pos_T1_KBS5U_L05558	WHITE	TMB_DB0.001	26.16
MMRF1890_1_BM_CD138pos_T1_KBS5U_L05558	WHITE	TMB_DB0.01	31.5333
MMRF1890_1_BM_CD138pos_T1_KBS5U_L05558	WHITE	TMB_Germline	7.94667
MMRF1891_1_BM_CD138pos_T1_KBS5U_L07243	WHITE	TMB_DB0	26.5333
MMRF1891_1_BM_CD138pos_T1_KBS5U_L07243	WHITE	TMB_DB0.001	28.1067
MMRF1891_1_BM_CD138pos_T1_KBS5U_L07243	WHITE	TMB_DB0.01	33.2267
MMRF1891_1_BM_CD138pos_T1_KBS5U_L07243	WHITE	TMB_Germline	5.18667
MMRF1893_1_BM_CD138pos_T1_KBS5U_L05559	WHITE	TMB_DB0	26.5333
MMRF1893_1_BM_CD138pos_T1_KBS5U_L05559	WHITE	TMB_DB0.001	28.3333
MMRF1893_1_BM_CD138pos_T1_KBS5U_L05559	WHITE	TMB_DB0.01	33.9733
MMRF1893_1_BM_CD138pos_T1_KBS5U_L05559	WHITE	TMB_Germline	3.93333
MMRF1895_1_BM_CD138pos_T1_KBS5U_L06427	WHITE	TMB_DB0	25.5733
MMRF1895_1_BM_CD138pos_T1_KBS5U_L06427	WHITE	TMB_DB0.001	27.16
MMRF1895_1_BM_CD138pos_T1_KBS5U_L06427	WHITE	TMB_DB0.01	32.2933
MMRF1895_1_BM_CD138pos_T1_KBS5U_L06427	WHITE	TMB_Germline	3.53333
MMRF1900_1_BM_CD138pos_T1_KBS5U_L05560	WHITE	TMB_DB0	25.84
MMRF1900_1_BM_CD138pos_T1_KBS5U_L05560	WHITE	TMB_DB0.001	27.4
MMRF1900_1_BM_CD138pos_T1_KBS5U_L05560	WHITE	TMB_DB0.01	32.8667
MMRF1900_1_BM_CD138pos_T1_KBS5U_L05560	WHITE	TMB_Germline	4.28
MMRF1908_1_BM_CD138pos_T1_KHS5U_L08108	WHITE	TMB_DB0	27.4
MMRF1908_1_BM_CD138pos_T1_KHS5U_L08108	WHITE	TMB_DB0.001	29.12
MMRF1908_1_BM_CD138pos_T1_KHS5U_L08108	WHITE	TMB_DB0.01	33.88
MMRF1908_1_BM_CD138pos_T1_KHS5U_L08108	WHITE	TMB_Germline	7.29333
MMRF1908_3_BM_CD138pos_T1_KHS5U_L17871	WHITE	TMB_DB0	27.0667
MMRF1908_3_BM_CD138pos_T1_KHS5U_L17871	WHITE	TMB_DB0.001	28.72
MMRF1908_3_BM_CD138pos_T1_KHS5U_L17871	WHITE	TMB_DB0.01	33.3733
MMRF1908_3_BM_CD138pos_T1_KHS5U_L17871	WHITE	TMB_Germline	11.6667
MMRF1910_1_BM_CD138pos_T1_KBS5U_L07295	WHITE	TMB_DB0	26.4
MMRF1910_1_BM_CD138pos_T1_KBS5U_L07295	WHITE	TMB_DB0.001	28.04
MMRF1910_1_BM_CD138pos_T1_KBS5U_L07295	WHITE	TMB_DB0.01	33.16
MMRF1910_1_BM_CD138pos_T1_KBS5U_L07295	WHITE	TMB_Germline	6.38667
MMRF1911_1_BM_CD138pos_T1_KBS5U_L07245	WHITE	TMB_DB0	25.7867
MMRF1911_1_BM_CD138pos_T1_KBS5U_L07245	WHITE	TMB_DB0.001	28.68
MMRF1911_1_BM_CD138pos_T1_KBS5U_L07245	WHITE	TMB_DB0.01	34.16
MMRF1911_1_BM_CD138pos_T1_KBS5U_L07245	WHITE	TMB_Germline	5.2
MMRF1912_1_BM_CD138pos_T3_KBS5U_L05850	WHITE	TMB_DB0	31.4
MMRF1912_1_BM_CD138pos_T3_KBS5U_L05850	WHITE	TMB_DB0.001	33.3067
MMRF1912_1_BM_CD138pos_T3_KBS5U_L05850	WHITE	TMB_DB0.01	38.72
MMRF1912_1_BM_CD138pos_T3_KBS5U_L05850	WHITE	TMB_Germline	10.2533
MMRF1912_1_PB_CD138pos_T1_KBS5U_L05812	WHITE	TMB_DB0	31.1467
MMRF1912_1_PB_CD138pos_T1_KBS5U_L05812	WHITE	TMB_DB0.001	33.0667
MMRF1912_1_PB_CD138pos_T1_KBS5U_L05812	WHITE	TMB_DB0.01	38.4133
MMRF1912_1_PB_CD138pos_T1_KBS5U_L05812	WHITE	TMB_Germline	9.76
MMRF1912_3_PB_CD138pos_T1_KHS5U_K15172	WHITE	TMB_DB0	31.2267
MMRF1912_3_PB_CD138pos_T1_KHS5U_K15172	WHITE	TMB_DB0.001	33.1467
MMRF1912_3_PB_CD138pos_T1_KHS5U_K15172	WHITE	TMB_DB0.01	38.5333
MMRF1912_3_PB_CD138pos_T1_KHS5U_K15172	WHITE	TMB_Germline	9.85333
MMRF1913_2_BM_CD138pos_T1_KHS5U_L14862	WHITE	TMB_DB0	27.32
MMRF1913_2_BM_CD138pos_T1_KHS5U_L14862	WHITE	TMB_DB0.001	29.16
MMRF1913_2_BM_CD138pos_T1_KHS5U_L14862	WHITE	TMB_DB0.01	34.5467
MMRF1913_2_BM_CD138pos_T1_KHS5U_L14862	WHITE	TMB_Germline	3.78667
MMRF1913_3_BM_CD138pos_T1_KHS5U_L16547	WHITE	TMB_DB0	26.9333
MMRF1913_3_BM_CD138pos_T1_KHS5U_L16547	WHITE	TMB_DB0.001	28.7733
MMRF1913_3_BM_CD138pos_T1_KHS5U_L16547	WHITE	TMB_DB0.01	34.1467
MMRF1913_3_BM_CD138pos_T1_KHS5U_L16547	WHITE	TMB_Germline	3.42667
MMRF1915_1_BM_CD138pos_T1_KBS5U_L07247	WHITE	TMB_DB0	28.2
MMRF1915_1_BM_CD138pos_T1_KBS5U_L07247	WHITE	TMB_DB0.001	29.7067
MMRF1915_1_BM_CD138pos_T1_KBS5U_L07247	WHITE	TMB_DB0.01	34.8933
MMRF1915_1_BM_CD138pos_T1_KBS5U_L07247	WHITE	TMB_Germline	4.12
MMRF1916_1_BM_CD138pos_T1_KHS5U_L08110	WHITE	TMB_DB0	26.8667
MMRF1916_1_BM_CD138pos_T1_KHS5U_L08110	WHITE	TMB_DB0.001	28.4667
MMRF1916_1_BM_CD138pos_T1_KHS5U_L08110	WHITE	TMB_DB0.01	34.0667
MMRF1916_1_BM_CD138pos_T1_KHS5U_L08110	WHITE	TMB_Germline	3.92
MMRF1917_1_BM_CD138pos_T1_KBS5U_L06428	WHITE	TMB_DB0	24.84
MMRF1917_1_BM_CD138pos_T1_KBS5U_L06428	WHITE	TMB_DB0.001	26.5733
MMRF1917_1_BM_CD138pos_T1_KBS5U_L06428	WHITE	TMB_DB0.01	31.88
MMRF1917_1_BM_CD138pos_T1_KBS5U_L06428	WHITE	TMB_Germline	3.81333
MMRF1918_1_BM_CD138pos_T1_KHS5U_L08073	WHITE	TMB_DB0	25.32
MMRF1918_1_BM_CD138pos_T1_KHS5U_L08073	WHITE	TMB_DB0.001	27.3067
MMRF1918_1_BM_CD138pos_T1_KHS5U_L08073	WHITE	TMB_DB0.01	32.8133
MMRF1918_1_BM_CD138pos_T1_KHS5U_L08073	WHITE	TMB_Germline	4.38667
MMRF1921_1_BM_CD138pos_T1_KBS5U_L06429	WHITE	TMB_DB0	25.6133
MMRF1921_1_BM_CD138pos_T1_KBS5U_L06429	WHITE	TMB_DB0.001	28.48
MMRF1921_1_BM_CD138pos_T1_KBS5U_L06429	WHITE	TMB_DB0.01	33.6533
MMRF1921_1_BM_CD138pos_T1_KBS5U_L06429	WHITE	TMB_Germline	4.10667
MMRF1921_2_BM_CD138pos_T1_KHS5U_L21828	WHITE	TMB_DB0	25.8667
MMRF1921_2_BM_CD138pos_T1_KHS5U_L21828	WHITE	TMB_DB0.001	28.7333
MMRF1921_2_BM_CD138pos_T1_KHS5U_L21828	WHITE	TMB_DB0.01	33.88
MMRF1921_2_BM_CD138pos_T1_KHS5U_L21828	WHITE	TMB_Germline	3.78667
MMRF1922_1_BM_CD138pos_T1_KBS5U_L06430	WHITE	TMB_DB0	24.7467
MMRF1922_1_BM_CD138pos_T1_KBS5U_L06430	WHITE	TMB_DB0.001	26.7867
MMRF1922_1_BM_CD138pos_T1_KBS5U_L06430	WHITE	TMB_DB0.01	32.4
MMRF1922_1_BM_CD138pos_T1_KBS5U_L06430	WHITE	TMB_Germline	7.08
MMRF1923_1_BM_CD138pos_T1_KHS5U_L08855	WHITE	TMB_DB0	26.0267
MMRF1923_1_BM_CD138pos_T1_KHS5U_L08855	WHITE	TMB_DB0.001	27.6133
MMRF1923_1_BM_CD138pos_T1_KHS5U_L08855	WHITE	TMB_DB0.01	32.5733
MMRF1923_1_BM_CD138pos_T1_KHS5U_L08855	WHITE	TMB_Germline	3.33333
MMRF1927_1_BM_CD138pos_T3_KBS5U_L06432	WHITE	TMB_DB0	25
MMRF1927_1_BM_CD138pos_T3_KBS5U_L06432	WHITE	TMB_DB0.001	26.6267
MMRF1927_1_BM_CD138pos_T3_KBS5U_L06432	WHITE	TMB_DB0.01	32.0667
MMRF1927_1_BM_CD138pos_T3_KBS5U_L06432	WHITE	TMB_Germline	5.21333
MMRF1927_1_PB_CD138pos_T1_KBS5U_L06414	WHITE	TMB_DB0	24.0133
MMRF1927_1_PB_CD138pos_T1_KBS5U_L06414	WHITE	TMB_DB0.001	25.64
MMRF1927_1_PB_CD138pos_T1_KBS5U_L06414	WHITE	TMB_DB0.01	31.12
MMRF1927_1_PB_CD138pos_T1_KBS5U_L06414	WHITE	TMB_Germline	3.98667
MMRF1927_2_BM_CD138pos_T1_KHS5U_L17876	WHITE	TMB_DB0	23.9467
MMRF1927_2_BM_CD138pos_T1_KHS5U_L17876	WHITE	TMB_DB0.001	25.56
MMRF1927_2_BM_CD138pos_T1_KHS5U_L17876	WHITE	TMB_DB0.01	31
MMRF1927_2_BM_CD138pos_T1_KHS5U_L17876	WHITE	TMB_Germline	5.21333
MMRF1928_1_BM_CD138pos_T1_KBS5U_L07249	WHITE	TMB_DB0	26.1333
MMRF1928_1_BM_CD138pos_T1_KBS5U_L07249	WHITE	TMB_DB0.001	27.6
MMRF1928_1_BM_CD138pos_T1_KBS5U_L07249	WHITE	TMB_DB0.01	32.9467
MMRF1928_1_BM_CD138pos_T1_KBS5U_L07249	WHITE	TMB_Germline	4.30667
MMRF1929_1_BM_CD138pos_T1_KHS5U_L08722	WHITE	TMB_DB0	26.1067
MMRF1929_1_BM_CD138pos_T1_KHS5U_L08722	WHITE	TMB_DB0.001	27.6667
MMRF1929_1_BM_CD138pos_T1_KHS5U_L08722	WHITE	TMB_DB0.01	32.7733
MMRF1929_1_BM_CD138pos_T1_KHS5U_L08722	WHITE	TMB_Germline	5.36
MMRF1930_1_BM_CD138pos_T1_KHS5U_L08843	WHITE	TMB_DB0	26.2667
MMRF1930_1_BM_CD138pos_T1_KHS5U_L08843	WHITE	TMB_DB0.001	27.9067
MMRF1930_1_BM_CD138pos_T1_KHS5U_L08843	WHITE	TMB_DB0.01	33.1733
MMRF1930_1_BM_CD138pos_T1_KHS5U_L08843	WHITE	TMB_Germline	3.73333
MMRF1931_1_BM_CD138pos_T1_KHS5U_L08114	WHITE	TMB_DB0	27.0267
MMRF1931_1_BM_CD138pos_T1_KHS5U_L08114	WHITE	TMB_DB0.001	29.7067
MMRF1931_1_BM_CD138pos_T1_KHS5U_L08114	WHITE	TMB_DB0.01	36.5067
MMRF1931_1_BM_CD138pos_T1_KHS5U_L08114	WHITE	TMB_Germline	4.17333
MMRF1931_2_BM_CD138pos_T1_KHS5U_L14847	WHITE	TMB_DB0	28.1867
MMRF1931_2_BM_CD138pos_T1_KHS5U_L14847	WHITE	TMB_DB0.001	30.84
MMRF1931_2_BM_CD138pos_T1_KHS5U_L14847	WHITE	TMB_DB0.01	37.6667
MMRF1931_2_BM_CD138pos_T1_KHS5U_L14847	WHITE	TMB_Germline	4.13333
MMRF1932_1_BM_CD138pos_T1_KBS5U_L07251	WHITE	TMB_DB0	25.3867
MMRF1932_1_BM_CD138pos_T1_KBS5U_L07251	WHITE	TMB_DB0.001	27.44
MMRF1932_1_BM_CD138pos_T1_KBS5U_L07251	WHITE	TMB_DB0.01	32.5467
MMRF1932_1_BM_CD138pos_T1_KBS5U_L07251	WHITE	TMB_Germline	5.28
MMRF1935_4_BM_CD138pos_T1_KHS5U_L21858	WHITE	TMB_DB0	24.8933
MMRF1935_4_BM_CD138pos_T1_KHS5U_L21858	WHITE	TMB_DB0.001	26.3733
MMRF1935_4_BM_CD138pos_T1_KHS5U_L21858	WHITE	TMB_DB0.01	31.8533
MMRF1935_4_BM_CD138pos_T1_KHS5U_L21858	WHITE	TMB_Germline	4.17333
MMRF1939_1_BM_CD138pos_T1_KHS5U_L08852	BLACK	TMB_DB0	31.4933
MMRF1939_1_BM_CD138pos_T1_KHS5U_L08852	BLACK	TMB_DB0.001	34.32
MMRF1939_1_BM_CD138pos_T1_KHS5U_L08852	BLACK	TMB_DB0.01	45.5067
MMRF1939_1_BM_CD138pos_T1_KHS5U_L08852	BLACK	TMB_Germline	4.18667
MMRF1940_1_BM_CD138pos_T1_KHS5U_L08714	WHITE	TMB_DB0	22.8133
MMRF1940_1_BM_CD138pos_T1_KHS5U_L08714	WHITE	TMB_DB0.001	24.44
MMRF1940_1_BM_CD138pos_T1_KHS5U_L08714	WHITE	TMB_DB0.01	29.76
MMRF1940_1_BM_CD138pos_T1_KHS5U_L08714	WHITE	TMB_Germline	2.94667
MMRF1945_1_BM_CD138pos_T1_KBS5U_L06453	BLACK	TMB_DB0	30.6
MMRF1945_1_BM_CD138pos_T1_KBS5U_L06453	BLACK	TMB_DB0.001	33.9733
MMRF1945_1_BM_CD138pos_T1_KBS5U_L06453	BLACK	TMB_DB0.01	45.8533
MMRF1945_1_BM_CD138pos_T1_KBS5U_L06453	BLACK	TMB_Germline	4.12
MMRF1951_1_BM_CD138pos_T1_KBS5U_L06434	WHITE	TMB_DB0	30.72
MMRF1951_1_BM_CD138pos_T1_KBS5U_L06434	WHITE	TMB_DB0.001	33.0133
MMRF1951_1_BM_CD138pos_T1_KBS5U_L06434	WHITE	TMB_DB0.01	40.0667
MMRF1951_1_BM_CD138pos_T1_KBS5U_L06434	WHITE	TMB_Germline	8.46667
MMRF1952_1_BM_CD138pos_T1_KBS5U_L06435	BLACK	TMB_DB0	29.16
MMRF1952_1_BM_CD138pos_T1_KBS5U_L06435	BLACK	TMB_DB0.001	31.9067
MMRF1952_1_BM_CD138pos_T1_KBS5U_L06435	BLACK	TMB_DB0.01	42.84
MMRF1952_1_BM_CD138pos_T1_KBS5U_L06435	BLACK	TMB_Germline	4.41333
MMRF1953_1_BM_CD138pos_T1_KBS5U_L05852	WHITE	TMB_DB0	26.72
MMRF1953_1_BM_CD138pos_T1_KBS5U_L05852	WHITE	TMB_DB0.001	28.4
MMRF1953_1_BM_CD138pos_T1_KBS5U_L05852	WHITE	TMB_DB0.01	33.6533
MMRF1953_1_BM_CD138pos_T1_KBS5U_L05852	WHITE	TMB_Germline	4.32
MMRF1955_1_BM_CD138pos_T1_KBS5U_L06454	WHITE	TMB_DB0	27.4267
MMRF1955_1_BM_CD138pos_T1_KBS5U_L06454	WHITE	TMB_DB0.001	29.0667
MMRF1955_1_BM_CD138pos_T1_KBS5U_L06454	WHITE	TMB_DB0.01	34.1867
MMRF1955_1_BM_CD138pos_T1_KBS5U_L06454	WHITE	TMB_Germline	5.29333
MMRF1957_1_BM_CD138pos_T1_KBS5U_L06455	WHITE	TMB_DB0	26.48
MMRF1957_1_BM_CD138pos_T1_KBS5U_L06455	WHITE	TMB_DB0.001	28.24
MMRF1957_1_BM_CD138pos_T1_KBS5U_L06455	WHITE	TMB_DB0.01	33.4533
MMRF1957_1_BM_CD138pos_T1_KBS5U_L06455	WHITE	TMB_Germline	4
MMRF1957_2_BM_CD138pos_T1_KHS5U_L19542	WHITE	TMB_DB0	25.6
MMRF1957_2_BM_CD138pos_T1_KHS5U_L19542	WHITE	TMB_DB0.001	27.36
MMRF1957_2_BM_CD138pos_T1_KHS5U_L19542	WHITE	TMB_DB0.01	32.56
MMRF1957_2_BM_CD138pos_T1_KHS5U_L19542	WHITE	TMB_Germline	5.57333
MMRF1963_1_BM_CD138pos_T1_KBS5U_L06457	WHITE	TMB_DB0	25.84
MMRF1963_1_BM_CD138pos_T1_KBS5U_L06457	WHITE	TMB_DB0.001	27.52
MMRF1963_1_BM_CD138pos_T1_KBS5U_L06457	WHITE	TMB_DB0.01	32.6667
MMRF1963_1_BM_CD138pos_T1_KBS5U_L06457	WHITE	TMB_Germline	8.36
MMRF1965_1_BM_CD138pos_T1_KBS5U_L07257	WHITE	TMB_DB0	30.2533
MMRF1965_1_BM_CD138pos_T1_KBS5U_L07257	WHITE	TMB_DB0.001	32.2267
MMRF1965_1_BM_CD138pos_T1_KBS5U_L07257	WHITE	TMB_DB0.01	37.16
MMRF1965_1_BM_CD138pos_T1_KBS5U_L07257	WHITE	TMB_Germline	12.4533
MMRF1965_1_PB_CD138pos_T3_KBS5U_L07258	WHITE	TMB_DB0	30.4933
MMRF1965_1_PB_CD138pos_T3_KBS5U_L07258	WHITE	TMB_DB0.001	32.4933
MMRF1965_1_PB_CD138pos_T3_KBS5U_L07258	WHITE	TMB_DB0.01	37.44
MMRF1965_1_PB_CD138pos_T3_KBS5U_L07258	WHITE	TMB_Germline	12.0667
MMRF1967_1_BM_CD138pos_T1_KBS5U_L07260	WHITE	TMB_DB0	26.8667
MMRF1967_1_BM_CD138pos_T1_KBS5U_L07260	WHITE	TMB_DB0.001	29.5333
MMRF1967_1_BM_CD138pos_T1_KBS5U_L07260	WHITE	TMB_DB0.01	34.4267
[truncated: 1,417 more rows]

## Sheet: Supplementary Figure 3-b
Sample	RACE	Filter	TMB	DB
MMRF_1016_1_BM_CD138pos_T1_KBS5U_L02999	WHITE	TMB_DB0	29.8	RACE_Specific
MMRF_1016_1_BM_CD138pos_T1_KBS5U_L02999	WHITE	TMB_DB0.001	35.4267	RACE_Specific
MMRF_1016_1_BM_CD138pos_T1_KBS5U_L02999	WHITE	TMB_DB0.01	40.9867	RACE_Specific
MMRF_1016_1_BM_CD138pos_T1_KBS5U_L02999	WHITE	TMB_Germline	4.02667	RACE_Specific
MMRF_1020_3_BM_CD138pos_T1_KBS5U_L06452	WHITE	TMB_DB0	29.9467	RACE_Specific
MMRF_1020_3_BM_CD138pos_T1_KBS5U_L06452	WHITE	TMB_DB0.001	34.52	RACE_Specific
MMRF_1020_3_BM_CD138pos_T1_KBS5U_L06452	WHITE	TMB_DB0.01	39.12	RACE_Specific
MMRF_1020_3_BM_CD138pos_T1_KBS5U_L06452	WHITE	TMB_Germline	6.33333	RACE_Specific
MMRF_1021_1_BM_CD138pos_T2_KAS5U_L02366	WHITE	TMB_DB0	29.9467	RACE_Specific
MMRF_1021_1_BM_CD138pos_T2_KAS5U_L02366	WHITE	TMB_DB0.001	34.4667	RACE_Specific
MMRF_1021_1_BM_CD138pos_T2_KAS5U_L02366	WHITE	TMB_DB0.01	39.3867	RACE_Specific
MMRF_1021_1_BM_CD138pos_T2_KAS5U_L02366	WHITE	TMB_Germline	5.36	RACE_Specific
MMRF_1024_2_BM_CD138pos_T2_KHS5U_L13428	WHITE	TMB_DB0	29.5067	RACE_Specific
MMRF_1024_2_BM_CD138pos_T2_KHS5U_L13428	WHITE	TMB_DB0.001	33.68	RACE_Specific
MMRF_1024_2_BM_CD138pos_T2_KHS5U_L13428	WHITE	TMB_DB0.01	38.2933	RACE_Specific
MMRF_1024_2_BM_CD138pos_T2_KHS5U_L13428	WHITE	TMB_Germline	4.46667	RACE_Specific
MMRF_1029_1_BM_CD138pos_T2_KAS5U_L02446	WHITE	TMB_DB0	30.4	RACE_Specific
MMRF_1029_1_BM_CD138pos_T2_KAS5U_L02446	WHITE	TMB_DB0.001	34.7467	RACE_Specific
MMRF_1029_1_BM_CD138pos_T2_KAS5U_L02446	WHITE	TMB_DB0.01	39.8533	RACE_Specific
MMRF_1029_1_BM_CD138pos_T2_KAS5U_L02446	WHITE	TMB_Germline	5.44	RACE_Specific
MMRF_1030_1_BM_CD138pos_T2_KAS5U_L02445	WHITE	TMB_DB0	29.3467	RACE_Specific
MMRF_1030_1_BM_CD138pos_T2_KAS5U_L02445	WHITE	TMB_DB0.001	35.0933	RACE_Specific
MMRF_1030_1_BM_CD138pos_T2_KAS5U_L02445	WHITE	TMB_DB0.01	40.6667	RACE_Specific
MMRF_1030_1_BM_CD138pos_T2_KAS5U_L02445	WHITE	TMB_Germline	4.30667	RACE_Specific
MMRF_1030_3_BM_CD138pos_T1_KHS5U_L17864	WHITE	TMB_DB0	29.6267	RACE_Specific
MMRF_1030_3_BM_CD138pos_T1_KHS5U_L17864	WHITE	TMB_DB0.001	35.3867	RACE_Specific
MMRF_1030_3_BM_CD138pos_T1_KHS5U_L17864	WHITE	TMB_DB0.01	40.9333	RACE_Specific
MMRF_1030_3_BM_CD138pos_T1_KHS5U_L17864	WHITE	TMB_Germline	4.22667	RACE_Specific
MMRF_1030_4_BM_CD138pos_T6_KHS5U_L21835	WHITE	TMB_DB0	29.4133	RACE_Specific
MMRF_1030_4_BM_CD138pos_T6_KHS5U_L21835	WHITE	TMB_DB0.001	35.0667	RACE_Specific
MMRF_1030_4_BM_CD138pos_T6_KHS5U_L21835	WHITE	TMB_DB0.01	40.4267	RACE_Specific
MMRF_1030_4_BM_CD138pos_T6_KHS5U_L21835	WHITE	TMB_Germline	6	RACE_Specific
MMRF_1031_1_BM_CD138pos_T2_TSE61_K02456	WHITE	TMB_DB0	25.6267	RACE_Specific
MMRF_1031_1_BM_CD138pos_T2_TSE61_K02456	WHITE	TMB_DB0.001	29.8133	RACE_Specific
MMRF_1031_1_BM_CD138pos_T2_TSE61_K02456	WHITE	TMB_DB0.01	34.4933	RACE_Specific
MMRF_1031_1_BM_CD138pos_T2_TSE61_K02456	WHITE	TMB_Germline	5.94667	RACE_Specific
MMRF_1032_1_BM_CD138pos_T2_TSE61_L00053	WHITE	TMB_DB0	25.8133	RACE_Specific
MMRF_1032_1_BM_CD138pos_T2_TSE61_L00053	WHITE	TMB_DB0.001	29.9867	RACE_Specific
MMRF_1032_1_BM_CD138pos_T2_TSE61_L00053	WHITE	TMB_DB0.01	34.6	RACE_Specific
MMRF_1032_1_BM_CD138pos_T2_TSE61_L00053	WHITE	TMB_Germline	5.36	RACE_Specific
MMRF_1037_1_BM_CD138pos_T2_TSE61_K02458	WHITE	TMB_DB0	26.2667	RACE_Specific
MMRF_1037_1_BM_CD138pos_T2_TSE61_K02458	WHITE	TMB_DB0.001	30.4	RACE_Specific
MMRF_1037_1_BM_CD138pos_T2_TSE61_K02458	WHITE	TMB_DB0.01	35.1067	RACE_Specific
MMRF_1037_1_BM_CD138pos_T2_TSE61_K02458	WHITE	TMB_Germline	3.72	RACE_Specific
MMRF_1038_1_BM_CD138pos_T2_TSE61_K02459	WHITE	TMB_DB0	24.2267	RACE_Specific
MMRF_1038_1_BM_CD138pos_T2_TSE61_K02459	WHITE	TMB_DB0.001	28.5733	RACE_Specific
MMRF_1038_1_BM_CD138pos_T2_TSE61_K02459	WHITE	TMB_DB0.01	33.5467	RACE_Specific
MMRF_1038_1_BM_CD138pos_T2_TSE61_K02459	WHITE	TMB_Germline	3.17333	RACE_Specific
MMRF_1045_1_BM_CD138pos_T1_KBS5U_L02849	BLACK	TMB_DB0	31.8	RACE_Specific
MMRF_1045_1_BM_CD138pos_T1_KBS5U_L02849	BLACK	TMB_DB0.001	33.6	RACE_Specific
MMRF_1045_1_BM_CD138pos_T1_KBS5U_L02849	BLACK	TMB_DB0.01	40.84	RACE_Specific
MMRF_1045_1_BM_CD138pos_T1_KBS5U_L02849	BLACK	TMB_Germline	6.10667	RACE_Specific
MMRF_1048_1_BM_CD138pos_T1_KBS5U_L02851	WHITE	TMB_DB0	29.4	RACE_Specific
MMRF_1048_1_BM_CD138pos_T1_KBS5U_L02851	WHITE	TMB_DB0.001	34	RACE_Specific
MMRF_1048_1_BM_CD138pos_T1_KBS5U_L02851	WHITE	TMB_DB0.01	39.08	RACE_Specific
MMRF_1048_1_BM_CD138pos_T1_KBS5U_L02851	WHITE	TMB_Germline	6.29333	RACE_Specific
MMRF_1049_1_BM_CD138pos_T1_KHS5U_K14066	BLACK	TMB_DB0	32.2267	RACE_Specific
MMRF_1049_1_BM_CD138pos_T1_KHS5U_K14066	BLACK	TMB_DB0.001	34.0933	RACE_Specific
MMRF_1049_1_BM_CD138pos_T1_KHS5U_K14066	BLACK	TMB_DB0.01	41.6933	RACE_Specific
MMRF_1049_1_BM_CD138pos_T1_KHS5U_K14066	BLACK	TMB_Germline	6.02667	RACE_Specific
MMRF_1049_2_BM_CD138pos_T2_KHS5U_K14041	BLACK	TMB_DB0	33.08	RACE_Specific
MMRF_1049_2_BM_CD138pos_T2_KHS5U_K14041	BLACK	TMB_DB0.001	35.0267	RACE_Specific
MMRF_1049_2_BM_CD138pos_T2_KHS5U_K14041	BLACK	TMB_DB0.01	42.7467	RACE_Specific
MMRF_1049_2_BM_CD138pos_T2_KHS5U_K14041	BLACK	TMB_Germline	5.33333	RACE_Specific
MMRF_1049_3_BM_CD138pos_T1_KHS5U_L12889	BLACK	TMB_DB0	33.04	RACE_Specific
MMRF_1049_3_BM_CD138pos_T1_KHS5U_L12889	BLACK	TMB_DB0.001	34.9867	RACE_Specific
MMRF_1049_3_BM_CD138pos_T1_KHS5U_L12889	BLACK	TMB_DB0.01	42.7067	RACE_Specific
MMRF_1049_3_BM_CD138pos_T1_KHS5U_L12889	BLACK	TMB_Germline	4.97333	RACE_Specific
MMRF_1049_4_BM_CD138pos_T1_KHS5U_L13755	BLACK	TMB_DB0	33.4667	RACE_Specific
MMRF_1049_4_BM_CD138pos_T1_KHS5U_L13755	BLACK	TMB_DB0.001	35.32	RACE_Specific
MMRF_1049_4_BM_CD138pos_T1_KHS5U_L13755	BLACK	TMB_DB0.01	42.96	RACE_Specific
MMRF_1049_4_BM_CD138pos_T1_KHS5U_L13755	BLACK	TMB_Germline	6.93333	RACE_Specific
MMRF_1054_1_BM_CD138pos_T1_KBS5U_L03479	WHITE	TMB_DB0	29.2933	RACE_Specific
MMRF_1054_1_BM_CD138pos_T1_KBS5U_L03479	WHITE	TMB_DB0.001	34.64	RACE_Specific
MMRF_1054_1_BM_CD138pos_T1_KBS5U_L03479	WHITE	TMB_DB0.01	39.3467	RACE_Specific
MMRF_1054_1_BM_CD138pos_T1_KBS5U_L03479	WHITE	TMB_Germline	4.37333	RACE_Specific
MMRF_1055_1_BM_CD138pos_T1_KBS5U_L02853	WHITE	TMB_DB0	28.88	RACE_Specific
MMRF_1055_1_BM_CD138pos_T1_KBS5U_L02853	WHITE	TMB_DB0.001	33.24	RACE_Specific
MMRF_1055_1_BM_CD138pos_T1_KBS5U_L02853	WHITE	TMB_DB0.01	38.1867	RACE_Specific
MMRF_1055_1_BM_CD138pos_T1_KBS5U_L02853	WHITE	TMB_Germline	5.92	RACE_Specific
MMRF_1061_1_BM_CD138pos_T2_KHS5U_L13422	WHITE	TMB_DB0	29.12	RACE_Specific
MMRF_1061_1_BM_CD138pos_T2_KHS5U_L13422	WHITE	TMB_DB0.001	33.48	RACE_Specific
MMRF_1061_1_BM_CD138pos_T2_KHS5U_L13422	WHITE	TMB_DB0.01	37.9867	RACE_Specific
MMRF_1061_1_BM_CD138pos_T2_KHS5U_L13422	WHITE	TMB_Germline	5.08	RACE_Specific
MMRF_1061_3_BM_CD138pos_T1_KHS5U_L13311	WHITE	TMB_DB0	30.2267	RACE_Specific
MMRF_1061_3_BM_CD138pos_T1_KHS5U_L13311	WHITE	TMB_DB0.001	34.6133	RACE_Specific
MMRF_1061_3_BM_CD138pos_T1_KHS5U_L13311	WHITE	TMB_DB0.01	39.1467	RACE_Specific
MMRF_1061_3_BM_CD138pos_T1_KHS5U_L13311	WHITE	TMB_Germline	6.05333	RACE_Specific
MMRF_1068_1_BM_CD138pos_T2_TSE61_K02705	BLACK	TMB_DB0	25.9867	RACE_Specific
MMRF_1068_1_BM_CD138pos_T2_TSE61_K02705	BLACK	TMB_DB0.001	27.6933	RACE_Specific
MMRF_1068_1_BM_CD138pos_T2_TSE61_K02705	BLACK	TMB_DB0.01	34.6933	RACE_Specific
MMRF_1068_1_BM_CD138pos_T2_TSE61_K02705	BLACK	TMB_Germline	3.77333	RACE_Specific
MMRF_1071_2_BM_CD138pos_T1_KHS5U_L13756	WHITE	TMB_DB0	31.44	RACE_Specific
MMRF_1071_2_BM_CD138pos_T1_KHS5U_L13756	WHITE	TMB_DB0.001	37.1333	RACE_Specific
MMRF_1071_2_BM_CD138pos_T1_KHS5U_L13756	WHITE	TMB_DB0.01	42.56	RACE_Specific
MMRF_1071_2_BM_CD138pos_T1_KHS5U_L13756	WHITE	TMB_Germline	4.2	RACE_Specific
MMRF_1073_1_BM_CD138pos_T1_KHS5U_L08711	WHITE	TMB_DB0	30.7067	RACE_Specific
MMRF_1073_1_BM_CD138pos_T1_KHS5U_L08711	WHITE	TMB_DB0.001	35.0533	RACE_Specific
MMRF_1073_1_BM_CD138pos_T1_KHS5U_L08711	WHITE	TMB_DB0.01	39.8	RACE_Specific
MMRF_1073_1_BM_CD138pos_T1_KHS5U_L08711	WHITE	TMB_Germline	4.58667	RACE_Specific
MMRF_1077_1_BM_CD138pos_T2_TSE61_K02706	WHITE	TMB_DB0	24.4	RACE_Specific
MMRF_1077_1_BM_CD138pos_T2_TSE61_K02706	WHITE	TMB_DB0.001	28.7467	RACE_Specific
MMRF_1077_1_BM_CD138pos_T2_TSE61_K02706	WHITE	TMB_DB0.01	33.1333	RACE_Specific
MMRF_1077_1_BM_CD138pos_T2_TSE61_K02706	WHITE	TMB_Germline	4.84	RACE_Specific
MMRF_1078_1_BM_CD138pos_T2_TSE61_K02707	WHITE	TMB_DB0	26.6933	RACE_Specific
MMRF_1078_1_BM_CD138pos_T2_TSE61_K02707	WHITE	TMB_DB0.001	31.44	RACE_Specific
MMRF_1078_1_BM_CD138pos_T2_TSE61_K02707	WHITE	TMB_DB0.01	36.4267	RACE_Specific
MMRF_1078_1_BM_CD138pos_T2_TSE61_K02707	WHITE	TMB_Germline	4.18667	RACE_Specific
MMRF_1079_1_BM_CD138pos_T1_KHS5U_L14261	WHITE	TMB_DB0	31.96	RACE_Specific
MMRF_1079_1_BM_CD138pos_T1_KHS5U_L14261	WHITE	TMB_DB0.001	36.28	RACE_Specific
MMRF_1079_1_BM_CD138pos_T1_KHS5U_L14261	WHITE	TMB_DB0.01	41.04	RACE_Specific
MMRF_1079_1_BM_CD138pos_T1_KHS5U_L14261	WHITE	TMB_Germline	6.33333	RACE_Specific
MMRF_1079_2_BM_CD138pos_T1_KHS5U_L14262	WHITE	TMB_DB0	31.4267	RACE_Specific
MMRF_1079_2_BM_CD138pos_T1_KHS5U_L14262	WHITE	TMB_DB0.001	35.7333	RACE_Specific
MMRF_1079_2_BM_CD138pos_T1_KHS5U_L14262	WHITE	TMB_DB0.01	40.52	RACE_Specific
MMRF_1079_2_BM_CD138pos_T1_KHS5U_L14262	WHITE	TMB_Germline	4.70667	RACE_Specific
MMRF_1079_4_BM_CD138pos_T1_KHS5U_L19533	WHITE	TMB_DB0	30.3733	RACE_Specific
MMRF_1079_4_BM_CD138pos_T1_KHS5U_L19533	WHITE	TMB_DB0.001	34.6533	RACE_Specific
MMRF_1079_4_BM_CD138pos_T1_KHS5U_L19533	WHITE	TMB_DB0.01	39.4533	RACE_Specific
MMRF_1079_4_BM_CD138pos_T1_KHS5U_L19533	WHITE	TMB_Germline	3.64	RACE_Specific
MMRF_1080_1_BM_CD138pos_T2_TSE61_K03608	WHITE	TMB_DB0	24.0133	RACE_Specific
MMRF_1080_1_BM_CD138pos_T2_TSE61_K03608	WHITE	TMB_DB0.001	29.6533	RACE_Specific
MMRF_1080_1_BM_CD138pos_T2_TSE61_K03608	WHITE	TMB_DB0.01	35.5867	RACE_Specific
MMRF_1080_1_BM_CD138pos_T2_TSE61_K03608	WHITE	TMB_Germline	3.25333	RACE_Specific
MMRF_1082_1_BM_CD138pos_T2_TSE61_K02709	BLACK	TMB_DB0	26.3733	RACE_Specific
MMRF_1082_1_BM_CD138pos_T2_TSE61_K02709	BLACK	TMB_DB0.001	27.8133	RACE_Specific
MMRF_1082_1_BM_CD138pos_T2_TSE61_K02709	BLACK	TMB_DB0.01	34.4133	RACE_Specific
MMRF_1082_1_BM_CD138pos_T2_TSE61_K02709	BLACK	TMB_Germline	7.73333	RACE_Specific
MMRF_1085_3_BM_CD138pos_T1_KBS5U_L05831	WHITE	TMB_DB0	29.2267	RACE_Specific
MMRF_1085_3_BM_CD138pos_T1_KBS5U_L05831	WHITE	TMB_DB0.001	33.5067	RACE_Specific
MMRF_1085_3_BM_CD138pos_T1_KBS5U_L05831	WHITE	TMB_DB0.01	38.0133	RACE_Specific
MMRF_1085_3_BM_CD138pos_T1_KBS5U_L05831	WHITE	TMB_Germline	5.69333	RACE_Specific
MMRF_1086_1_BM_CD138pos_T2_TSE61_K02708	WHITE	TMB_DB0	23.9333	RACE_Specific
MMRF_1086_1_BM_CD138pos_T2_TSE61_K02708	WHITE	TMB_DB0.001	28.2133	RACE_Specific
MMRF_1086_1_BM_CD138pos_T2_TSE61_K02708	WHITE	TMB_DB0.01	32.6667	RACE_Specific
MMRF_1086_1_BM_CD138pos_T2_TSE61_K02708	WHITE	TMB_Germline	6.49333	RACE_Specific
MMRF_1089_1_BM_CD138pos_T1_KAS5U_L00690	WHITE	TMB_DB0	35.9867	RACE_Specific
MMRF_1089_1_BM_CD138pos_T1_KAS5U_L00690	WHITE	TMB_DB0.001	44.2933	RACE_Specific
MMRF_1089_1_BM_CD138pos_T1_KAS5U_L00690	WHITE	TMB_DB0.01	50.5733	RACE_Specific
MMRF_1089_1_BM_CD138pos_T1_KAS5U_L00690	WHITE	TMB_Germline	7.98667	RACE_Specific
MMRF_1090_1_BM_CD138pos_T2_KAS5U_L02452	BLACK	TMB_DB0	33.4533	RACE_Specific
MMRF_1090_1_BM_CD138pos_T2_KAS5U_L02452	BLACK	TMB_DB0.001	35.2933	RACE_Specific
MMRF_1090_1_BM_CD138pos_T2_KAS5U_L02452	BLACK	TMB_DB0.01	42.9067	RACE_Specific
MMRF_1090_1_BM_CD138pos_T2_KAS5U_L02452	BLACK	TMB_Germline	5.29333	RACE_Specific
MMRF_1092_1_BM_CD138pos_T2_TSE61_K02710	BLACK	TMB_DB0	27.24	RACE_Specific
MMRF_1092_1_BM_CD138pos_T2_TSE61_K02710	BLACK	TMB_DB0.001	29.4933	RACE_Specific
MMRF_1092_1_BM_CD138pos_T2_TSE61_K02710	BLACK	TMB_DB0.01	36.6	RACE_Specific
MMRF_1092_1_BM_CD138pos_T2_TSE61_K02710	BLACK	TMB_Germline	4.72	RACE_Specific
MMRF_1098_1_BM_CD138pos_T1_KBS5U_L02852	BLACK	TMB_DB0	31.72	RACE_Specific
MMRF_1098_1_BM_CD138pos_T1_KBS5U_L02852	BLACK	TMB_DB0.001	33.64	RACE_Specific
MMRF_1098_1_BM_CD138pos_T1_KBS5U_L02852	BLACK	TMB_DB0.01	40.6533	RACE_Specific
MMRF_1098_1_BM_CD138pos_T1_KBS5U_L02852	BLACK	TMB_Germline	7.17333	RACE_Specific
MMRF_1100_1_BM_CD138pos_T2_TSE61_K03421	WHITE	TMB_DB0	27.4933	RACE_Specific
MMRF_1100_1_BM_CD138pos_T2_TSE61_K03421	WHITE	TMB_DB0.001	32.0667	RACE_Specific
MMRF_1100_1_BM_CD138pos_T2_TSE61_K03421	WHITE	TMB_DB0.01	36.7067	RACE_Specific
MMRF_1100_1_BM_CD138pos_T2_TSE61_K03421	WHITE	TMB_Germline	4.61333	RACE_Specific
MMRF_1107_1_BM_CD138pos_T2_TSE61_K03190	BLACK	TMB_DB0	27.1067	RACE_Specific
MMRF_1107_1_BM_CD138pos_T2_TSE61_K03190	BLACK	TMB_DB0.001	29.4267	RACE_Specific
MMRF_1107_1_BM_CD138pos_T2_TSE61_K03190	BLACK	TMB_DB0.01	36.3733	RACE_Specific
MMRF_1107_1_BM_CD138pos_T2_TSE61_K03190	BLACK	TMB_Germline	4.16	RACE_Specific
MMRF_1110_2_BM_CD138pos_T1_KHS5U_L13760	WHITE	TMB_DB0	31.7333	RACE_Specific
MMRF_1110_2_BM_CD138pos_T1_KHS5U_L13760	WHITE	TMB_DB0.001	36.12	RACE_Specific
MMRF_1110_2_BM_CD138pos_T1_KHS5U_L13760	WHITE	TMB_DB0.01	40.9733	RACE_Specific
MMRF_1110_2_BM_CD138pos_T1_KHS5U_L13760	WHITE	TMB_Germline	4.49333	RACE_Specific
MMRF_1110_3_BM_CD138pos_T1_KHS5U_L19534	WHITE	TMB_DB0	31.2267	RACE_Specific
MMRF_1110_3_BM_CD138pos_T1_KHS5U_L19534	WHITE	TMB_DB0.001	35.6267	RACE_Specific
MMRF_1110_3_BM_CD138pos_T1_KHS5U_L19534	WHITE	TMB_DB0.01	40.4667	RACE_Specific
MMRF_1110_3_BM_CD138pos_T1_KHS5U_L19534	WHITE	TMB_Germline	4.70667	RACE_Specific
MMRF_1112_3_BM_CD138pos_T1_KHS5U_L12903	WHITE	TMB_DB0	32.3467	RACE_Specific
MMRF_1112_3_BM_CD138pos_T1_KHS5U_L12903	WHITE	TMB_DB0.001	38.84	RACE_Specific
MMRF_1112_3_BM_CD138pos_T1_KHS5U_L12903	WHITE	TMB_DB0.01	44.5467	RACE_Specific
MMRF_1112_3_BM_CD138pos_T1_KHS5U_L12903	WHITE	TMB_Germline	4.6	RACE_Specific
MMRF_1128_1_BM_CD138pos_T2_TSE61_K03604	WHITE	TMB_DB0	23.32	RACE_Specific
MMRF_1128_1_BM_CD138pos_T2_TSE61_K03604	WHITE	TMB_DB0.001	27.6533	RACE_Specific
MMRF_1128_1_BM_CD138pos_T2_TSE61_K03604	WHITE	TMB_DB0.01	32.1733	RACE_Specific
MMRF_1128_1_BM_CD138pos_T2_TSE61_K03604	WHITE	TMB_Germline	15.7333	RACE_Specific
MMRF_1129_1_BM_CD138pos_T2_TSE61_K03157	WHITE	TMB_DB0	33.1067	RACE_Specific
MMRF_1129_1_BM_CD138pos_T2_TSE61_K03157	WHITE	TMB_DB0.001	43.4267	RACE_Specific
MMRF_1129_1_BM_CD138pos_T2_TSE61_K03157	WHITE	TMB_DB0.01	49.9333	RACE_Specific
MMRF_1129_1_BM_CD138pos_T2_TSE61_K03157	WHITE	TMB_Germline	7.86667	RACE_Specific
MMRF_1131_2_BM_CD138pos_T2_KBS5U_L05855	WHITE	TMB_DB0	28.2933	RACE_Specific
MMRF_1131_2_BM_CD138pos_T2_KBS5U_L05855	WHITE	TMB_DB0.001	32.4667	RACE_Specific
MMRF_1131_2_BM_CD138pos_T2_KBS5U_L05855	WHITE	TMB_DB0.01	37.0533	RACE_Specific
MMRF_1131_2_BM_CD138pos_T2_KBS5U_L05855	WHITE	TMB_Germline	5.74667	RACE_Specific
MMRF_1137_2_BM_CD138pos_T6_KHS5U_L08856	WHITE	TMB_DB0	31.7733	RACE_Specific
MMRF_1137_2_BM_CD138pos_T6_KHS5U_L08856	WHITE	TMB_DB0.001	36.2667	RACE_Specific
MMRF_1137_2_BM_CD138pos_T6_KHS5U_L08856	WHITE	TMB_DB0.01	41.32	RACE_Specific
MMRF_1137_2_BM_CD138pos_T6_KHS5U_L08856	WHITE	TMB_Germline	5.2	RACE_Specific
MMRF_1137_4_BM_CD138pos_T1_KBS5U_L07203	WHITE	TMB_DB0	29.4533	RACE_Specific
MMRF_1137_4_BM_CD138pos_T1_KBS5U_L07203	WHITE	TMB_DB0.001	33.9333	RACE_Specific
MMRF_1137_4_BM_CD138pos_T1_KBS5U_L07203	WHITE	TMB_DB0.01	38.9333	RACE_Specific
MMRF_1137_4_BM_CD138pos_T1_KBS5U_L07203	WHITE	TMB_Germline	5.14667	RACE_Specific
MMRF_1143_2_BM_CD138pos_T1_KHS5U_L08842	WHITE	TMB_DB0	29.0533	RACE_Specific
MMRF_1143_2_BM_CD138pos_T1_KHS5U_L08842	WHITE	TMB_DB0.001	33.3867	RACE_Specific
MMRF_1143_2_BM_CD138pos_T1_KHS5U_L08842	WHITE	TMB_DB0.01	38.2	RACE_Specific
MMRF_1143_2_BM_CD138pos_T1_KHS5U_L08842	WHITE	TMB_Germline	3.24	RACE_Specific
MMRF_1148_1_BM_CD138pos_T1_KAS5U_L01705	WHITE	TMB_DB0	29.9467	RACE_Specific
MMRF_1148_1_BM_CD138pos_T1_KAS5U_L01705	WHITE	TMB_DB0.001	34.4	RACE_Specific
MMRF_1148_1_BM_CD138pos_T1_KAS5U_L01705	WHITE	TMB_DB0.01	39.7467	RACE_Specific
MMRF_1148_1_BM_CD138pos_T1_KAS5U_L01705	WHITE	TMB_Germline	5.86667	RACE_Specific
MMRF_1151_1_BM_CD138pos_T2_TSE61_K03198	WHITE	TMB_DB0	26.68	RACE_Specific
MMRF_1151_1_BM_CD138pos_T2_TSE61_K03198	WHITE	TMB_DB0.001	32.2933	RACE_Specific
MMRF_1151_1_BM_CD138pos_T2_TSE61_K03198	WHITE	TMB_DB0.01	37.5467	RACE_Specific
MMRF_1151_1_BM_CD138pos_T2_TSE61_K03198	WHITE	TMB_Germline	7.53333	RACE_Specific
MMRF_1152_1_BM_CD138pos_T2_TSE61_K03194	WHITE	TMB_DB0	27.7067	RACE_Specific
MMRF_1152_1_BM_CD138pos_T2_TSE61_K03194	WHITE	TMB_DB0.001	32.08	RACE_Specific
MMRF_1152_1_BM_CD138pos_T2_TSE61_K03194	WHITE	TMB_DB0.01	37.0667	RACE_Specific
MMRF_1152_1_BM_CD138pos_T2_TSE61_K03194	WHITE	TMB_Germline	4.81333	RACE_Specific
MMRF_1153_1_BM_CD138pos_T2_KHS5U_L15098	WHITE	TMB_DB0	29.0933	RACE_Specific
MMRF_1153_1_BM_CD138pos_T2_KHS5U_L15098	WHITE	TMB_DB0.001	33.3867	RACE_Specific
MMRF_1153_1_BM_CD138pos_T2_KHS5U_L15098	WHITE	TMB_DB0.01	37.8667	RACE_Specific
MMRF_1153_1_BM_CD138pos_T2_KHS5U_L15098	WHITE	TMB_Germline	5.57333	RACE_Specific
MMRF_1153_4_BM_CD138pos_T1_KHS5U_L14410	WHITE	TMB_DB0	28.8	RACE_Specific
MMRF_1153_4_BM_CD138pos_T1_KHS5U_L14410	WHITE	TMB_DB0.001	33.0667	RACE_Specific
MMRF_1153_4_BM_CD138pos_T1_KHS5U_L14410	WHITE	TMB_DB0.01	37.5733	RACE_Specific
MMRF_1153_4_BM_CD138pos_T1_KHS5U_L14410	WHITE	TMB_Germline	6.50667	RACE_Specific
MMRF_1155_1_BM_CD138pos_T1_KBS5U_L05843	BLACK	TMB_DB0	30.5733	RACE_Specific
MMRF_1155_1_BM_CD138pos_T1_KBS5U_L05843	BLACK	TMB_DB0.001	32.52	RACE_Specific
MMRF_1155_1_BM_CD138pos_T1_KBS5U_L05843	BLACK	TMB_DB0.01	39.68	RACE_Specific
MMRF_1155_1_BM_CD138pos_T1_KBS5U_L05843	BLACK	TMB_Germline	8.92	RACE_Specific
MMRF_1155_2_BM_CD138pos_T1_KHS5U_L16524	BLACK	TMB_DB0	32.08	RACE_Specific
MMRF_1155_2_BM_CD138pos_T1_KHS5U_L16524	BLACK	TMB_DB0.001	34.0133	RACE_Specific
MMRF_1155_2_BM_CD138pos_T1_KHS5U_L16524	BLACK	TMB_DB0.01	41.1467	RACE_Specific
MMRF_1155_2_BM_CD138pos_T1_KHS5U_L16524	BLACK	TMB_Germline	10.4933	RACE_Specific
MMRF_1156_2_BM_CD138pos_T2_KHS5U_L19537	WHITE	TMB_DB0	28.6667	RACE_Specific
MMRF_1156_2_BM_CD138pos_T2_KHS5U_L19537	WHITE	TMB_DB0.001	34.36	RACE_Specific
MMRF_1156_2_BM_CD138pos_T2_KHS5U_L19537	WHITE	TMB_DB0.01	40.24	RACE_Specific
MMRF_1156_2_BM_CD138pos_T2_KHS5U_L19537	WHITE	TMB_Germline	3.50667	RACE_Specific
MMRF_1156_3_BM_CD138pos_T1_KHS5U_L21836	WHITE	TMB_DB0	29.7333	RACE_Specific
MMRF_1156_3_BM_CD138pos_T1_KHS5U_L21836	WHITE	TMB_DB0.001	35.3867	RACE_Specific
MMRF_1156_3_BM_CD138pos_T1_KHS5U_L21836	WHITE	TMB_DB0.01	41.2	RACE_Specific
MMRF_1156_3_BM_CD138pos_T1_KHS5U_L21836	WHITE	TMB_Germline	5.77333	RACE_Specific
MMRF_1157_1_BM_CD138pos_T2_KHS5U_L13423	WHITE	TMB_DB0	34.64	RACE_Specific
MMRF_1157_1_BM_CD138pos_T2_KHS5U_L13423	WHITE	TMB_DB0.001	44.6667	RACE_Specific
MMRF_1157_1_BM_CD138pos_T2_KHS5U_L13423	WHITE	TMB_DB0.01	51.4	RACE_Specific
MMRF_1157_1_BM_CD138pos_T2_KHS5U_L13423	WHITE	TMB_Germline	4.8	RACE_Specific
MMRF_1157_2_BM_CD138pos_T1_KBS5U_L05077	WHITE	TMB_DB0	35.2533	RACE_Specific
MMRF_1157_2_BM_CD138pos_T1_KBS5U_L05077	WHITE	TMB_DB0.001	45.2933	RACE_Specific
MMRF_1157_2_BM_CD138pos_T1_KBS5U_L05077	WHITE	TMB_DB0.01	52.0533	RACE_Specific
MMRF_1157_2_BM_CD138pos_T1_KBS5U_L05077	WHITE	TMB_Germline	5.37333	RACE_Specific
MMRF_1157_3_BM_CD138pos_T1_KBS5U_L06509	WHITE	TMB_DB0	34.48	RACE_Specific
MMRF_1157_3_BM_CD138pos_T1_KBS5U_L06509	WHITE	TMB_DB0.001	44.48	RACE_Specific
MMRF_1157_3_BM_CD138pos_T1_KBS5U_L06509	WHITE	TMB_DB0.01	51.24	RACE_Specific
MMRF_1157_3_BM_CD138pos_T1_KBS5U_L06509	WHITE	TMB_Germline	5.13333	RACE_Specific
MMRF_1157_4_BM_CD138pos_T1_KHS5U_K14040	WHITE	TMB_DB0	34.0933	RACE_Specific
MMRF_1157_4_BM_CD138pos_T1_KHS5U_K14040	WHITE	TMB_DB0.001	44.12	RACE_Specific
MMRF_1157_4_BM_CD138pos_T1_KHS5U_K14040	WHITE	TMB_DB0.01	50.88	RACE_Specific
MMRF_1157_4_BM_CD138pos_T1_KHS5U_K14040	WHITE	TMB_Germline	4.94667	RACE_Specific
MMRF_1157_5_BM_CD138pos_T1_KHS5U_L17859	WHITE	TMB_DB0	34.5467	RACE_Specific
MMRF_1157_5_BM_CD138pos_T1_KHS5U_L17859	WHITE	TMB_DB0.001	44.6133	RACE_Specific
MMRF_1157_5_BM_CD138pos_T1_KHS5U_L17859	WHITE	TMB_DB0.01	51.3867	RACE_Specific
MMRF_1157_5_BM_CD138pos_T1_KHS5U_L17859	WHITE	TMB_Germline	5.02667	RACE_Specific
MMRF_1167_1_BM_CD138pos_T1_KBS5U_L02854	WHITE	TMB_DB0	29.2533	RACE_Specific
MMRF_1167_1_BM_CD138pos_T1_KBS5U_L02854	WHITE	TMB_DB0.001	33.7333	RACE_Specific
MMRF_1167_1_BM_CD138pos_T1_KBS5U_L02854	WHITE	TMB_DB0.01	38.52	RACE_Specific
MMRF_1167_1_BM_CD138pos_T1_KBS5U_L02854	WHITE	TMB_Germline	6.16	RACE_Specific
MMRF_1169_1_BM_CD138pos_T9_KHS5U_L09545	WHITE	TMB_DB0	33.0133	RACE_Specific
MMRF_1169_1_BM_CD138pos_T9_KHS5U_L09545	WHITE	TMB_DB0.001	39.16	RACE_Specific
MMRF_1169_1_BM_CD138pos_T9_KHS5U_L09545	WHITE	TMB_DB0.01	44.8267	RACE_Specific
MMRF_1169_1_BM_CD138pos_T9_KHS5U_L09545	WHITE	TMB_Germline	5.37333	RACE_Specific
MMRF_1171_1_BM_CD138pos_T1_KAS5U_L00336	WHITE	TMB_DB0	27.4	RACE_Specific
MMRF_1171_1_BM_CD138pos_T1_KAS5U_L00336	WHITE	TMB_DB0.001	31.8533	RACE_Specific
MMRF_1171_1_BM_CD138pos_T1_KAS5U_L00336	WHITE	TMB_DB0.01	36.7867	RACE_Specific
MMRF_1171_1_BM_CD138pos_T1_KAS5U_L00336	WHITE	TMB_Germline	5.72	RACE_Specific
MMRF_1178_1_BM_CD138pos_T1_KAS5U_L01919	WHITE	TMB_DB0	27.2267	RACE_Specific
MMRF_1178_1_BM_CD138pos_T1_KAS5U_L01919	WHITE	TMB_DB0.001	31.44	RACE_Specific
MMRF_1178_1_BM_CD138pos_T1_KAS5U_L01919	WHITE	TMB_DB0.01	36.1067	RACE_Specific
MMRF_1178_1_BM_CD138pos_T1_KAS5U_L01919	WHITE	TMB_Germline	3.66667	RACE_Specific
MMRF_1178_2_BM_CD138pos_T1_KHS5U_L19541	WHITE	TMB_DB0	29.8933	RACE_Specific
MMRF_1178_2_BM_CD138pos_T1_KHS5U_L19541	WHITE	TMB_DB0.001	34.1067	RACE_Specific
MMRF_1178_2_BM_CD138pos_T1_KHS5U_L19541	WHITE	TMB_DB0.01	38.7333	RACE_Specific
MMRF_1178_2_BM_CD138pos_T1_KHS5U_L19541	WHITE	TMB_Germline	5.34667	RACE_Specific
MMRF_1179_1_BM_CD138pos_T2_KHS5U_L13431	WHITE	TMB_DB0	28.0533	RACE_Specific
MMRF_1179_1_BM_CD138pos_T2_KHS5U_L13431	WHITE	TMB_DB0.001	33.48	RACE_Specific
MMRF_1179_1_BM_CD138pos_T2_KHS5U_L13431	WHITE	TMB_DB0.01	38.7333	RACE_Specific
MMRF_1179_1_BM_CD138pos_T2_KHS5U_L13431	WHITE	TMB_Germline	6.34667	RACE_Specific
MMRF_1179_2_BM_CD138pos_T1_KHS5U_L12890	WHITE	TMB_DB0	27.64	RACE_Specific
MMRF_1179_2_BM_CD138pos_T1_KHS5U_L12890	WHITE	TMB_DB0.001	33.08	RACE_Specific
MMRF_1179_2_BM_CD138pos_T1_KHS5U_L12890	WHITE	TMB_DB0.01	38.4	RACE_Specific
MMRF_1179_2_BM_CD138pos_T1_KHS5U_L12890	WHITE	TMB_Germline	6.44	RACE_Specific
MMRF_1180_1_BM_CD138pos_T1_KAS5U_L01215	WHITE	TMB_DB0	29.5467	RACE_Specific
MMRF_1180_1_BM_CD138pos_T1_KAS5U_L01215	WHITE	TMB_DB0.001	35.3733	RACE_Specific
MMRF_1180_1_BM_CD138pos_T1_KAS5U_L01215	WHITE	TMB_DB0.01	40.84	RACE_Specific
MMRF_1180_1_BM_CD138pos_T1_KAS5U_L01215	WHITE	TMB_Germline	6.90667	RACE_Specific
MMRF_1184_1_BM_CD138pos_T2_KHS5U_L15104	WHITE	TMB_DB0	28.68	RACE_Specific
MMRF_1184_1_BM_CD138pos_T2_KHS5U_L15104	WHITE	TMB_DB0.001	32.9067	RACE_Specific
MMRF_1184_1_BM_CD138pos_T2_KHS5U_L15104	WHITE	TMB_DB0.01	37.8933	RACE_Specific
MMRF_1184_1_BM_CD138pos_T2_KHS5U_L15104	WHITE	TMB_Germline	4.98667	RACE_Specific
MMRF_1185_1_BM_CD138pos_T1_KAS5U_L01221	WHITE	TMB_DB0	27.0267	RACE_Specific
MMRF_1185_1_BM_CD138pos_T1_KAS5U_L01221	WHITE	TMB_DB0.001	31.6667	RACE_Specific
MMRF_1185_1_BM_CD138pos_T1_KAS5U_L01221	WHITE	TMB_DB0.01	37.0133	RACE_Specific
MMRF_1185_1_BM_CD138pos_T1_KAS5U_L01221	WHITE	TMB_Germline	3.45333	RACE_Specific
MMRF_1185_2_BM_CD138pos_T1_KBS5U_L05536	WHITE	TMB_DB0	27.5467	RACE_Specific
MMRF_1185_2_BM_CD138pos_T1_KBS5U_L05536	WHITE	TMB_DB0.001	32.12	RACE_Specific
MMRF_1185_2_BM_CD138pos_T1_KBS5U_L05536	WHITE	TMB_DB0.01	37.4133	RACE_Specific
MMRF_1185_2_BM_CD138pos_T1_KBS5U_L05536	WHITE	TMB_Germline	3.65333	RACE_Specific
MMRF_1186_2_BM_CD138pos_T1_KHS5U_L14411	WHITE	TMB_DB0	31.0933	RACE_Specific
MMRF_1186_2_BM_CD138pos_T1_KHS5U_L14411	WHITE	TMB_DB0.001	35.5067	RACE_Specific
MMRF_1186_2_BM_CD138pos_T1_KHS5U_L14411	WHITE	TMB_DB0.01	40.28	RACE_Specific
MMRF_1186_2_BM_CD138pos_T1_KHS5U_L14411	WHITE	TMB_Germline	4.01333	RACE_Specific
MMRF_1188_1_BM_CD138pos_T1_KAS5U_L01216	BLACK	TMB_DB0	30.16	RACE_Specific
MMRF_1188_1_BM_CD138pos_T1_KAS5U_L01216	BLACK	TMB_DB0.001	32.04	RACE_Specific
MMRF_1188_1_BM_CD138pos_T1_KAS5U_L01216	BLACK	TMB_DB0.01	39.5467	RACE_Specific
MMRF_1188_1_BM_CD138pos_T1_KAS5U_L01216	BLACK	TMB_Germline	7.85333	RACE_Specific
MMRF_1189_1_BM_CD138pos_T2_TSE61_K03414	WHITE	TMB_DB0	25.0533	RACE_Specific
MMRF_1189_1_BM_CD138pos_T2_TSE61_K03414	WHITE	TMB_DB0.001	29.3867	RACE_Specific
MMRF_1189_1_BM_CD138pos_T2_TSE61_K03414	WHITE	TMB_DB0.01	34.0133	RACE_Specific
MMRF_1189_1_BM_CD138pos_T2_TSE61_K03414	WHITE	TMB_Germline	3.86667	RACE_Specific
MMRF_1193_5_BM_CD138pos_T1_KHS5U_K15213	WHITE	TMB_DB0	29.2933	RACE_Specific
MMRF_1193_5_BM_CD138pos_T1_KHS5U_K15213	WHITE	TMB_DB0.001	33.7467	RACE_Specific
MMRF_1193_5_BM_CD138pos_T1_KHS5U_K15213	WHITE	TMB_DB0.01	38.4267	RACE_Specific
MMRF_1193_5_BM_CD138pos_T1_KHS5U_K15213	WHITE	TMB_Germline	10.3333	RACE_Specific
MMRF_1195_1_BM_CD138pos_T2_TSE61_K03425	BLACK	TMB_DB0	27.9333	RACE_Specific
MMRF_1195_1_BM_CD138pos_T2_TSE61_K03425	BLACK	TMB_DB0.001	29.5867	RACE_Specific
MMRF_1195_1_BM_CD138pos_T2_TSE61_K03425	BLACK	TMB_DB0.01	36.6533	RACE_Specific
MMRF_1195_1_BM_CD138pos_T2_TSE61_K03425	BLACK	TMB_Germline	6.65333	RACE_Specific
MMRF_1201_1_BM_CD138pos_T1_KBS5U_L02845	WHITE	TMB_DB0	26.6667	RACE_Specific
MMRF_1201_1_BM_CD138pos_T1_KBS5U_L02845	WHITE	TMB_DB0.001	31.4533	RACE_Specific
MMRF_1201_1_BM_CD138pos_T1_KBS5U_L02845	WHITE	TMB_DB0.01	36.8	RACE_Specific
MMRF_1201_1_BM_CD138pos_T1_KBS5U_L02845	WHITE	TMB_Germline	4.97333	RACE_Specific
MMRF_1201_2_BM_CD138pos_T1_KHS5U_L08845	WHITE	TMB_DB0	28.48	RACE_Specific
MMRF_1201_2_BM_CD138pos_T1_KHS5U_L08845	WHITE	TMB_DB0.001	33.32	RACE_Specific
MMRF_1201_2_BM_CD138pos_T1_KHS5U_L08845	WHITE	TMB_DB0.01	38.68	RACE_Specific
MMRF_1201_2_BM_CD138pos_T1_KHS5U_L08845	WHITE	TMB_Germline	6.2	RACE_Specific
MMRF_1201_3_BM_CD138pos_T1_KHS5U_L19553	WHITE	TMB_DB0	28.6667	RACE_Specific
MMRF_1201_3_BM_CD138pos_T1_KHS5U_L19553	WHITE	TMB_DB0.001	33.48	RACE_Specific
MMRF_1201_3_BM_CD138pos_T1_KHS5U_L19553	WHITE	TMB_DB0.01	38.8533	RACE_Specific
MMRF_1201_3_BM_CD138pos_T1_KHS5U_L19553	WHITE	TMB_Germline	6.38667	RACE_Specific
MMRF_1201_4_BM_CD138pos_T1_KHS5U_L15710	WHITE	TMB_DB0	28.2133	RACE_Specific
MMRF_1201_4_BM_CD138pos_T1_KHS5U_L15710	WHITE	TMB_DB0.001	33.0267	RACE_Specific
MMRF_1201_4_BM_CD138pos_T1_KHS5U_L15710	WHITE	TMB_DB0.01	38.3867	RACE_Specific
MMRF_1201_4_BM_CD138pos_T1_KHS5U_L15710	WHITE	TMB_Germline	5.72	RACE_Specific
MMRF_1201_5_BM_CD138pos_T1_KHS5U_L19539	WHITE	TMB_DB0	28.48	RACE_Specific
MMRF_1201_5_BM_CD138pos_T1_KHS5U_L19539	WHITE	TMB_DB0.001	33.3333	RACE_Specific
MMRF_1201_5_BM_CD138pos_T1_KHS5U_L19539	WHITE	TMB_DB0.01	38.72	RACE_Specific
MMRF_1201_5_BM_CD138pos_T1_KHS5U_L19539	WHITE	TMB_Germline	4.84	RACE_Specific
MMRF_1202_1_BM_CD138pos_T1_KAS5U_L01370	WHITE	TMB_DB0	28.3067	RACE_Specific
MMRF_1202_1_BM_CD138pos_T1_KAS5U_L01370	WHITE	TMB_DB0.001	32.8667	RACE_Specific
MMRF_1202_1_BM_CD138pos_T1_KAS5U_L01370	WHITE	TMB_DB0.01	37.88	RACE_Specific
MMRF_1202_1_BM_CD138pos_T1_KAS5U_L01370	WHITE	TMB_Germline	6.53333	RACE_Specific
MMRF_1202_2_BM_CD138pos_T1_KBS5U_L05837	WHITE	TMB_DB0	29	RACE_Specific
MMRF_1202_2_BM_CD138pos_T1_KBS5U_L05837	WHITE	TMB_DB0.001	33.56	RACE_Specific
MMRF_1202_2_BM_CD138pos_T1_KBS5U_L05837	WHITE	TMB_DB0.01	38.64	RACE_Specific
MMRF_1202_2_BM_CD138pos_T1_KBS5U_L05837	WHITE	TMB_Germline	3.68	RACE_Specific
MMRF_1205_2_BM_CD138pos_T1_KBS5U_L06431	BLACK	TMB_DB0	31.5867	RACE_Specific
MMRF_1205_2_BM_CD138pos_T1_KBS5U_L06431	BLACK	TMB_DB0.001	33.4	RACE_Specific
MMRF_1205_2_BM_CD138pos_T1_KBS5U_L06431	BLACK	TMB_DB0.01	40.8933	RACE_Specific
MMRF_1205_2_BM_CD138pos_T1_KBS5U_L06431	BLACK	TMB_Germline	4.97333	RACE_Specific
MMRF_1216_1_BM_CD138pos_T1_KAS5U_L01731	WHITE	TMB_DB0	28.5733	RACE_Specific
MMRF_1216_1_BM_CD138pos_T1_KAS5U_L01731	WHITE	TMB_DB0.001	33.24	RACE_Specific
MMRF_1216_1_BM_CD138pos_T1_KAS5U_L01731	WHITE	TMB_DB0.01	37.8133	RACE_Specific
MMRF_1216_1_BM_CD138pos_T1_KAS5U_L01731	WHITE	TMB_Germline	3.98667	RACE_Specific
MMRF_1219_2_BM_CD138pos_T2_KBS5U_L05856	WHITE	TMB_DB0	26.92	RACE_Specific
MMRF_1219_2_BM_CD138pos_T2_KBS5U_L05856	WHITE	TMB_DB0.001	31.0133	RACE_Specific
MMRF_1219_2_BM_CD138pos_T2_KBS5U_L05856	WHITE	TMB_DB0.01	35.3333	RACE_Specific
MMRF_1219_2_BM_CD138pos_T2_KBS5U_L05856	WHITE	TMB_Germline	5.32	RACE_Specific
MMRF_1223_3_BM_CD138pos_T1_KHS5U_L08698	WHITE	TMB_DB0	27.5467	RACE_Specific
MMRF_1223_3_BM_CD138pos_T1_KHS5U_L08698	WHITE	TMB_DB0.001	31.8667	RACE_Specific
MMRF_1223_3_BM_CD138pos_T1_KHS5U_L08698	WHITE	TMB_DB0.01	36.5067	RACE_Specific
MMRF_1223_3_BM_CD138pos_T1_KHS5U_L08698	WHITE	TMB_Germline	3.66667	RACE_Specific
MMRF_1223_4_BM_CD138pos_T1_KHS5U_L11073	WHITE	TMB_DB0	27.56	RACE_Specific
MMRF_1223_4_BM_CD138pos_T1_KHS5U_L11073	WHITE	TMB_DB0.001	31.8933	RACE_Specific
MMRF_1223_4_BM_CD138pos_T1_KHS5U_L11073	WHITE	TMB_DB0.01	36.4133	RACE_Specific
MMRF_1223_4_BM_CD138pos_T1_KHS5U_L11073	WHITE	TMB_Germline	4.36	RACE_Specific
MMRF_1224_3_BM_CD138pos_T1_KHS5U_L17857	WHITE	TMB_DB0	35.5067	RACE_Specific
MMRF_1224_3_BM_CD138pos_T1_KHS5U_L17857	WHITE	TMB_DB0.001	46.7333	RACE_Specific
MMRF_1224_3_BM_CD138pos_T1_KHS5U_L17857	WHITE	TMB_DB0.01	54.24	RACE_Specific
MMRF_1224_3_BM_CD138pos_T1_KHS5U_L17857	WHITE	TMB_Germline	9.76	RACE_Specific
MMRF_1231_1_BM_CD138pos_T2_TSE61_L00075	BLACK	TMB_DB0	25.1067	RACE_Specific
MMRF_1231_1_BM_CD138pos_T2_TSE61_L00075	BLACK	TMB_DB0.001	27.12	RACE_Specific
MMRF_1231_1_BM_CD138pos_T2_TSE61_L00075	BLACK	TMB_DB0.01	34.16	RACE_Specific
MMRF_1231_1_BM_CD138pos_T2_TSE61_L00075	BLACK	TMB_Germline	3.70667	RACE_Specific
MMRF_1232_4_BM_CD138pos_T1_KHS5U_L09528	BLACK	TMB_DB0	30.5867	RACE_Specific
MMRF_1232_4_BM_CD138pos_T1_KHS5U_L09528	BLACK	TMB_DB0.001	32.4667	RACE_Specific
MMRF_1232_4_BM_CD138pos_T1_KHS5U_L09528	BLACK	TMB_DB0.01	39.8267	RACE_Specific
MMRF_1232_4_BM_CD138pos_T1_KHS5U_L09528	BLACK	TMB_Germline	7.56	RACE_Specific
MMRF_1235_1_BM_CD138pos_T2_KAS5U_L02448	WHITE	TMB_DB0	28.0267	RACE_Specific
MMRF_1235_1_BM_CD138pos_T2_KAS5U_L02448	WHITE	TMB_DB0.001	32.28	RACE_Specific
MMRF_1235_1_BM_CD138pos_T2_KAS5U_L02448	WHITE	TMB_DB0.01	36.6667	RACE_Specific
MMRF_1235_1_BM_CD138pos_T2_KAS5U_L02448	WHITE	TMB_Germline	9.98667	RACE_Specific
MMRF_1236_3_BM_CD138pos_T1_KHS5U_L16677	WHITE	TMB_DB0	30.92	RACE_Specific
MMRF_1236_3_BM_CD138pos_T1_KHS5U_L16677	WHITE	TMB_DB0.001	35.6	RACE_Specific
MMRF_1236_3_BM_CD138pos_T1_KHS5U_L16677	WHITE	TMB_DB0.01	40.16	RACE_Specific
MMRF_1236_3_BM_CD138pos_T1_KHS5U_L16677	WHITE	TMB_Germline	5.50667	RACE_Specific
MMRF_1242_1_BM_CD138pos_T2_KHS5U_L15103	BLACK	TMB_DB0	32.5867	RACE_Specific
MMRF_1242_1_BM_CD138pos_T2_KHS5U_L15103	BLACK	TMB_DB0.001	34.36	RACE_Specific
MMRF_1242_1_BM_CD138pos_T2_KHS5U_L15103	BLACK	TMB_DB0.01	41.5067	RACE_Specific
MMRF_1242_1_BM_CD138pos_T2_KHS5U_L15103	BLACK	TMB_Germline	9.05333	RACE_Specific
MMRF_1242_4_BM_CD138pos_T1_KBS5U_L05371	BLACK	TMB_DB0	31.5333	RACE_Specific
MMRF_1242_4_BM_CD138pos_T1_KBS5U_L05371	BLACK	TMB_DB0.001	33.36	RACE_Specific
MMRF_1242_4_BM_CD138pos_T1_KBS5U_L05371	BLACK	TMB_DB0.01	40.7067	RACE_Specific
MMRF_1242_4_BM_CD138pos_T1_KBS5U_L05371	BLACK	TMB_Germline	3.37333	RACE_Specific
MMRF_1250_1_BM_CD138pos_T2_KAS5U_L02451	WHITE	TMB_DB0	27.5867	RACE_Specific
MMRF_1250_1_BM_CD138pos_T2_KAS5U_L02451	WHITE	TMB_DB0.001	31.6133	RACE_Specific
MMRF_1250_1_BM_CD138pos_T2_KAS5U_L02451	WHITE	TMB_DB0.01	36.52	RACE_Specific
MMRF_1250_1_BM_CD138pos_T2_KAS5U_L02451	WHITE	TMB_Germline	5	RACE_Specific
MMRF_1251_1_BM_CD138pos_T1_TSE61_L00105	WHITE	TMB_DB0	21.3067	RACE_Specific
MMRF_1251_1_BM_CD138pos_T1_TSE61_L00105	WHITE	TMB_DB0.001	25.6933	RACE_Specific
MMRF_1251_1_BM_CD138pos_T1_TSE61_L00105	WHITE	TMB_DB0.01	30.0533	RACE_Specific
MMRF_1251_1_BM_CD138pos_T1_TSE61_L00105	WHITE	TMB_Germline	4.38667	RACE_Specific
MMRF_1252_1_BM_CD138pos_T2_TSE61_L00074	WHITE	TMB_DB0	22.9467	RACE_Specific
MMRF_1252_1_BM_CD138pos_T2_TSE61_L00074	WHITE	TMB_DB0.001	27.8	RACE_Specific
MMRF_1252_1_BM_CD138pos_T2_TSE61_L00074	WHITE	TMB_DB0.01	32.68	RACE_Specific
MMRF_1252_1_BM_CD138pos_T2_TSE61_L00074	WHITE	TMB_Germline	6.01333	RACE_Specific
MMRF_1257_1_BM_CD138pos_T2_TSE61_K03602	WHITE	TMB_DB0	25.0667	RACE_Specific
MMRF_1257_1_BM_CD138pos_T2_TSE61_K03602	WHITE	TMB_DB0.001	29.68	RACE_Specific
MMRF_1257_1_BM_CD138pos_T2_TSE61_K03602	WHITE	TMB_DB0.01	34.0667	RACE_Specific
MMRF_1257_1_BM_CD138pos_T2_TSE61_K03602	WHITE	TMB_Germline	4.34667	RACE_Specific
MMRF_1260_1_BM_CD138pos_T1_KAS5U_L01220	WHITE	TMB_DB0	27.7467	RACE_Specific
MMRF_1260_1_BM_CD138pos_T1_KAS5U_L01220	WHITE	TMB_DB0.001	32.1467	RACE_Specific
MMRF_1260_1_BM_CD138pos_T1_KAS5U_L01220	WHITE	TMB_DB0.01	37.1867	RACE_Specific
MMRF_1260_1_BM_CD138pos_T1_KAS5U_L01220	WHITE	TMB_Germline	3.76	RACE_Specific
MMRF_1261_1_BM_CD138pos_T1_KAS5U_L00344	WHITE	TMB_DB0	28.0933	RACE_Specific
MMRF_1261_1_BM_CD138pos_T1_KAS5U_L00344	WHITE	TMB_DB0.001	32.4933	RACE_Specific
MMRF_1261_1_BM_CD138pos_T1_KAS5U_L00344	WHITE	TMB_DB0.01	37.1333	RACE_Specific
MMRF_1261_1_BM_CD138pos_T1_KAS5U_L00344	WHITE	TMB_Germline	6.84	RACE_Specific
MMRF_1266_1_BM_CD138pos_T2_TSE61_K03760	WHITE	TMB_DB0	22.3733	RACE_Specific
MMRF_1266_1_BM_CD138pos_T2_TSE61_K03760	WHITE	TMB_DB0.001	26.8533	RACE_Specific
MMRF_1266_1_BM_CD138pos_T2_TSE61_K03760	WHITE	TMB_DB0.01	31.4667	RACE_Specific
MMRF_1266_1_BM_CD138pos_T2_TSE61_K03760	WHITE	TMB_Germline	6.64	RACE_Specific
MMRF_1267_1_BM_CD138pos_T2_TSE61_K03762	WHITE	TMB_DB0	23.0667	RACE_Specific
MMRF_1267_1_BM_CD138pos_T2_TSE61_K03762	WHITE	TMB_DB0.001	27.2667	RACE_Specific
MMRF_1267_1_BM_CD138pos_T2_TSE61_K03762	WHITE	TMB_DB0.01	31.5467	RACE_Specific
MMRF_1267_1_BM_CD138pos_T2_TSE61_K03762	WHITE	TMB_Germline	4.22667	RACE_Specific
MMRF_1269_1_BM_CD138pos_T2_TSE61_L00080	WHITE	TMB_DB0	24.6533	RACE_Specific
MMRF_1269_1_BM_CD138pos_T2_TSE61_L00080	WHITE	TMB_DB0.001	29.04	RACE_Specific
MMRF_1269_1_BM_CD138pos_T2_TSE61_L00080	WHITE	TMB_DB0.01	33.8533	RACE_Specific
MMRF_1269_1_BM_CD138pos_T2_TSE61_L00080	WHITE	TMB_Germline	3.08	RACE_Specific
MMRF_1269_3_BM_CD138pos_T1_KHS5U_L17863	WHITE	TMB_DB0	29.2	RACE_Specific
MMRF_1269_3_BM_CD138pos_T1_KHS5U_L17863	WHITE	TMB_DB0.001	33.6133	RACE_Specific
MMRF_1269_3_BM_CD138pos_T1_KHS5U_L17863	WHITE	TMB_DB0.01	38.4533	RACE_Specific
MMRF_1269_3_BM_CD138pos_T1_KHS5U_L17863	WHITE	TMB_Germline	8.09333	RACE_Specific
MMRF_1274_1_BM_CD138pos_T2_TSE61_K03772	WHITE	TMB_DB0	23	RACE_Specific
MMRF_1274_1_BM_CD138pos_T2_TSE61_K03772	WHITE	TMB_DB0.001	27.2133	RACE_Specific
MMRF_1274_1_BM_CD138pos_T2_TSE61_K03772	WHITE	TMB_DB0.01	31.5467	RACE_Specific
MMRF_1274_1_BM_CD138pos_T2_TSE61_K03772	WHITE	TMB_Germline	6.53333	RACE_Specific
MMRF_1277_1_BM_CD138pos_T1_KAS5U_L01651	WHITE	TMB_DB0	26.8933	RACE_Specific
MMRF_1277_1_BM_CD138pos_T1_KAS5U_L01651	WHITE	TMB_DB0.001	31.2267	RACE_Specific
MMRF_1277_1_BM_CD138pos_T1_KAS5U_L01651	WHITE	TMB_DB0.01	36.28	RACE_Specific
MMRF_1277_1_BM_CD138pos_T1_KAS5U_L01651	WHITE	TMB_Germline	3.69333	RACE_Specific
MMRF_1281_1_BM_CD138pos_T2_TSE61_K03764	BLACK	TMB_DB0	24.2	RACE_Specific
MMRF_1281_1_BM_CD138pos_T2_TSE61_K03764	BLACK	TMB_DB0.001	26.1867	RACE_Specific
MMRF_1281_1_BM_CD138pos_T2_TSE61_K03764	BLACK	TMB_DB0.01	32.96	RACE_Specific
MMRF_1281_1_BM_CD138pos_T2_TSE61_K03764	BLACK	TMB_Germline	4.28	RACE_Specific
MMRF_1284_1_BM_CD138pos_T1_KAS5U_L01369	WHITE	TMB_DB0	25.9733	RACE_Specific
MMRF_1284_1_BM_CD138pos_T1_KAS5U_L01369	WHITE	TMB_DB0.001	30.2667	RACE_Specific
MMRF_1284_1_BM_CD138pos_T1_KAS5U_L01369	WHITE	TMB_DB0.01	34.7333	RACE_Specific
MMRF_1284_1_BM_CD138pos_T1_KAS5U_L01369	WHITE	TMB_Germline	4.58667	RACE_Specific
MMRF_1285_1_BM_CD138pos_T2_KHS5U_L15099	WHITE	TMB_DB0	27.3067	RACE_Specific
MMRF_1285_1_BM_CD138pos_T2_KHS5U_L15099	WHITE	TMB_DB0.001	31.8133	RACE_Specific
MMRF_1285_1_BM_CD138pos_T2_KHS5U_L15099	WHITE	TMB_DB0.01	36.8267	RACE_Specific
MMRF_1285_1_BM_CD138pos_T2_KHS5U_L15099	WHITE	TMB_Germline	10.16	RACE_Specific
MMRF_1285_3_BM_CD138pos_T1_KHS5U_L11591	WHITE	TMB_DB0	27.44	RACE_Specific
MMRF_1285_3_BM_CD138pos_T1_KHS5U_L11591	WHITE	TMB_DB0.001	32.0133	RACE_Specific
MMRF_1285_3_BM_CD138pos_T1_KHS5U_L11591	WHITE	TMB_DB0.01	37.0533	RACE_Specific
MMRF_1285_3_BM_CD138pos_T1_KHS5U_L11591	WHITE	TMB_Germline	10.6133	RACE_Specific
MMRF_1286_1_BM_CD138pos_T1_KBS5U_L02855	WHITE	TMB_DB0	28.0667	RACE_Specific
MMRF_1286_1_BM_CD138pos_T1_KBS5U_L02855	WHITE	TMB_DB0.001	33.5867	RACE_Specific
MMRF_1286_1_BM_CD138pos_T1_KBS5U_L02855	WHITE	TMB_DB0.01	38.8667	RACE_Specific
MMRF_1286_1_BM_CD138pos_T1_KBS5U_L02855	WHITE	TMB_Germline	4.21333	RACE_Specific
MMRF_1290_1_BM_CD138pos_T2_KHS5U_L13425	WHITE	TMB_DB0	38.0133	RACE_Specific
MMRF_1290_1_BM_CD138pos_T2_KHS5U_L13425	WHITE	TMB_DB0.001	42.36	RACE_Specific
MMRF_1290_1_BM_CD138pos_T2_KHS5U_L13425	WHITE	TMB_DB0.01	46.68	RACE_Specific
MMRF_1290_1_BM_CD138pos_T2_KHS5U_L13425	WHITE	TMB_Germline	16.1867	RACE_Specific
MMRF_1295_1_BM_CD138pos_T2_TSE61_K03766	WHITE	TMB_DB0	23.5067	RACE_Specific
MMRF_1295_1_BM_CD138pos_T2_TSE61_K03766	WHITE	TMB_DB0.001	29.64	RACE_Specific
MMRF_1295_1_BM_CD138pos_T2_TSE61_K03766	WHITE	TMB_DB0.01	34.6933	RACE_Specific
MMRF_1295_1_BM_CD138pos_T2_TSE61_K03766	WHITE	TMB_Germline	4.74667	RACE_Specific
MMRF_1304_1_BM_CD138pos_T1_KAS5U_L00338	WHITE	TMB_DB0	26.5867	RACE_Specific
MMRF_1304_1_BM_CD138pos_T1_KAS5U_L00338	WHITE	TMB_DB0.001	31.08	RACE_Specific
MMRF_1304_1_BM_CD138pos_T1_KAS5U_L00338	WHITE	TMB_DB0.01	35.7333	RACE_Specific
MMRF_1304_1_BM_CD138pos_T1_KAS5U_L00338	WHITE	TMB_Germline	3.16	RACE_Specific
MMRF_1307_1_BM_CD138pos_T1_TSE61_l00109	BLACK	TMB_DB0	26.1333	RACE_Specific
MMRF_1307_1_BM_CD138pos_T1_TSE61_l00109	BLACK	TMB_DB0.001	28.2133	RACE_Specific
MMRF_1307_1_BM_CD138pos_T1_TSE61_l00109	BLACK	TMB_DB0.01	35.0533	RACE_Specific
MMRF_1307_1_BM_CD138pos_T1_TSE61_l00109	BLACK	TMB_Germline	4.72	RACE_Specific
MMRF_1308_1_BM_CD138pos_T2_KAS5U_L02447	BLACK	TMB_DB0	31.5733	RACE_Specific
MMRF_1308_1_BM_CD138pos_T2_KAS5U_L02447	BLACK	TMB_DB0.001	33.28	RACE_Specific
MMRF_1308_1_BM_CD138pos_T2_KAS5U_L02447	BLACK	TMB_DB0.01	40.7467	RACE_Specific
MMRF_1308_1_BM_CD138pos_T2_KAS5U_L02447	BLACK	TMB_Germline	4.30667	RACE_Specific
MMRF_1308_2_BM_CD138pos_T1_KBS5U_K11928	BLACK	TMB_DB0	31.84	RACE_Specific
MMRF_1308_2_BM_CD138pos_T1_KBS5U_K11928	BLACK	TMB_DB0.001	33.5467	RACE_Specific
MMRF_1308_2_BM_CD138pos_T1_KBS5U_K11928	BLACK	TMB_DB0.01	41.0667	RACE_Specific
MMRF_1308_2_BM_CD138pos_T1_KBS5U_K11928	BLACK	TMB_Germline	4.41333	RACE_Specific
MMRF_1308_3_BM_CD138pos_T1_KHS5U_L21855	BLACK	TMB_DB0	33.1067	RACE_Specific
MMRF_1308_3_BM_CD138pos_T1_KHS5U_L21855	BLACK	TMB_DB0.001	34.8267	RACE_Specific
MMRF_1308_3_BM_CD138pos_T1_KHS5U_L21855	BLACK	TMB_DB0.01	42.2933	RACE_Specific
MMRF_1308_3_BM_CD138pos_T1_KHS5U_L21855	BLACK	TMB_Germline	4.61333	RACE_Specific
MMRF_1309_1_BM_CD138pos_T1_KBS5U_L02848	WHITE	TMB_DB0	30.04	RACE_Specific
MMRF_1309_1_BM_CD138pos_T1_KBS5U_L02848	WHITE	TMB_DB0.001	35.2533	RACE_Specific
MMRF_1309_1_BM_CD138pos_T1_KBS5U_L02848	WHITE	TMB_DB0.01	40.2667	RACE_Specific
MMRF_1309_1_BM_CD138pos_T1_KBS5U_L02848	WHITE	TMB_Germline	4.58667	RACE_Specific
MMRF_1309_2_BM_CD138pos_T1_KHS5U_L12901	WHITE	TMB_DB0	30.5467	RACE_Specific
MMRF_1309_2_BM_CD138pos_T1_KHS5U_L12901	WHITE	TMB_DB0.001	35.7733	RACE_Specific
MMRF_1309_2_BM_CD138pos_T1_KHS5U_L12901	WHITE	TMB_DB0.01	40.7867	RACE_Specific
MMRF_1309_2_BM_CD138pos_T1_KHS5U_L12901	WHITE	TMB_Germline	5.26667	RACE_Specific
MMRF_1310_1_BM_CD138pos_T1_KAS5U_L00334	WHITE	TMB_DB0	27.56	RACE_Specific
MMRF_1310_1_BM_CD138pos_T1_KAS5U_L00334	WHITE	TMB_DB0.001	33.2133	RACE_Specific
MMRF_1310_1_BM_CD138pos_T1_KAS5U_L00334	WHITE	TMB_DB0.01	38.5467	RACE_Specific
MMRF_1310_1_BM_CD138pos_T1_KAS5U_L00334	WHITE	TMB_Germline	6.82667	RACE_Specific
MMRF_1311_1_BM_CD138pos_T1_TSE61_L00107	WHITE	TMB_DB0	20.0533	RACE_Specific
MMRF_1311_1_BM_CD138pos_T1_TSE61_L00107	WHITE	TMB_DB0.001	25.5067	RACE_Specific
MMRF_1311_1_BM_CD138pos_T1_TSE61_L00107	WHITE	TMB_DB0.01	31.04	RACE_Specific
MMRF_1311_1_BM_CD138pos_T1_TSE61_L00107	WHITE	TMB_Germline	3.50667	RACE_Specific
MMRF_1312_1_BM_CD138pos_T1_KAS5U_L00342	WHITE	TMB_DB0	25.92	RACE_Specific
MMRF_1312_1_BM_CD138pos_T1_KAS5U_L00342	WHITE	TMB_DB0.001	30.1733	RACE_Specific
MMRF_1312_1_BM_CD138pos_T1_KAS5U_L00342	WHITE	TMB_DB0.01	34.8933	RACE_Specific
MMRF_1312_1_BM_CD138pos_T1_KAS5U_L00342	WHITE	TMB_Germline	6.04	RACE_Specific
MMRF_1318_1_BM_CD138pos_T1_KAS5U_L01926	WHITE	TMB_DB0	27.6933	RACE_Specific
MMRF_1318_1_BM_CD138pos_T1_KAS5U_L01926	WHITE	TMB_DB0.001	31.9867	RACE_Specific
MMRF_1318_1_BM_CD138pos_T1_KAS5U_L01926	WHITE	TMB_DB0.01	37	RACE_Specific
MMRF_1318_1_BM_CD138pos_T1_KAS5U_L01926	WHITE	TMB_Germline	4.37333	RACE_Specific
MMRF_1320_1_BM_CD138pos_T1_KAS5U_L01371	WHITE	TMB_DB0	29.2	RACE_Specific
MMRF_1320_1_BM_CD138pos_T1_KAS5U_L01371	WHITE	TMB_DB0.001	33.4667	RACE_Specific
MMRF_1320_1_BM_CD138pos_T1_KAS5U_L01371	WHITE	TMB_DB0.01	38.0533	RACE_Specific
MMRF_1320_1_BM_CD138pos_T1_KAS5U_L01371	WHITE	TMB_Germline	4.28	RACE_Specific
MMRF_1323_1_BM_CD138pos_T1_KAS5U_L01214	WHITE	TMB_DB0	27.6933	RACE_Specific
MMRF_1323_1_BM_CD138pos_T1_KAS5U_L01214	WHITE	TMB_DB0.001	32.2933	RACE_Specific
MMRF_1323_1_BM_CD138pos_T1_KAS5U_L01214	WHITE	TMB_DB0.01	36.8533	RACE_Specific
MMRF_1323_1_BM_CD138pos_T1_KAS5U_L01214	WHITE	TMB_Germline	3.86667	RACE_Specific
MMRF_1327_1_BM_CD138pos_T2_TSE61_L00078	WHITE	TMB_DB0	23.1467	RACE_Specific
MMRF_1327_1_BM_CD138pos_T2_TSE61_L00078	WHITE	TMB_DB0.001	27.5333	RACE_Specific
MMRF_1327_1_BM_CD138pos_T2_TSE61_L00078	WHITE	TMB_DB0.01	32.24	RACE_Specific
MMRF_1327_1_BM_CD138pos_T2_TSE61_L00078	WHITE	TMB_Germline	4.81333	RACE_Specific
MMRF_1328_1_BM_CD138pos_T2_KAS5U_L00340	WHITE	TMB_DB0	30.6	RACE_Specific
MMRF_1328_1_BM_CD138pos_T2_KAS5U_L00340	WHITE	TMB_DB0.001	36.16	RACE_Specific
MMRF_1328_1_BM_CD138pos_T2_KAS5U_L00340	WHITE	TMB_DB0.01	41.6533	RACE_Specific
MMRF_1328_1_BM_CD138pos_T2_KAS5U_L00340	WHITE	TMB_Germline	8.02667	RACE_Specific
MMRF_1331_1_BM_CD138pos_T1_KAS5U_L01219	WHITE	TMB_DB0	26.92	RACE_Specific
MMRF_1331_1_BM_CD138pos_T1_KAS5U_L01219	WHITE	TMB_DB0.001	31.2933	RACE_Specific
MMRF_1331_1_BM_CD138pos_T1_KAS5U_L01219	WHITE	TMB_DB0.01	35.8933	RACE_Specific
MMRF_1331_1_BM_CD138pos_T1_KAS5U_L01219	WHITE	TMB_Germline	4.21333	RACE_Specific
MMRF_1332_1_BM_CD138pos_T1_KHS5U_L15102	BLACK	TMB_DB0	30.44	RACE_Specific
MMRF_1332_1_BM_CD138pos_T1_KHS5U_L15102	BLACK	TMB_DB0.001	32.12	RACE_Specific
MMRF_1332_1_BM_CD138pos_T1_KHS5U_L15102	BLACK	TMB_DB0.01	38.7467	RACE_Specific
MMRF_1332_1_BM_CD138pos_T1_KHS5U_L15102	BLACK	TMB_Germline	9.08	RACE_Specific
MMRF_1332_3_BM_CD138pos_T1_KBS5U_L05839	BLACK	TMB_DB0	30.52	RACE_Specific
MMRF_1332_3_BM_CD138pos_T1_KBS5U_L05839	BLACK	TMB_DB0.001	32.3333	RACE_Specific
MMRF_1332_3_BM_CD138pos_T1_KBS5U_L05839	BLACK	TMB_DB0.01	39.3067	RACE_Specific
MMRF_1332_3_BM_CD138pos_T1_KBS5U_L05839	BLACK	TMB_Germline	4.18667	RACE_Specific
MMRF_1338_1_BM_CD138pos_T1_KAS5U_L00646	WHITE	TMB_DB0	27.16	RACE_Specific
MMRF_1338_1_BM_CD138pos_T1_KAS5U_L00646	WHITE	TMB_DB0.001	32.12	RACE_Specific
MMRF_1338_1_BM_CD138pos_T1_KAS5U_L00646	WHITE	TMB_DB0.01	37.3067	RACE_Specific
MMRF_1338_1_BM_CD138pos_T1_KAS5U_L00646	WHITE	TMB_Germline	3.88	RACE_Specific
MMRF_1338_2_BM_CD138pos_T1_KHS5U_K15161	WHITE	TMB_DB0	28.08	RACE_Specific
MMRF_1338_2_BM_CD138pos_T1_KHS5U_K15161	WHITE	TMB_DB0.001	33.04	RACE_Specific
MMRF_1338_2_BM_CD138pos_T1_KHS5U_K15161	WHITE	TMB_DB0.01	38.32	RACE_Specific
MMRF_1338_2_BM_CD138pos_T1_KHS5U_K15161	WHITE	TMB_Germline	3.46667	RACE_Specific
MMRF_1342_1_BM_CD138pos_T1_KAS5U_L00647	WHITE	TMB_DB0	26.0267	RACE_Specific
MMRF_1342_1_BM_CD138pos_T1_KAS5U_L00647	WHITE	TMB_DB0.001	30.5467	RACE_Specific
MMRF_1342_1_BM_CD138pos_T1_KAS5U_L00647	WHITE	TMB_DB0.01	35.4667	RACE_Specific
MMRF_1342_1_BM_CD138pos_T1_KAS5U_L00647	WHITE	TMB_Germline	8.36	RACE_Specific
MMRF_1344_1_BM_CD138pos_T1_KAS5U_L00642	WHITE	TMB_DB0	28.3867	RACE_Specific
MMRF_1344_1_BM_CD138pos_T1_KAS5U_L00642	WHITE	TMB_DB0.001	32.7067	RACE_Specific
MMRF_1344_1_BM_CD138pos_T1_KAS5U_L00642	WHITE	TMB_DB0.01	37.6533	RACE_Specific
MMRF_1344_1_BM_CD138pos_T1_KAS5U_L00642	WHITE	TMB_Germline	5	RACE_Specific
MMRF_1345_3_BM_CD138pos_T1_KHS5U_L13421	BLACK	TMB_DB0	33.12	RACE_Specific
MMRF_1345_3_BM_CD138pos_T1_KHS5U_L13421	BLACK	TMB_DB0.001	35.0133	RACE_Specific
MMRF_1345_3_BM_CD138pos_T1_KHS5U_L13421	BLACK	TMB_DB0.01	42.84	RACE_Specific
MMRF_1345_3_BM_CD138pos_T1_KHS5U_L13421	BLACK	TMB_Germline	5	RACE_Specific
MMRF_1348_1_BM_CD138pos_T1_KAS5U_L01235	WHITE	TMB_DB0	26.9867	RACE_Specific
MMRF_1348_1_BM_CD138pos_T1_KAS5U_L01235	WHITE	TMB_DB0.001	31.1467	RACE_Specific
MMRF_1348_1_BM_CD138pos_T1_KAS5U_L01235	WHITE	TMB_DB0.01	35.8133	RACE_Specific
MMRF_1348_1_BM_CD138pos_T1_KAS5U_L01235	WHITE	TMB_Germline	4.13333	RACE_Specific
MMRF_1352_1_BM_CD138pos_T1_KAS5U_L00656	WHITE	TMB_DB0	27.56	RACE_Specific
MMRF_1352_1_BM_CD138pos_T1_KAS5U_L00656	WHITE	TMB_DB0.001	32.0267	RACE_Specific
MMRF_1352_1_BM_CD138pos_T1_KAS5U_L00656	WHITE	TMB_DB0.01	36.92	RACE_Specific
MMRF_1352_1_BM_CD138pos_T1_KAS5U_L00656	WHITE	TMB_Germline	4.45333	RACE_Specific
MMRF_1352_2_BM_CD138pos_T1_KBS5U_L05842	WHITE	TMB_DB0	26.4133	RACE_Specific
MMRF_1352_2_BM_CD138pos_T1_KBS5U_L05842	WHITE	TMB_DB0.001	30.8933	RACE_Specific
MMRF_1352_2_BM_CD138pos_T1_KBS5U_L05842	WHITE	TMB_DB0.01	35.72	RACE_Specific
MMRF_1352_2_BM_CD138pos_T1_KBS5U_L05842	WHITE	TMB_Germline	4.93333	RACE_Specific
MMRF_1354_1_BM_CD138pos_T1_KAS5U_L00641	WHITE	TMB_DB0	31.7867	RACE_Specific
MMRF_1354_1_BM_CD138pos_T1_KAS5U_L00641	WHITE	TMB_DB0.001	42.56	RACE_Specific
MMRF_1354_1_BM_CD138pos_T1_KAS5U_L00641	WHITE	TMB_DB0.01	49.32	RACE_Specific
MMRF_1354_1_BM_CD138pos_T1_KAS5U_L00641	WHITE	TMB_Germline	4.36	RACE_Specific
MMRF_1354_2_BM_CD138pos_T1_KBS5U_L05835	WHITE	TMB_DB0	32.9333	RACE_Specific
MMRF_1354_2_BM_CD138pos_T1_KBS5U_L05835	WHITE	TMB_DB0.001	43.7333	RACE_Specific
MMRF_1354_2_BM_CD138pos_T1_KBS5U_L05835	WHITE	TMB_DB0.01	50.64	RACE_Specific
MMRF_1354_2_BM_CD138pos_T1_KBS5U_L05835	WHITE	TMB_Germline	3.64	RACE_Specific
MMRF_1355_1_BM_CD138pos_T1_KAS5U_L01927	BLACK	TMB_DB0	28.56	RACE_Specific
MMRF_1355_1_BM_CD138pos_T1_KAS5U_L01927	BLACK	TMB_DB0.001	30.4933	RACE_Specific
MMRF_1355_1_BM_CD138pos_T1_KAS5U_L01927	BLACK	TMB_DB0.01	37.9733	RACE_Specific
MMRF_1355_1_BM_CD138pos_T1_KAS5U_L01927	BLACK	TMB_Germline	3.49333	RACE_Specific
MMRF_1355_3_BM_CD138pos_T1_KBS5U_L06437	BLACK	TMB_DB0	29.72	RACE_Specific
MMRF_1355_3_BM_CD138pos_T1_KBS5U_L06437	BLACK	TMB_DB0.001	31.64	RACE_Specific
MMRF_1355_3_BM_CD138pos_T1_KBS5U_L06437	BLACK	TMB_DB0.01	39.1333	RACE_Specific
MMRF_1355_3_BM_CD138pos_T1_KBS5U_L06437	BLACK	TMB_Germline	3.30667	RACE_Specific
MMRF_1355_5_BM_CD138pos_T1_KHS5U_L08846	BLACK	TMB_DB0	29.4	RACE_Specific
MMRF_1355_5_BM_CD138pos_T1_KHS5U_L08846	BLACK	TMB_DB0.001	31.3333	RACE_Specific
MMRF_1355_5_BM_CD138pos_T1_KHS5U_L08846	BLACK	TMB_DB0.01	38.8533	RACE_Specific
MMRF_1355_5_BM_CD138pos_T1_KHS5U_L08846	BLACK	TMB_Germline	3.26667	RACE_Specific
MMRF_1356_1_BM_CD138pos_T1_KAS5U_L01212	WHITE	TMB_DB0	27.48	RACE_Specific
MMRF_1356_1_BM_CD138pos_T1_KAS5U_L01212	WHITE	TMB_DB0.001	31.7867	RACE_Specific
MMRF_1356_1_BM_CD138pos_T1_KAS5U_L01212	WHITE	TMB_DB0.01	36.8	RACE_Specific
MMRF_1356_1_BM_CD138pos_T1_KAS5U_L01212	WHITE	TMB_Germline	5.05333	RACE_Specific
MMRF_1358_1_BM_CD138pos_T2_KAS5U_L02370	BLACK	TMB_DB0	31.7333	RACE_Specific
MMRF_1358_1_BM_CD138pos_T2_KAS5U_L02370	BLACK	TMB_DB0.001	33.6933	RACE_Specific
MMRF_1358_1_BM_CD138pos_T2_KAS5U_L02370	BLACK	TMB_DB0.01	41.0267	RACE_Specific
MMRF_1358_1_BM_CD138pos_T2_KAS5U_L02370	BLACK	TMB_Germline	5.12	RACE_Specific
MMRF_1359_1_BM_CD138pos_T1_KAS5U_L00666	BLACK	TMB_DB0	27.84	RACE_Specific
MMRF_1359_1_BM_CD138pos_T1_KAS5U_L00666	BLACK	TMB_DB0.001	29.9333	RACE_Specific
MMRF_1359_1_BM_CD138pos_T1_KAS5U_L00666	BLACK	TMB_DB0.01	36.7733	RACE_Specific
MMRF_1359_1_BM_CD138pos_T1_KAS5U_L00666	BLACK	TMB_Germline	7.61333	RACE_Specific
MMRF_1360_1_BM_CD138pos_T1_KAS5U_L00688	WHITE	TMB_DB0	28.24	RACE_Specific
MMRF_1360_1_BM_CD138pos_T1_KAS5U_L00688	WHITE	TMB_DB0.001	32.5333	RACE_Specific
MMRF_1360_1_BM_CD138pos_T1_KAS5U_L00688	WHITE	TMB_DB0.01	37.3067	RACE_Specific
MMRF_1360_1_BM_CD138pos_T1_KAS5U_L00688	WHITE	TMB_Germline	8.04	RACE_Specific
MMRF_1365_1_BM_CD138pos_T1_KAS5U_L01211	WHITE	TMB_DB0	27.0133	RACE_Specific
MMRF_1365_1_BM_CD138pos_T1_KAS5U_L01211	WHITE	TMB_DB0.001	31.56	RACE_Specific
MMRF_1365_1_BM_CD138pos_T1_KAS5U_L01211	WHITE	TMB_DB0.01	36.6933	RACE_Specific
MMRF_1365_1_BM_CD138pos_T1_KAS5U_L01211	WHITE	TMB_Germline	5.05333	RACE_Specific
MMRF_1371_1_BM_CD138pos_T1_KAS5U_L00689	WHITE	TMB_DB0	28.88	RACE_Specific
MMRF_1371_1_BM_CD138pos_T1_KAS5U_L00689	WHITE	TMB_DB0.001	33.36	RACE_Specific
MMRF_1371_1_BM_CD138pos_T1_KAS5U_L00689	WHITE	TMB_DB0.01	38.0533	RACE_Specific
MMRF_1371_1_BM_CD138pos_T1_KAS5U_L00689	WHITE	TMB_Germline	5.09333	RACE_Specific
MMRF_1377_1_BM_CD138pos_T1_KAS5U_L00687	WHITE	TMB_DB0	28.6933	RACE_Specific
MMRF_1377_1_BM_CD138pos_T1_KAS5U_L00687	WHITE	TMB_DB0.001	32.9467	RACE_Specific
MMRF_1377_1_BM_CD138pos_T1_KAS5U_L00687	WHITE	TMB_DB0.01	37.4	RACE_Specific
MMRF_1377_1_BM_CD138pos_T1_KAS5U_L00687	WHITE	TMB_Germline	11.4533	RACE_Specific
MMRF_1380_1_BM_CD138pos_T1_KAS5U_L00657	BLACK	TMB_DB0	30.4267	RACE_Specific
MMRF_1380_1_BM_CD138pos_T1_KAS5U_L00657	BLACK	TMB_DB0.001	32.0267	RACE_Specific
MMRF_1380_1_BM_CD138pos_T1_KAS5U_L00657	BLACK	TMB_DB0.01	38.6	RACE_Specific
MMRF_1380_1_BM_CD138pos_T1_KAS5U_L00657	BLACK	TMB_Germline	10.5867	RACE_Specific
MMRF_1380_2_BM_CD138pos_T1_KBS5U_L03485	BLACK	TMB_DB0	30.2667	RACE_Specific
MMRF_1380_2_BM_CD138pos_T1_KBS5U_L03485	BLACK	TMB_DB0.001	31.9067	RACE_Specific
MMRF_1380_2_BM_CD138pos_T1_KBS5U_L03485	BLACK	TMB_DB0.01	38.6533	RACE_Specific
MMRF_1380_2_BM_CD138pos_T1_KBS5U_L03485	BLACK	TMB_Germline	4.98667	RACE_Specific
MMRF_1383_1_BM_CD138pos_T1_KAS5U_L00685	WHITE	TMB_DB0	27.6667	RACE_Specific
MMRF_1383_1_BM_CD138pos_T1_KAS5U_L00685	WHITE	TMB_DB0.001	31.9333	RACE_Specific
MMRF_1383_1_BM_CD138pos_T1_KAS5U_L00685	WHITE	TMB_DB0.01	36.68	RACE_Specific
MMRF_1383_1_BM_CD138pos_T1_KAS5U_L00685	WHITE	TMB_Germline	7.13333	RACE_Specific
MMRF_1389_1_BM_CD138pos_T1_KAS5U_L00658	WHITE	TMB_DB0	32.4933	RACE_Specific
MMRF_1389_1_BM_CD138pos_T1_KAS5U_L00658	WHITE	TMB_DB0.001	39.3867	RACE_Specific
MMRF_1389_1_BM_CD138pos_T1_KAS5U_L00658	WHITE	TMB_DB0.01	44.4267	RACE_Specific
MMRF_1389_1_BM_CD138pos_T1_KAS5U_L00658	WHITE	TMB_Germline	6.64	RACE_Specific
MMRF_1389_2_BM_CD138pos_T1_KBS5U_L05851	WHITE	TMB_DB0	30.9867	RACE_Specific
MMRF_1389_2_BM_CD138pos_T1_KBS5U_L05851	WHITE	TMB_DB0.001	37.84	RACE_Specific
MMRF_1389_2_BM_CD138pos_T1_KBS5U_L05851	WHITE	TMB_DB0.01	42.9733	RACE_Specific
MMRF_1389_2_BM_CD138pos_T1_KBS5U_L05851	WHITE	TMB_Germline	3.97333	RACE_Specific
MMRF_1393_1_BM_CD138pos_T1_KAS5U_L01704	WHITE	TMB_DB0	27.9067	RACE_Specific
MMRF_1393_1_BM_CD138pos_T1_KAS5U_L01704	WHITE	TMB_DB0.001	32.4267	RACE_Specific
MMRF_1393_1_BM_CD138pos_T1_KAS5U_L01704	WHITE	TMB_DB0.01	37.4667	RACE_Specific
MMRF_1393_1_BM_CD138pos_T1_KAS5U_L01704	WHITE	TMB_Germline	4.26667	RACE_Specific
MMRF_1395_1_BM_CD138pos_T1_KAS5U_L00662	WHITE	TMB_DB0	26.76	RACE_Specific
MMRF_1395_1_BM_CD138pos_T1_KAS5U_L00662	WHITE	TMB_DB0.001	31.04	RACE_Specific
MMRF_1395_1_BM_CD138pos_T1_KAS5U_L00662	WHITE	TMB_DB0.01	35.3467	RACE_Specific
MMRF_1395_1_BM_CD138pos_T1_KAS5U_L00662	WHITE	TMB_Germline	6.48	RACE_Specific
MMRF_1403_1_BM_CD138pos_T1_KAS5U_L00643	WHITE	TMB_DB0	29.92	RACE_Specific
MMRF_1403_1_BM_CD138pos_T1_KAS5U_L00643	WHITE	TMB_DB0.001	34.2267	RACE_Specific
MMRF_1403_1_BM_CD138pos_T1_KAS5U_L00643	WHITE	TMB_DB0.01	38.76	RACE_Specific
MMRF_1403_1_BM_CD138pos_T1_KAS5U_L00643	WHITE	TMB_Germline	10.8133	RACE_Specific
MMRF_1407_3_BM_CD138pos_T1_KBS5U_K11918	WHITE	TMB_DB0	30.04	RACE_Specific
MMRF_1407_3_BM_CD138pos_T1_KBS5U_K11918	WHITE	TMB_DB0.001	34.8667	RACE_Specific
MMRF_1407_3_BM_CD138pos_T1_KBS5U_K11918	WHITE	TMB_DB0.01	39.5067	RACE_Specific
MMRF_1407_3_BM_CD138pos_T1_KBS5U_K11918	WHITE	TMB_Germline	3.36	RACE_Specific
MMRF_1408_1_BM_CD138pos_T1_KAS5U_L00645	WHITE	TMB_DB0	35.3333	RACE_Specific
MMRF_1408_1_BM_CD138pos_T1_KAS5U_L00645	WHITE	TMB_DB0.001	46.0933	RACE_Specific
MMRF_1408_1_BM_CD138pos_T1_KAS5U_L00645	WHITE	TMB_DB0.01	53.28	RACE_Specific
MMRF_1408_1_BM_CD138pos_T1_KAS5U_L00645	WHITE	TMB_Germline	5.26667	RACE_Specific
MMRF_1413_1_BM_CD138pos_T1_KAS5U_L01703	WHITE	TMB_DB0	27.5333	RACE_Specific
MMRF_1413_1_BM_CD138pos_T1_KAS5U_L01703	WHITE	TMB_DB0.001	31.76	RACE_Specific
MMRF_1413_1_BM_CD138pos_T1_KAS5U_L01703	WHITE	TMB_DB0.01	36.5733	RACE_Specific
MMRF_1413_1_BM_CD138pos_T1_KAS5U_L01703	WHITE	TMB_Germline	6.34667	RACE_Specific
MMRF_1423_1_BM_CD138pos_T1_KBS5U_L05377	WHITE	TMB_DB0	29.88	RACE_Specific
MMRF_1423_1_BM_CD138pos_T1_KBS5U_L05377	WHITE	TMB_DB0.001	34.0533	RACE_Specific
MMRF_1423_1_BM_CD138pos_T1_KBS5U_L05377	WHITE	TMB_DB0.01	38.8267	RACE_Specific
MMRF_1423_1_BM_CD138pos_T1_KBS5U_L05377	WHITE	TMB_Germline	7.17333	RACE_Specific
MMRF_1425_1_BM_CD138pos_T1_KAS5U_L01598	BLACK	TMB_DB0	31.1067	RACE_Specific
MMRF_1425_1_BM_CD138pos_T1_KAS5U_L01598	BLACK	TMB_DB0.001	33.08	RACE_Specific
MMRF_1425_1_BM_CD138pos_T1_KAS5U_L01598	BLACK	TMB_DB0.01	40.2667	RACE_Specific
MMRF_1425_1_BM_CD138pos_T1_KAS5U_L01598	BLACK	TMB_Germline	3.81333	RACE_Specific
MMRF_1426_1_BM_CD138pos_T1_KAS5U_L01373	WHITE	TMB_DB0	29.2133	RACE_Specific
MMRF_1426_1_BM_CD138pos_T1_KAS5U_L01373	WHITE	TMB_DB0.001	33.64	RACE_Specific
MMRF_1426_1_BM_CD138pos_T1_KAS5U_L01373	WHITE	TMB_DB0.01	38.2533	RACE_Specific
MMRF_1426_1_BM_CD138pos_T1_KAS5U_L01373	WHITE	TMB_Germline	5.22667	RACE_Specific
MMRF_1431_1_BM_CD138pos_T1_KBS5U_L05543	WHITE	TMB_DB0	29.04	RACE_Specific
MMRF_1431_1_BM_CD138pos_T1_KBS5U_L05543	WHITE	TMB_DB0.001	33.28	RACE_Specific
MMRF_1431_1_BM_CD138pos_T1_KBS5U_L05543	WHITE	TMB_DB0.01	38.2533	RACE_Specific
MMRF_1431_1_BM_CD138pos_T1_KBS5U_L05543	WHITE	TMB_Germline	4.30667	RACE_Specific
MMRF_1432_1_BM_CD138pos_T1_KAS5U_L01707	WHITE	TMB_DB0	28.6533	RACE_Specific
MMRF_1432_1_BM_CD138pos_T1_KAS5U_L01707	WHITE	TMB_DB0.001	32.8	RACE_Specific
MMRF_1432_1_BM_CD138pos_T1_KAS5U_L01707	WHITE	TMB_DB0.01	37.2667	RACE_Specific
MMRF_1432_1_BM_CD138pos_T1_KAS5U_L01707	WHITE	TMB_Germline	9.76	RACE_Specific
MMRF_1432_2_BM_CD138pos_T1_KBS5U_L05834	WHITE	TMB_DB0	29.08	RACE_Specific
MMRF_1432_2_BM_CD138pos_T1_KBS5U_L05834	WHITE	TMB_DB0.001	33.3733	RACE_Specific
MMRF_1432_2_BM_CD138pos_T1_KBS5U_L05834	WHITE	TMB_DB0.01	38.1067	RACE_Specific
MMRF_1432_2_BM_CD138pos_T1_KBS5U_L05834	WHITE	TMB_Germline	4.64	RACE_Specific
MMRF_1434_1_BM_CD138pos_T1_KAS5U_L01378	BLACK	TMB_DB0	32.2933	RACE_Specific
MMRF_1434_1_BM_CD138pos_T1_KAS5U_L01378	BLACK	TMB_DB0.001	34.2533	RACE_Specific
MMRF_1434_1_BM_CD138pos_T1_KAS5U_L01378	BLACK	TMB_DB0.01	41.4267	RACE_Specific
MMRF_1434_1_BM_CD138pos_T1_KAS5U_L01378	BLACK	TMB_Germline	3.82667	RACE_Specific
MMRF_1434_3_BM_CD138pos_T1_KHS5U_L21827	BLACK	TMB_DB0	33.9067	RACE_Specific
MMRF_1434_3_BM_CD138pos_T1_KHS5U_L21827	BLACK	TMB_DB0.001	35.8533	RACE_Specific
MMRF_1434_3_BM_CD138pos_T1_KHS5U_L21827	BLACK	TMB_DB0.01	43.04	RACE_Specific
MMRF_1434_3_BM_CD138pos_T1_KHS5U_L21827	BLACK	TMB_Germline	4.25333	RACE_Specific
MMRF_1436_1_BM_CD138pos_T1_KAS5U_L01379	WHITE	TMB_DB0	29.0933	RACE_Specific
MMRF_1436_1_BM_CD138pos_T1_KAS5U_L01379	WHITE	TMB_DB0.001	33.6	RACE_Specific
MMRF_1436_1_BM_CD138pos_T1_KAS5U_L01379	WHITE	TMB_DB0.01	38.3467	RACE_Specific
MMRF_1436_1_BM_CD138pos_T1_KAS5U_L01379	WHITE	TMB_Germline	3.6	RACE_Specific
MMRF_1439_1_BM_CD138pos_T1_KAS5U_L01599	BLACK	TMB_DB0	32.48	RACE_Specific
MMRF_1439_1_BM_CD138pos_T1_KAS5U_L01599	BLACK	TMB_DB0.001	34.3467	RACE_Specific
MMRF_1439_1_BM_CD138pos_T1_KAS5U_L01599	BLACK	TMB_DB0.01	41.2533	RACE_Specific
MMRF_1439_1_BM_CD138pos_T1_KAS5U_L01599	BLACK	TMB_Germline	7.01333	RACE_Specific
MMRF_1445_1_BM_CD138pos_T1_KAS5U_L01376	WHITE	TMB_DB0	27.12	RACE_Specific
MMRF_1445_1_BM_CD138pos_T1_KAS5U_L01376	WHITE	TMB_DB0.001	31.3067	RACE_Specific
MMRF_1445_1_BM_CD138pos_T1_KAS5U_L01376	WHITE	TMB_DB0.01	35.88	RACE_Specific
MMRF_1445_1_BM_CD138pos_T1_KAS5U_L01376	WHITE	TMB_Germline	8.97333	RACE_Specific
MMRF_1446_1_BM_CD138pos_T1_KAS5U_L01374	WHITE	TMB_DB0	28.5067	RACE_Specific
MMRF_1446_1_BM_CD138pos_T1_KAS5U_L01374	WHITE	TMB_DB0.001	34.1067	RACE_Specific
MMRF_1446_1_BM_CD138pos_T1_KAS5U_L01374	WHITE	TMB_DB0.01	39.0533	RACE_Specific
MMRF_1446_1_BM_CD138pos_T1_KAS5U_L01374	WHITE	TMB_Germline	4.09333	RACE_Specific
MMRF_1446_2_BM_CD138pos_T1_KHS5U_L12891	WHITE	TMB_DB0	29.3733	RACE_Specific
MMRF_1446_2_BM_CD138pos_T1_KHS5U_L12891	WHITE	TMB_DB0.001	34.9733	RACE_Specific
MMRF_1446_2_BM_CD138pos_T1_KHS5U_L12891	WHITE	TMB_DB0.01	39.9067	RACE_Specific
MMRF_1446_2_BM_CD138pos_T1_KHS5U_L12891	WHITE	TMB_Germline	3.98667	RACE_Specific
MMRF_1447_1_BM_CD138pos_T1_KAS5U_L01375	WHITE	TMB_DB0	26.92	RACE_Specific
MMRF_1447_1_BM_CD138pos_T1_KAS5U_L01375	WHITE	TMB_DB0.001	31.28	RACE_Specific
MMRF_1447_1_BM_CD138pos_T1_KAS5U_L01375	WHITE	TMB_DB0.01	35.9467	RACE_Specific
MMRF_1447_1_BM_CD138pos_T1_KAS5U_L01375	WHITE	TMB_Germline	7.68	RACE_Specific
MMRF_1450_1_BM_CD138pos_T1_KAS5U_L01600	WHITE	TMB_DB0	29.2	RACE_Specific
MMRF_1450_1_BM_CD138pos_T1_KAS5U_L01600	WHITE	TMB_DB0.001	33.7067	RACE_Specific
MMRF_1450_1_BM_CD138pos_T1_KAS5U_L01600	WHITE	TMB_DB0.01	38.3867	RACE_Specific
MMRF_1450_1_BM_CD138pos_T1_KAS5U_L01600	WHITE	TMB_Germline	7.66667	RACE_Specific
MMRF_1451_1_BM_CD138pos_T1_KAS5U_L01601	WHITE	TMB_DB0	28.8533	RACE_Specific
MMRF_1451_1_BM_CD138pos_T1_KAS5U_L01601	WHITE	TMB_DB0.001	33.12	RACE_Specific
MMRF_1451_1_BM_CD138pos_T1_KAS5U_L01601	WHITE	TMB_DB0.01	37.8	RACE_Specific
MMRF_1451_1_BM_CD138pos_T1_KAS5U_L01601	WHITE	TMB_Germline	9.24	RACE_Specific
MMRF_1453_1_BM_CD138pos_T2_KAS5U_L02371	WHITE	TMB_DB0	31.2533	RACE_Specific
MMRF_1453_1_BM_CD138pos_T2_KAS5U_L02371	WHITE	TMB_DB0.001	35.6933	RACE_Specific
MMRF_1453_1_BM_CD138pos_T2_KAS5U_L02371	WHITE	TMB_DB0.01	40.2933	RACE_Specific
MMRF_1453_1_BM_CD138pos_T2_KAS5U_L02371	WHITE	TMB_Germline	7.68	RACE_Specific
MMRF_1454_1_BM_CD138pos_T1_KAS5U_L01602	WHITE	TMB_DB0	28.8533	RACE_Specific
MMRF_1454_1_BM_CD138pos_T1_KAS5U_L01602	WHITE	TMB_DB0.001	34.7867	RACE_Specific
MMRF_1454_1_BM_CD138pos_T1_KAS5U_L01602	WHITE	TMB_DB0.01	40.4267	RACE_Specific
MMRF_1454_1_BM_CD138pos_T1_KAS5U_L01602	WHITE	TMB_Germline	7.48	RACE_Specific
MMRF_1460_1_BM_CD138pos_T1_KAS5U_L01603	BLACK	TMB_DB0	31.24	RACE_Specific
MMRF_1460_1_BM_CD138pos_T1_KAS5U_L01603	BLACK	TMB_DB0.001	32.9733	RACE_Specific
MMRF_1460_1_BM_CD138pos_T1_KAS5U_L01603	BLACK	TMB_DB0.01	39.5467	RACE_Specific
MMRF_1460_1_BM_CD138pos_T1_KAS5U_L01603	BLACK	TMB_Germline	5.93333	RACE_Specific
MMRF_1461_1_BM_CD138pos_T1_KAS5U_L01604	WHITE	TMB_DB0	31.44	RACE_Specific
MMRF_1461_1_BM_CD138pos_T1_KAS5U_L01604	WHITE	TMB_DB0.001	37.32	RACE_Specific
MMRF_1461_1_BM_CD138pos_T1_KAS5U_L01604	WHITE	TMB_DB0.01	42.48	RACE_Specific
MMRF_1461_1_BM_CD138pos_T1_KAS5U_L01604	WHITE	TMB_Germline	4.90667	RACE_Specific
MMRF_1466_1_BM_CD138pos_T1_KAS5U_L01372	WHITE	TMB_DB0	29.0267	RACE_Specific
MMRF_1466_1_BM_CD138pos_T1_KAS5U_L01372	WHITE	TMB_DB0.001	33.6533	RACE_Specific
MMRF_1466_1_BM_CD138pos_T1_KAS5U_L01372	WHITE	TMB_DB0.01	38.2933	RACE_Specific
MMRF_1466_1_BM_CD138pos_T1_KAS5U_L01372	WHITE	TMB_Germline	3.57333	RACE_Specific
MMRF_1466_3_BM_CD138pos_T1_KHS5U_L12880	WHITE	TMB_DB0	30.8133	RACE_Specific
MMRF_1466_3_BM_CD138pos_T1_KHS5U_L12880	WHITE	TMB_DB0.001	35.44	RACE_Specific
MMRF_1466_3_BM_CD138pos_T1_KHS5U_L12880	WHITE	TMB_DB0.01	40.12	RACE_Specific
MMRF_1466_3_BM_CD138pos_T1_KHS5U_L12880	WHITE	TMB_Germline	4.74667	RACE_Specific
MMRF_1474_1_BM_CD138pos_T1_KAS5U_L01925	WHITE	TMB_DB0	28.12	RACE_Specific
MMRF_1474_1_BM_CD138pos_T1_KAS5U_L01925	WHITE	TMB_DB0.001	32.52	RACE_Specific
MMRF_1474_1_BM_CD138pos_T1_KAS5U_L01925	WHITE	TMB_DB0.01	37.48	RACE_Specific
MMRF_1474_1_BM_CD138pos_T1_KAS5U_L01925	WHITE	TMB_Germline	3.54667	RACE_Specific
MMRF_1478_1_BM_CD138pos_T1_KAS5U_L01922	WHITE	TMB_DB0	28.32	RACE_Specific
MMRF_1478_1_BM_CD138pos_T1_KAS5U_L01922	WHITE	TMB_DB0.001	34.04	RACE_Specific
MMRF_1478_1_BM_CD138pos_T1_KAS5U_L01922	WHITE	TMB_DB0.01	39.5467	RACE_Specific
MMRF_1478_1_BM_CD138pos_T1_KAS5U_L01922	WHITE	TMB_Germline	3.85333	RACE_Specific
MMRF_1484_1_BM_CD138pos_T1_KBS5U_L02994	WHITE	TMB_DB0	28.1333	RACE_Specific
MMRF_1484_1_BM_CD138pos_T1_KBS5U_L02994	WHITE	TMB_DB0.001	32.3867	RACE_Specific
MMRF_1484_1_BM_CD138pos_T1_KBS5U_L02994	WHITE	TMB_DB0.01	37.4667	RACE_Specific
MMRF_1484_1_BM_CD138pos_T1_KBS5U_L02994	WHITE	TMB_Germline	3.53333	RACE_Specific
MMRF_1484_2_BM_CD138pos_T1_KHS5U_L09515	WHITE	TMB_DB0	29.0933	RACE_Specific
MMRF_1484_2_BM_CD138pos_T1_KHS5U_L09515	WHITE	TMB_DB0.001	33.3467	RACE_Specific
MMRF_1484_2_BM_CD138pos_T1_KHS5U_L09515	WHITE	TMB_DB0.01	38.44	RACE_Specific
MMRF_1484_2_BM_CD138pos_T1_KHS5U_L09515	WHITE	TMB_Germline	4.26667	RACE_Specific
MMRF_1485_1_BM_CD138pos_T2_KAS5U_L02367	WHITE	TMB_DB0	30.3867	RACE_Specific
MMRF_1485_1_BM_CD138pos_T2_KAS5U_L02367	WHITE	TMB_DB0.001	35.5467	RACE_Specific
MMRF_1485_1_BM_CD138pos_T2_KAS5U_L02367	WHITE	TMB_DB0.01	40.6667	RACE_Specific
MMRF_1485_1_BM_CD138pos_T2_KAS5U_L02367	WHITE	TMB_Germline	4.28	RACE_Specific
MMRF_1486_1_BM_CD138pos_T1_KBS5U_L05771	WHITE	TMB_DB0	29.88	RACE_Specific
MMRF_1486_1_BM_CD138pos_T1_KBS5U_L05771	WHITE	TMB_DB0.001	34.1733	RACE_Specific
MMRF_1486_1_BM_CD138pos_T1_KBS5U_L05771	WHITE	TMB_DB0.01	39.2933	RACE_Specific
MMRF_1486_1_BM_CD138pos_T1_KBS5U_L05771	WHITE	TMB_Germline	5.38667	RACE_Specific
MMRF_1489_1_BM_CD138pos_T1_KAS5U_L01924	WHITE	TMB_DB0	28.1333	RACE_Specific
MMRF_1489_1_BM_CD138pos_T1_KAS5U_L01924	WHITE	TMB_DB0.001	32.92	RACE_Specific
MMRF_1489_1_BM_CD138pos_T1_KAS5U_L01924	WHITE	TMB_DB0.01	37.76	RACE_Specific
MMRF_1489_1_BM_CD138pos_T1_KAS5U_L01924	WHITE	TMB_Germline	3.52	RACE_Specific
MMRF_1496_1_BM_CD138pos_T14_KBS5U_L05830	WHITE	TMB_DB0	28.2533	RACE_Specific
MMRF_1496_1_BM_CD138pos_T14_KBS5U_L05830	WHITE	TMB_DB0.001	32.4933	RACE_Specific
MMRF_1496_1_BM_CD138pos_T14_KBS5U_L05830	WHITE	TMB_DB0.01	36.8933	RACE_Specific
MMRF_1496_1_BM_CD138pos_T14_KBS5U_L05830	WHITE	TMB_Germline	9.90667	RACE_Specific
MMRF_1496_2_BM_CD138pos_T1_KBS5U_L06445	WHITE	TMB_DB0	29.72	RACE_Specific
MMRF_1496_2_BM_CD138pos_T1_KBS5U_L06445	WHITE	TMB_DB0.001	34	RACE_Specific
MMRF_1496_2_BM_CD138pos_T1_KBS5U_L06445	WHITE	TMB_DB0.01	38.5067	RACE_Specific
MMRF_1496_2_BM_CD138pos_T1_KBS5U_L06445	WHITE	TMB_Germline	4.93333	RACE_Specific
MMRF_1496_3_BM_CD138pos_T1_KBS5U_L06502	WHITE	TMB_DB0	28.8267	RACE_Specific
MMRF_1496_3_BM_CD138pos_T1_KBS5U_L06502	WHITE	TMB_DB0.001	33.0533	RACE_Specific
MMRF_1496_3_BM_CD138pos_T1_KBS5U_L06502	WHITE	TMB_DB0.01	37.44	RACE_Specific
MMRF_1496_3_BM_CD138pos_T1_KBS5U_L06502	WHITE	TMB_Germline	10.8933	RACE_Specific
MMRF_1496_3_PB_CD138pos_T3_KBS5U_L06504	WHITE	TMB_DB0	28.4267	RACE_Specific
MMRF_1496_3_PB_CD138pos_T3_KBS5U_L06504	WHITE	TMB_DB0.001	32.6533	RACE_Specific
MMRF_1496_3_PB_CD138pos_T3_KBS5U_L06504	WHITE	TMB_DB0.01	37.0533	RACE_Specific
MMRF_1496_3_PB_CD138pos_T3_KBS5U_L06504	WHITE	TMB_Germline	11.1867	RACE_Specific
MMRF_1497_1_BM_CD138pos_T1_KBS5U_L02844	BLACK	TMB_DB0	27.24	RACE_Specific
MMRF_1497_1_BM_CD138pos_T1_KBS5U_L02844	BLACK	TMB_DB0.001	29.08	RACE_Specific
MMRF_1497_1_BM_CD138pos_T1_KBS5U_L02844	BLACK	TMB_DB0.01	36.4533	RACE_Specific
MMRF_1497_1_BM_CD138pos_T1_KBS5U_L02844	BLACK	TMB_Germline	4.97333	RACE_Specific
MMRF_1500_1_BM_CD138pos_T1_KBS5U_L05838	WHITE	TMB_DB0	29.8267	RACE_Specific
MMRF_1500_1_BM_CD138pos_T1_KBS5U_L05838	WHITE	TMB_DB0.001	34.36	RACE_Specific
MMRF_1500_1_BM_CD138pos_T1_KBS5U_L05838	WHITE	TMB_DB0.01	39.16	RACE_Specific
MMRF_1500_1_BM_CD138pos_T1_KBS5U_L05838	WHITE	TMB_Germline	4.77333	RACE_Specific
MMRF_1500_2_BM_CD138pos_T1_KHS5U_L14852	WHITE	TMB_DB0	32.4	RACE_Specific
MMRF_1500_2_BM_CD138pos_T1_KHS5U_L14852	WHITE	TMB_DB0.001	36.92	RACE_Specific
MMRF_1500_2_BM_CD138pos_T1_KHS5U_L14852	WHITE	TMB_DB0.01	41.8133	RACE_Specific
MMRF_1500_2_BM_CD138pos_T1_KHS5U_L14852	WHITE	TMB_Germline	4.97333	RACE_Specific
MMRF_1501_1_BM_CD138pos_T2_KAS5U_L02372	BLACK	TMB_DB0	31.56	RACE_Specific
MMRF_1501_1_BM_CD138pos_T2_KAS5U_L02372	BLACK	TMB_DB0.001	33.4	RACE_Specific
MMRF_1501_1_BM_CD138pos_T2_KAS5U_L02372	BLACK	TMB_DB0.01	40.7333	RACE_Specific
MMRF_1501_1_BM_CD138pos_T2_KAS5U_L02372	BLACK	TMB_Germline	7.26667	RACE_Specific
MMRF_1502_1_BM_CD138pos_T2_KAS5U_L02369	WHITE	TMB_DB0	30.1067	RACE_Specific
MMRF_1502_1_BM_CD138pos_T2_KAS5U_L02369	WHITE	TMB_DB0.001	34.7467	RACE_Specific
MMRF_1502_1_BM_CD138pos_T2_KAS5U_L02369	WHITE	TMB_DB0.01	39.3467	RACE_Specific
MMRF_1502_1_BM_CD138pos_T2_KAS5U_L02369	WHITE	TMB_Germline	9.64	RACE_Specific
MMRF_1505_1_BM_CD138pos_T1_KBS5U_L05772	WHITE	TMB_DB0	29.2667	RACE_Specific
MMRF_1505_1_BM_CD138pos_T1_KBS5U_L05772	WHITE	TMB_DB0.001	34.72	RACE_Specific
MMRF_1505_1_BM_CD138pos_T1_KBS5U_L05772	WHITE	TMB_DB0.01	40.4133	RACE_Specific
MMRF_1505_1_BM_CD138pos_T1_KBS5U_L05772	WHITE	TMB_Germline	5.21333	RACE_Specific
MMRF_1506_1_BM_CD138pos_T1_KBS5U_L02997	WHITE	TMB_DB0	27.2	RACE_Specific
MMRF_1506_1_BM_CD138pos_T1_KBS5U_L02997	WHITE	TMB_DB0.001	31.4933	RACE_Specific
MMRF_1506_1_BM_CD138pos_T1_KBS5U_L02997	WHITE	TMB_DB0.01	35.9733	RACE_Specific
MMRF_1506_1_BM_CD138pos_T1_KBS5U_L02997	WHITE	TMB_Germline	10.9067	RACE_Specific
MMRF_1511_1_BM_CD138pos_T1_KBS5U_L02996	WHITE	TMB_DB0	28.6133	RACE_Specific
MMRF_1511_1_BM_CD138pos_T1_KBS5U_L02996	WHITE	TMB_DB0.001	33.2133	RACE_Specific
MMRF_1511_1_BM_CD138pos_T1_KBS5U_L02996	WHITE	TMB_DB0.01	38.2133	RACE_Specific
MMRF_1511_1_BM_CD138pos_T1_KBS5U_L02996	WHITE	TMB_Germline	3.97333	RACE_Specific
MMRF_1516_1_BM_CD138pos_T1_KBS5U_L02995	WHITE	TMB_DB0	28.32	RACE_Specific
MMRF_1516_1_BM_CD138pos_T1_KBS5U_L02995	WHITE	TMB_DB0.001	32.6133	RACE_Specific
MMRF_1516_1_BM_CD138pos_T1_KBS5U_L02995	WHITE	TMB_DB0.01	37.5867	RACE_Specific
MMRF_1516_1_BM_CD138pos_T1_KBS5U_L02995	WHITE	TMB_Germline	3.64	RACE_Specific
MMRF_1518_2_BM_CD138pos_T2_KHS5U_K14081	WHITE	TMB_DB0	29.0533	RACE_Specific
MMRF_1518_2_BM_CD138pos_T2_KHS5U_K14081	WHITE	TMB_DB0.001	33.3067	RACE_Specific
MMRF_1518_2_BM_CD138pos_T2_KHS5U_K14081	WHITE	TMB_DB0.01	37.84	RACE_Specific
MMRF_1518_2_BM_CD138pos_T2_KHS5U_K14081	WHITE	TMB_Germline	9.25333	RACE_Specific
MMRF_1518_3_BM_CD138pos_T1_KBS5U_L05551	WHITE	TMB_DB0	28.8533	RACE_Specific
MMRF_1518_3_BM_CD138pos_T1_KBS5U_L05551	WHITE	TMB_DB0.001	33.1067	RACE_Specific
MMRF_1518_3_BM_CD138pos_T1_KBS5U_L05551	WHITE	TMB_DB0.01	37.6533	RACE_Specific
MMRF_1518_3_BM_CD138pos_T1_KBS5U_L05551	WHITE	TMB_Germline	7.96	RACE_Specific
MMRF_1519_1_BM_CD138pos_T1_KBS5U_L02846	WHITE	TMB_DB0	27.88	RACE_Specific
MMRF_1519_1_BM_CD138pos_T1_KBS5U_L02846	WHITE	TMB_DB0.001	32.36	RACE_Specific
MMRF_1519_1_BM_CD138pos_T1_KBS5U_L02846	WHITE	TMB_DB0.01	37.04	RACE_Specific
MMRF_1519_1_BM_CD138pos_T1_KBS5U_L02846	WHITE	TMB_Germline	7.24	RACE_Specific
MMRF_1520_1_BM_CD138pos_T1_KBS5U_L05544	BLACK	TMB_DB0	32.28	RACE_Specific
MMRF_1520_1_BM_CD138pos_T1_KBS5U_L05544	BLACK	TMB_DB0.001	34.1467	RACE_Specific
MMRF_1520_1_BM_CD138pos_T1_KBS5U_L05544	BLACK	TMB_DB0.01	41.8267	RACE_Specific
MMRF_1520_1_BM_CD138pos_T1_KBS5U_L05544	BLACK	TMB_Germline	7.46667	RACE_Specific
MMRF_1520_3_BM_CD138pos_T1_KBS5U_L05849	BLACK	TMB_DB0	31.8533	RACE_Specific
MMRF_1520_3_BM_CD138pos_T1_KBS5U_L05849	BLACK	TMB_DB0.001	33.7867	RACE_Specific
MMRF_1520_3_BM_CD138pos_T1_KBS5U_L05849	BLACK	TMB_DB0.01	41.6933	RACE_Specific
MMRF_1520_3_BM_CD138pos_T1_KBS5U_L05849	BLACK	TMB_Germline	4.49333	RACE_Specific
MMRF_1522_1_BM_CD138pos_T1_KBS5U_L03493	BLACK	TMB_DB0	30.2933	RACE_Specific
MMRF_1522_1_BM_CD138pos_T1_KBS5U_L03493	BLACK	TMB_DB0.001	32.1067	RACE_Specific
MMRF_1522_1_BM_CD138pos_T1_KBS5U_L03493	BLACK	TMB_DB0.01	39.1867	RACE_Specific
MMRF_1522_1_BM_CD138pos_T1_KBS5U_L03493	BLACK	TMB_Germline	3.74667	RACE_Specific
MMRF_1522_2_BM_CD138pos_T1_KHS5U_L21826	BLACK	TMB_DB0	34.1733	RACE_Specific
MMRF_1522_2_BM_CD138pos_T1_KHS5U_L21826	BLACK	TMB_DB0.001	36	RACE_Specific
MMRF_1522_2_BM_CD138pos_T1_KHS5U_L21826	BLACK	TMB_DB0.01	43.12	RACE_Specific
MMRF_1522_2_BM_CD138pos_T1_KHS5U_L21826	BLACK	TMB_Germline	6.17333	RACE_Specific
MMRF_1523_1_BM_CD138pos_T1_KBS5U_L05074	WHITE	TMB_DB0	29.44	RACE_Specific
MMRF_1523_1_BM_CD138pos_T1_KBS5U_L05074	WHITE	TMB_DB0.001	33.84	RACE_Specific
MMRF_1523_1_BM_CD138pos_T1_KBS5U_L05074	WHITE	TMB_DB0.01	38.36	RACE_Specific
MMRF_1523_1_BM_CD138pos_T1_KBS5U_L05074	WHITE	TMB_Germline	5.30667	RACE_Specific
MMRF_1525_1_BM_CD138pos_T2_KBS5U_K11917	BLACK	TMB_DB0	32.8533	RACE_Specific
MMRF_1525_1_BM_CD138pos_T2_KBS5U_K11917	BLACK	TMB_DB0.001	34.84	RACE_Specific
MMRF_1525_1_BM_CD138pos_T2_KBS5U_K11917	BLACK	TMB_DB0.01	42.48	RACE_Specific
MMRF_1525_1_BM_CD138pos_T2_KBS5U_K11917	BLACK	TMB_Germline	4.78667	RACE_Specific
MMRF_1531_1_BM_CD138pos_T1_KBS5U_L04119	WHITE	TMB_DB0	28.7467	RACE_Specific
MMRF_1531_1_BM_CD138pos_T1_KBS5U_L04119	WHITE	TMB_DB0.001	33.2533	RACE_Specific
MMRF_1531_1_BM_CD138pos_T1_KBS5U_L04119	WHITE	TMB_DB0.01	37.8933	RACE_Specific
MMRF_1531_1_BM_CD138pos_T1_KBS5U_L04119	WHITE	TMB_Germline	4.14667	RACE_Specific
MMRF_1533_1_BM_CD138pos_T2_KBS5U_K11925	WHITE	TMB_DB0	29.5333	RACE_Specific
MMRF_1533_1_BM_CD138pos_T2_KBS5U_K11925	WHITE	TMB_DB0.001	33.8133	RACE_Specific
MMRF_1533_1_BM_CD138pos_T2_KBS5U_K11925	WHITE	TMB_DB0.01	38.4933	RACE_Specific
MMRF_1533_1_BM_CD138pos_T2_KBS5U_K11925	WHITE	TMB_Germline	7.97333	RACE_Specific
MMRF_1533_2_BM_CD138pos_T1_KHS5U_L11094	WHITE	TMB_DB0	30.36	RACE_Specific
MMRF_1533_2_BM_CD138pos_T1_KHS5U_L11094	WHITE	TMB_DB0.001	34.64	RACE_Specific
MMRF_1533_2_BM_CD138pos_T1_KHS5U_L11094	WHITE	TMB_DB0.01	39.2533	RACE_Specific
MMRF_1533_2_BM_CD138pos_T1_KHS5U_L11094	WHITE	TMB_Germline	10.92	RACE_Specific
MMRF_1534_1_BM_CD138pos_T1_KBS5U_L03482	WHITE	TMB_DB0	25.9467	RACE_Specific
MMRF_1534_1_BM_CD138pos_T1_KBS5U_L03482	WHITE	TMB_DB0.001	30.1867	RACE_Specific
MMRF_1534_1_BM_CD138pos_T1_KBS5U_L03482	WHITE	TMB_DB0.01	35.1467	RACE_Specific
MMRF_1534_1_BM_CD138pos_T1_KBS5U_L03482	WHITE	TMB_Germline	3.45333	RACE_Specific
MMRF_1534_5_BM_CD138pos_T1_KHS5U_L19530	WHITE	TMB_DB0	27.68	RACE_Specific
MMRF_1534_5_BM_CD138pos_T1_KHS5U_L19530	WHITE	TMB_DB0.001	31.96	RACE_Specific
MMRF_1534_5_BM_CD138pos_T1_KHS5U_L19530	WHITE	TMB_DB0.01	36.9467	RACE_Specific
MMRF_1534_5_BM_CD138pos_T1_KHS5U_L19530	WHITE	TMB_Germline	4.50667	RACE_Specific
MMRF_1537_1_BM_CD138pos_T1_KBS5U_L06423	WHITE	TMB_DB0	29.7333	RACE_Specific
MMRF_1537_1_BM_CD138pos_T1_KBS5U_L06423	WHITE	TMB_DB0.001	35.2667	RACE_Specific
MMRF_1537_1_BM_CD138pos_T1_KBS5U_L06423	WHITE	TMB_DB0.01	40.6533	RACE_Specific
MMRF_1537_1_BM_CD138pos_T1_KBS5U_L06423	WHITE	TMB_Germline	4.66667	RACE_Specific
MMRF_1538_1_BM_CD138pos_T1_KBS5U_L03000	WHITE	TMB_DB0	29.0667	RACE_Specific
MMRF_1538_1_BM_CD138pos_T1_KBS5U_L03000	WHITE	TMB_DB0.001	33.6267	RACE_Specific
MMRF_1538_1_BM_CD138pos_T1_KBS5U_L03000	WHITE	TMB_DB0.01	38.3067	RACE_Specific
MMRF_1538_1_BM_CD138pos_T1_KBS5U_L03000	WHITE	TMB_Germline	3.26667	RACE_Specific
MMRF_1539_1_BM_CD138pos_T1_KBS5U_L03507	WHITE	TMB_DB0	26.8667	RACE_Specific
MMRF_1539_1_BM_CD138pos_T1_KBS5U_L03507	WHITE	TMB_DB0.001	31.2933	RACE_Specific
MMRF_1539_1_BM_CD138pos_T1_KBS5U_L03507	WHITE	TMB_DB0.01	36.1067	RACE_Specific
MMRF_1539_1_BM_CD138pos_T1_KBS5U_L03507	WHITE	TMB_Germline	3.36	RACE_Specific
MMRF_1539_2_BM_CD138pos_T1_KHS5U_L08712	WHITE	TMB_DB0	29.4133	RACE_Specific
MMRF_1539_2_BM_CD138pos_T1_KHS5U_L08712	WHITE	TMB_DB0.001	33.8667	RACE_Specific
MMRF_1539_2_BM_CD138pos_T1_KHS5U_L08712	WHITE	TMB_DB0.01	38.7333	RACE_Specific
MMRF_1539_2_BM_CD138pos_T1_KHS5U_L08712	WHITE	TMB_Germline	4.09333	RACE_Specific
MMRF_1540_1_BM_CD138pos_T1_KBS5U_L03506	BLACK	TMB_DB0	31.8533	RACE_Specific
MMRF_1540_1_BM_CD138pos_T1_KBS5U_L03506	BLACK	TMB_DB0.001	33.96	RACE_Specific
MMRF_1540_1_BM_CD138pos_T1_KBS5U_L03506	BLACK	TMB_DB0.01	41.3067	RACE_Specific
MMRF_1540_1_BM_CD138pos_T1_KBS5U_L03506	BLACK	TMB_Germline	4.6	RACE_Specific
MMRF_1542_1_BM_CD138pos_T1_KBS5U_L03498	BLACK	TMB_DB0	30.5067	RACE_Specific
MMRF_1542_1_BM_CD138pos_T1_KBS5U_L03498	BLACK	TMB_DB0.001	32.24	RACE_Specific
MMRF_1542_1_BM_CD138pos_T1_KBS5U_L03498	BLACK	TMB_DB0.01	39.9067	RACE_Specific
MMRF_1542_1_BM_CD138pos_T1_KBS5U_L03498	BLACK	TMB_Germline	4.94667	RACE_Specific
MMRF_1542_2_BM_CD138pos_T1_KHS5U_L19557	BLACK	TMB_DB0	33.0267	RACE_Specific
MMRF_1542_2_BM_CD138pos_T1_KHS5U_L19557	BLACK	TMB_DB0.001	34.76	RACE_Specific
MMRF_1542_2_BM_CD138pos_T1_KHS5U_L19557	BLACK	TMB_DB0.01	42.4933	RACE_Specific
MMRF_1542_2_BM_CD138pos_T1_KHS5U_L19557	BLACK	TMB_Germline	5.05333	RACE_Specific
MMRF_1543_1_BM_CD138pos_T2_KHS5U_K14089	BLACK	TMB_DB0	31.8	RACE_Specific
MMRF_1543_1_BM_CD138pos_T2_KHS5U_K14089	BLACK	TMB_DB0.001	33.7733	RACE_Specific
MMRF_1543_1_BM_CD138pos_T2_KHS5U_K14089	BLACK	TMB_DB0.01	40.56	RACE_Specific
MMRF_1543_1_BM_CD138pos_T2_KHS5U_K14089	BLACK	TMB_Germline	9.90667	RACE_Specific
MMRF_1546_1_BM_CD138pos_T1_KHS5U_L12848	BLACK	TMB_DB0	33.36	RACE_Specific
MMRF_1546_1_BM_CD138pos_T1_KHS5U_L12848	BLACK	TMB_DB0.001	35.24	RACE_Specific
MMRF_1546_1_BM_CD138pos_T1_KHS5U_L12848	BLACK	TMB_DB0.01	42.4	RACE_Specific
MMRF_1546_1_BM_CD138pos_T1_KHS5U_L12848	BLACK	TMB_Germline	4.96	RACE_Specific
MMRF_1547_1_BM_CD138pos_T1_KHS5U_L12836	WHITE	TMB_DB0	30.4933	RACE_Specific
MMRF_1547_1_BM_CD138pos_T1_KHS5U_L12836	WHITE	TMB_DB0.001	35	RACE_Specific
MMRF_1547_1_BM_CD138pos_T1_KHS5U_L12836	WHITE	TMB_DB0.01	39.84	RACE_Specific
MMRF_1547_1_BM_CD138pos_T1_KHS5U_L12836	WHITE	TMB_Germline	4.22667	RACE_Specific
MMRF_1555_1_BM_CD138pos_T1_KBS5U_L05378	WHITE	TMB_DB0	30.2	RACE_Specific
MMRF_1555_1_BM_CD138pos_T1_KBS5U_L05378	WHITE	TMB_DB0.001	34.7867	RACE_Specific
MMRF_1555_1_BM_CD138pos_T1_KBS5U_L05378	WHITE	TMB_DB0.01	39.7467	RACE_Specific
MMRF_1555_1_BM_CD138pos_T1_KBS5U_L05378	WHITE	TMB_Germline	5.28	RACE_Specific
MMRF_1556_1_BM_CD138pos_T1_KBS5U_L03001	WHITE	TMB_DB0	27.88	RACE_Specific
MMRF_1556_1_BM_CD138pos_T1_KBS5U_L03001	WHITE	TMB_DB0.001	32.1733	RACE_Specific
MMRF_1556_1_BM_CD138pos_T1_KBS5U_L03001	WHITE	TMB_DB0.01	36.7467	RACE_Specific
MMRF_1556_1_BM_CD138pos_T1_KBS5U_L03001	WHITE	TMB_Germline	3.16	RACE_Specific
MMRF_1560_1_BM_CD138pos_T1_KBS5U_L03508	WHITE	TMB_DB0	27.0933	RACE_Specific
MMRF_1560_1_BM_CD138pos_T1_KBS5U_L03508	WHITE	TMB_DB0.001	31.5467	RACE_Specific
MMRF_1560_1_BM_CD138pos_T1_KBS5U_L03508	WHITE	TMB_DB0.01	35.9867	RACE_Specific
MMRF_1560_1_BM_CD138pos_T1_KBS5U_L03508	WHITE	TMB_Germline	4.76	RACE_Specific
MMRF_1564_1_BM_CD138pos_T2_KBS5U_L05369	WHITE	TMB_DB0	29.3467	RACE_Specific
MMRF_1564_1_BM_CD138pos_T2_KBS5U_L05369	WHITE	TMB_DB0.001	33.76	RACE_Specific
MMRF_1564_1_BM_CD138pos_T2_KBS5U_L05369	WHITE	TMB_DB0.01	38.72	RACE_Specific
MMRF_1564_1_BM_CD138pos_T2_KBS5U_L05369	WHITE	TMB_Germline	4.64	RACE_Specific
MMRF_1565_1_BM_CD138pos_T1_KBS5U_L05545	WHITE	TMB_DB0	29.5467	RACE_Specific
MMRF_1565_1_BM_CD138pos_T1_KBS5U_L05545	WHITE	TMB_DB0.001	35.3467	RACE_Specific
MMRF_1565_1_BM_CD138pos_T1_KBS5U_L05545	WHITE	TMB_DB0.01	40.84	RACE_Specific
MMRF_1565_1_BM_CD138pos_T1_KBS5U_L05545	WHITE	TMB_Germline	4.06667	RACE_Specific
MMRF_1565_3_BM_CD138pos_T1_KHS5U_L17855	WHITE	TMB_DB0	29.04	RACE_Specific
MMRF_1565_3_BM_CD138pos_T1_KHS5U_L17855	WHITE	TMB_DB0.001	34.84	RACE_Specific
MMRF_1565_3_BM_CD138pos_T1_KHS5U_L17855	WHITE	TMB_DB0.01	40.32	RACE_Specific
MMRF_1565_3_BM_CD138pos_T1_KHS5U_L17855	WHITE	TMB_Germline	3.89333	RACE_Specific
MMRF_1569_1_BM_CD138pos_T2_KBS5U_L05370	WHITE	TMB_DB0	28.8533	RACE_Specific
MMRF_1569_1_BM_CD138pos_T2_KBS5U_L05370	WHITE	TMB_DB0.001	33.2133	RACE_Specific
MMRF_1569_1_BM_CD138pos_T2_KBS5U_L05370	WHITE	TMB_DB0.01	38.32	RACE_Specific
MMRF_1569_1_BM_CD138pos_T2_KBS5U_L05370	WHITE	TMB_Germline	3.96	RACE_Specific
MMRF_1570_1_BM_CD138pos_T1_KBS5U_L03476	BLACK	TMB_DB0	30	RACE_Specific
MMRF_1570_1_BM_CD138pos_T1_KBS5U_L03476	BLACK	TMB_DB0.001	31.8933	RACE_Specific
MMRF_1570_1_BM_CD138pos_T1_KBS5U_L03476	BLACK	TMB_DB0.01	38.88	RACE_Specific
MMRF_1570_1_BM_CD138pos_T1_KBS5U_L03476	BLACK	TMB_Germline	3.58667	RACE_Specific
MMRF_1572_1_BM_CD138pos_T1_KBS5U_L03483	WHITE	TMB_DB0	27.32	RACE_Specific
MMRF_1572_1_BM_CD138pos_T1_KBS5U_L03483	WHITE	TMB_DB0.001	31.5333	RACE_Specific
MMRF_1572_1_BM_CD138pos_T1_KBS5U_L03483	WHITE	TMB_DB0.01	36.32	RACE_Specific
MMRF_1572_1_BM_CD138pos_T1_KBS5U_L03483	WHITE	TMB_Germline	5.30667	RACE_Specific
MMRF_1573_1_BM_CD138pos_T1_KBS5U_L03474	WHITE	TMB_DB0	27.4267	RACE_Specific
MMRF_1573_1_BM_CD138pos_T1_KBS5U_L03474	WHITE	TMB_DB0.001	32.0933	RACE_Specific
MMRF_1573_1_BM_CD138pos_T1_KBS5U_L03474	WHITE	TMB_DB0.01	36.76	RACE_Specific
MMRF_1573_1_BM_CD138pos_T1_KBS5U_L03474	WHITE	TMB_Germline	3.54667	RACE_Specific
MMRF_1574_1_BM_CD138pos_T1_KBS5U_L03501	WHITE	TMB_DB0	27.2267	RACE_Specific
MMRF_1574_1_BM_CD138pos_T1_KBS5U_L03501	WHITE	TMB_DB0.001	31.7733	RACE_Specific
MMRF_1574_1_BM_CD138pos_T1_KBS5U_L03501	WHITE	TMB_DB0.01	36.2133	RACE_Specific
MMRF_1574_1_BM_CD138pos_T1_KBS5U_L03501	WHITE	TMB_Germline	9.72	RACE_Specific
MMRF_1576_1_BM_CD138pos_T1_KBS5U_L05546	BLACK	TMB_DB0	27.8533	RACE_Specific
MMRF_1576_1_BM_CD138pos_T1_KBS5U_L05546	BLACK	TMB_DB0.001	29.64	RACE_Specific
MMRF_1576_1_BM_CD138pos_T1_KBS5U_L05546	BLACK	TMB_DB0.01	36.1867	RACE_Specific
MMRF_1576_1_BM_CD138pos_T1_KBS5U_L05546	BLACK	TMB_Germline	11.7333	RACE_Specific
MMRF_1577_1_BM_CD138pos_T1_KBS5U_L03500	WHITE	TMB_DB0	27.0133	RACE_Specific
MMRF_1577_1_BM_CD138pos_T1_KBS5U_L03500	WHITE	TMB_DB0.001	31.7867	RACE_Specific
MMRF_1577_1_BM_CD138pos_T1_KBS5U_L03500	WHITE	TMB_DB0.01	36.6	RACE_Specific
MMRF_1577_1_BM_CD138pos_T1_KBS5U_L03500	WHITE	TMB_Germline	2.62667	RACE_Specific
MMRF_1577_3_BM_CD138pos_T1_KHS5U_L16538	WHITE	TMB_DB0	29.0133	RACE_Specific
MMRF_1577_3_BM_CD138pos_T1_KHS5U_L16538	WHITE	TMB_DB0.001	33.7867	RACE_Specific
MMRF_1577_3_BM_CD138pos_T1_KHS5U_L16538	WHITE	TMB_DB0.01	38.6667	RACE_Specific
MMRF_1577_3_BM_CD138pos_T1_KHS5U_L16538	WHITE	TMB_Germline	3.16	RACE_Specific
MMRF_1579_1_BM_CD138pos_T1_KBS5U_L03509	WHITE	TMB_DB0	25.84	RACE_Specific
MMRF_1579_1_BM_CD138pos_T1_KBS5U_L03509	WHITE	TMB_DB0.001	30.3867	RACE_Specific
MMRF_1579_1_BM_CD138pos_T1_KBS5U_L03509	WHITE	TMB_DB0.01	35.3867	RACE_Specific
MMRF_1579_1_BM_CD138pos_T1_KBS5U_L03509	WHITE	TMB_Germline	3	RACE_Specific
MMRF_1580_1_BM_CD138pos_T1_KBS5U_L03499	WHITE	TMB_DB0	24.8933	RACE_Specific
MMRF_1580_1_BM_CD138pos_T1_KBS5U_L03499	WHITE	TMB_DB0.001	29.2267	RACE_Specific
MMRF_1580_1_BM_CD138pos_T1_KBS5U_L03499	WHITE	TMB_DB0.01	34.3467	RACE_Specific
MMRF_1580_1_BM_CD138pos_T1_KBS5U_L03499	WHITE	TMB_Germline	3.88	RACE_Specific
MMRF_1583_1_BM_CD138pos_T1_KBS5U_L03475	WHITE	TMB_DB0	24.7333	RACE_Specific
MMRF_1583_1_BM_CD138pos_T1_KBS5U_L03475	WHITE	TMB_DB0.001	29.3733	RACE_Specific
MMRF_1583_1_BM_CD138pos_T1_KBS5U_L03475	WHITE	TMB_DB0.01	34.1067	RACE_Specific
MMRF_1583_1_BM_CD138pos_T1_KBS5U_L03475	WHITE	TMB_Germline	10.1333	RACE_Specific
MMRF_1586_1_BM_CD138pos_T1_KBS5U_L03477	WHITE	TMB_DB0	25.08	RACE_Specific
MMRF_1586_1_BM_CD138pos_T1_KBS5U_L03477	WHITE	TMB_DB0.001	29.5867	RACE_Specific
MMRF_1586_1_BM_CD138pos_T1_KBS5U_L03477	WHITE	TMB_DB0.01	34.52	RACE_Specific
MMRF_1586_1_BM_CD138pos_T1_KBS5U_L03477	WHITE	TMB_Germline	5.17333	RACE_Specific
MMRF_1587_1_BM_CD138pos_T1_KBS5U_L04120	WHITE	TMB_DB0	26.9067	RACE_Specific
MMRF_1587_1_BM_CD138pos_T1_KBS5U_L04120	WHITE	TMB_DB0.001	31.3867	RACE_Specific
MMRF_1587_1_BM_CD138pos_T1_KBS5U_L04120	WHITE	TMB_DB0.01	36	RACE_Specific
MMRF_1587_1_BM_CD138pos_T1_KBS5U_L04120	WHITE	TMB_Germline	8.34667	RACE_Specific
MMRF_1587_2_BM_CD138pos_T1_KHS5U_L11626	WHITE	TMB_DB0	28.2667	RACE_Specific
MMRF_1587_2_BM_CD138pos_T1_KHS5U_L11626	WHITE	TMB_DB0.001	32.72	RACE_Specific
MMRF_1587_2_BM_CD138pos_T1_KHS5U_L11626	WHITE	TMB_DB0.01	37.28	RACE_Specific
MMRF_1587_2_BM_CD138pos_T1_KHS5U_L11626	WHITE	TMB_Germline	11.16	RACE_Specific
MMRF_1588_1_BM_CD138pos_T1_KBS5U_L06417	WHITE	TMB_DB0	27.52	RACE_Specific
MMRF_1588_1_BM_CD138pos_T1_KBS5U_L06417	WHITE	TMB_DB0.001	31.8933	RACE_Specific
MMRF_1588_1_BM_CD138pos_T1_KBS5U_L06417	WHITE	TMB_DB0.01	36.7067	RACE_Specific
MMRF_1588_1_BM_CD138pos_T1_KBS5U_L06417	WHITE	TMB_Germline	3.8	RACE_Specific
MMRF_1589_1_BM_CD138pos_T1_KBS5U_L04122	WHITE	TMB_DB0	26.5467	RACE_Specific
MMRF_1589_1_BM_CD138pos_T1_KBS5U_L04122	WHITE	TMB_DB0.001	30.8133	RACE_Specific
MMRF_1589_1_BM_CD138pos_T1_KBS5U_L04122	WHITE	TMB_DB0.01	35.3867	RACE_Specific
MMRF_1589_1_BM_CD138pos_T1_KBS5U_L04122	WHITE	TMB_Germline	5.38667	RACE_Specific
MMRF_1593_1_BM_CD138pos_T1_KBS5U_L04123	WHITE	TMB_DB0	26.4133	RACE_Specific
MMRF_1593_1_BM_CD138pos_T1_KBS5U_L04123	WHITE	TMB_DB0.001	30.8533	RACE_Specific
MMRF_1593_1_BM_CD138pos_T1_KBS5U_L04123	WHITE	TMB_DB0.01	35.6133	RACE_Specific
MMRF_1593_1_BM_CD138pos_T1_KBS5U_L04123	WHITE	TMB_Germline	3.13333	RACE_Specific
MMRF_1595_1_BM_CD138pos_T1_KBS5U_L03484	WHITE	TMB_DB0	25.0133	RACE_Specific
MMRF_1595_1_BM_CD138pos_T1_KBS5U_L03484	WHITE	TMB_DB0.001	29.2933	RACE_Specific
MMRF_1595_1_BM_CD138pos_T1_KBS5U_L03484	WHITE	TMB_DB0.01	33.8133	RACE_Specific
MMRF_1595_1_BM_CD138pos_T1_KBS5U_L03484	WHITE	TMB_Germline	4.64	RACE_Specific
MMRF_1596_1_BM_CD138pos_T1_KBS5U_L04118	WHITE	TMB_DB0	26.7067	RACE_Specific
MMRF_1596_1_BM_CD138pos_T1_KBS5U_L04118	WHITE	TMB_DB0.001	31.12	RACE_Specific
MMRF_1596_1_BM_CD138pos_T1_KBS5U_L04118	WHITE	TMB_DB0.01	35.6933	RACE_Specific
MMRF_1596_1_BM_CD138pos_T1_KBS5U_L04118	WHITE	TMB_Germline	6.12	RACE_Specific
MMRF_1596_2_BM_CD138pos_T1_KHS5U_L19556	WHITE	TMB_DB0	27.32	RACE_Specific
MMRF_1596_2_BM_CD138pos_T1_KHS5U_L19556	WHITE	TMB_DB0.001	31.7067	RACE_Specific
MMRF_1596_2_BM_CD138pos_T1_KHS5U_L19556	WHITE	TMB_DB0.01	36.28	RACE_Specific
MMRF_1596_2_BM_CD138pos_T1_KHS5U_L19556	WHITE	TMB_Germline	6.92	RACE_Specific
MMRF_1597_1_BM_CD138pos_T2_KHS5U_K14087	WHITE	TMB_DB0	26.3867	RACE_Specific
MMRF_1597_1_BM_CD138pos_T2_KHS5U_K14087	WHITE	TMB_DB0.001	30.5333	RACE_Specific
MMRF_1597_1_BM_CD138pos_T2_KHS5U_K14087	WHITE	TMB_DB0.01	35.16	RACE_Specific
MMRF_1597_1_BM_CD138pos_T2_KHS5U_K14087	WHITE	TMB_Germline	3.77333	RACE_Specific
MMRF_1598_1_BM_CD138pos_T1_KHS5U_K14088	WHITE	TMB_DB0	27.6267	RACE_Specific
MMRF_1598_1_BM_CD138pos_T1_KHS5U_K14088	WHITE	TMB_DB0.001	32.04	RACE_Specific
MMRF_1598_1_BM_CD138pos_T1_KHS5U_K14088	WHITE	TMB_DB0.01	37.24	RACE_Specific
MMRF_1598_1_BM_CD138pos_T1_KHS5U_K14088	WHITE	TMB_Germline	4.33333	RACE_Specific
MMRF_1601_1_BM_CD138pos_T2_KBS5U_K11927	WHITE	TMB_DB0	25.7867	RACE_Specific
MMRF_1601_1_BM_CD138pos_T2_KBS5U_K11927	WHITE	TMB_DB0.001	30.1733	RACE_Specific
MMRF_1601_1_BM_CD138pos_T2_KBS5U_K11927	WHITE	TMB_DB0.01	34.9467	RACE_Specific
MMRF_1601_1_BM_CD138pos_T2_KBS5U_K11927	WHITE	TMB_Germline	2.78667	RACE_Specific
MMRF_1603_1_BM_CD138pos_T1_KBS5U_L03480	WHITE	TMB_DB0	26.1733	RACE_Specific
MMRF_1603_1_BM_CD138pos_T1_KBS5U_L03480	WHITE	TMB_DB0.001	30.68	RACE_Specific
MMRF_1603_1_BM_CD138pos_T1_KBS5U_L03480	WHITE	TMB_DB0.01	35.52	RACE_Specific
MMRF_1603_1_BM_CD138pos_T1_KBS5U_L03480	WHITE	TMB_Germline	4.30667	RACE_Specific
MMRF_1605_1_BM_CD138pos_T1_KBS5U_L04121	BLACK	TMB_DB0	27.5733	RACE_Specific
MMRF_1605_1_BM_CD138pos_T1_KBS5U_L04121	BLACK	TMB_DB0.001	29.6933	RACE_Specific
MMRF_1605_1_BM_CD138pos_T1_KBS5U_L04121	BLACK	TMB_DB0.01	36.9467	RACE_Specific
MMRF_1605_1_BM_CD138pos_T1_KBS5U_L04121	BLACK	TMB_Germline	6.05333	RACE_Specific
MMRF_1605_3_BM_CD138pos_T1_KHS5U_L08729	BLACK	TMB_DB0	31.2933	RACE_Specific
MMRF_1605_3_BM_CD138pos_T1_KHS5U_L08729	BLACK	TMB_DB0.001	33.52	RACE_Specific
MMRF_1605_3_BM_CD138pos_T1_KHS5U_L08729	BLACK	TMB_DB0.01	41.0533	RACE_Specific
MMRF_1605_3_BM_CD138pos_T1_KHS5U_L08729	BLACK	TMB_Germline	3.85333	RACE_Specific
MMRF_1607_1_BM_CD138pos_T2_KBS5U_K11921	BLACK	TMB_DB0	30.4133	RACE_Specific
MMRF_1607_1_BM_CD138pos_T2_KBS5U_K11921	BLACK	TMB_DB0.001	32.24	RACE_Specific
MMRF_1607_1_BM_CD138pos_T2_KBS5U_K11921	BLACK	TMB_DB0.01	39.0267	RACE_Specific
MMRF_1607_1_BM_CD138pos_T2_KBS5U_K11921	BLACK	TMB_Germline	3.30667	RACE_Specific
MMRF_1608_1_BM_CD138pos_T2_KBS5U_K11919	WHITE	TMB_DB0	25.9733	RACE_Specific
MMRF_1608_1_BM_CD138pos_T2_KBS5U_K11919	WHITE	TMB_DB0.001	31.4667	RACE_Specific
MMRF_1608_1_BM_CD138pos_T2_KBS5U_K11919	WHITE	TMB_DB0.01	36.92	RACE_Specific
MMRF_1608_1_BM_CD138pos_T2_KBS5U_K11919	WHITE	TMB_Germline	3.30667	RACE_Specific
MMRF_1610_1_BM_CD138pos_T2_KBS5U_L05361	WHITE	TMB_DB0	26.2	RACE_Specific
MMRF_1610_1_BM_CD138pos_T2_KBS5U_L05361	WHITE	TMB_DB0.001	30.5733	RACE_Specific
MMRF_1610_1_BM_CD138pos_T2_KBS5U_L05361	WHITE	TMB_DB0.01	35.4933	RACE_Specific
MMRF_1610_1_BM_CD138pos_T2_KBS5U_L05361	WHITE	TMB_Germline	3.81333	RACE_Specific
MMRF_1613_1_BM_CD138pos_T1_KHS5U_K14086	WHITE	TMB_DB0	27.4	RACE_Specific
MMRF_1613_1_BM_CD138pos_T1_KHS5U_K14086	WHITE	TMB_DB0.001	31.7867	RACE_Specific
MMRF_1613_1_BM_CD138pos_T1_KHS5U_K14086	WHITE	TMB_DB0.01	36.3467	RACE_Specific
MMRF_1613_1_BM_CD138pos_T1_KHS5U_K14086	WHITE	TMB_Germline	4.97333	RACE_Specific
MMRF_1614_1_BM_CD138pos_T2_KHS5U_K14085	WHITE	TMB_DB0	28.4533	RACE_Specific
MMRF_1614_1_BM_CD138pos_T2_KHS5U_K14085	WHITE	TMB_DB0.001	32.7333	RACE_Specific
MMRF_1614_1_BM_CD138pos_T2_KHS5U_K14085	WHITE	TMB_DB0.01	37.1333	RACE_Specific
MMRF_1614_1_BM_CD138pos_T2_KHS5U_K14085	WHITE	TMB_Germline	4.05333	RACE_Specific
MMRF_1617_1_BM_CD138pos_T1_KHS5U_K14084	WHITE	TMB_DB0	27.4133	RACE_Specific
MMRF_1617_1_BM_CD138pos_T1_KHS5U_K14084	WHITE	TMB_DB0.001	31.9867	RACE_Specific
MMRF_1617_1_BM_CD138pos_T1_KHS5U_K14084	WHITE	TMB_DB0.01	36.76	RACE_Specific
MMRF_1617_1_BM_CD138pos_T1_KHS5U_K14084	WHITE	TMB_Germline	2.97333	RACE_Specific
MMRF_1618_1_BM_CD138pos_T2_KHS5U_K14083	WHITE	TMB_DB0	27.8133	RACE_Specific
MMRF_1618_1_BM_CD138pos_T2_KHS5U_K14083	WHITE	TMB_DB0.001	32.08	RACE_Specific
MMRF_1618_1_BM_CD138pos_T2_KHS5U_K14083	WHITE	TMB_DB0.01	36.9067	RACE_Specific
MMRF_1618_1_BM_CD138pos_T2_KHS5U_K14083	WHITE	TMB_Germline	6.76	RACE_Specific
MMRF_1621_1_BM_CD138pos_T1_KHS5U_K14082	WHITE	TMB_DB0	32	RACE_Specific
MMRF_1621_1_BM_CD138pos_T1_KHS5U_K14082	WHITE	TMB_DB0.001	41.3067	RACE_Specific
MMRF_1621_1_BM_CD138pos_T1_KHS5U_K14082	WHITE	TMB_DB0.01	47.6533	RACE_Specific
MMRF_1621_1_BM_CD138pos_T1_KHS5U_K14082	WHITE	TMB_Germline	5.52	RACE_Specific
MMRF_1621_2_BM_CD138pos_T1_KBS5U_L05841	WHITE	TMB_DB0	31.2533	RACE_Specific
MMRF_1621_2_BM_CD138pos_T1_KBS5U_L05841	WHITE	TMB_DB0.001	40.64	RACE_Specific
MMRF_1621_2_BM_CD138pos_T1_KBS5U_L05841	WHITE	TMB_DB0.01	47.08	RACE_Specific
MMRF_1621_2_BM_CD138pos_T1_KBS5U_L05841	WHITE	TMB_Germline	3.34667	RACE_Specific
MMRF_1622_1_BM_CD138pos_T1_KBS5U_L05078	WHITE	TMB_DB0	28.1333	RACE_Specific
MMRF_1622_1_BM_CD138pos_T1_KBS5U_L05078	WHITE	TMB_DB0.001	32.3867	RACE_Specific
MMRF_1622_1_BM_CD138pos_T1_KBS5U_L05078	WHITE	TMB_DB0.01	37.2	RACE_Specific
MMRF_1622_1_BM_CD138pos_T1_KBS5U_L05078	WHITE	TMB_Germline	3.81333	RACE_Specific
MMRF_1624_1_BM_CD138pos_T1_KBS5U_L04304	WHITE	TMB_DB0	27.28	RACE_Specific
MMRF_1624_1_BM_CD138pos_T1_KBS5U_L04304	WHITE	TMB_DB0.001	31.6933	RACE_Specific
MMRF_1624_1_BM_CD138pos_T1_KBS5U_L04304	WHITE	TMB_DB0.01	36.2533	RACE_Specific
MMRF_1624_1_BM_CD138pos_T1_KBS5U_L04304	WHITE	TMB_Germline	6.94667	RACE_Specific
MMRF_1624_3_BM_CD138pos_T1_KHS5U_L21825	WHITE	TMB_DB0	28.12	RACE_Specific
MMRF_1624_3_BM_CD138pos_T1_KHS5U_L21825	WHITE	TMB_DB0.001	32.4533	RACE_Specific
MMRF_1624_3_BM_CD138pos_T1_KHS5U_L21825	WHITE	TMB_DB0.01	36.8667	RACE_Specific
MMRF_1624_3_BM_CD138pos_T1_KHS5U_L21825	WHITE	TMB_Germline	10.32	RACE_Specific
MMRF_1627_1_BM_CD138pos_T1_KBS5U_L04305	WHITE	TMB_DB0	26.48	RACE_Specific
MMRF_1627_1_BM_CD138pos_T1_KBS5U_L04305	WHITE	TMB_DB0.001	30.8933	RACE_Specific
MMRF_1627_1_BM_CD138pos_T1_KBS5U_L04305	WHITE	TMB_DB0.01	35.36	RACE_Specific
MMRF_1627_1_BM_CD138pos_T1_KBS5U_L04305	WHITE	TMB_Germline	5.61333	RACE_Specific
MMRF_1627_3_BM_CD138pos_T1_KHS5U_L12907	WHITE	TMB_DB0	26.2533	RACE_Specific
MMRF_1627_3_BM_CD138pos_T1_KHS5U_L12907	WHITE	TMB_DB0.001	30.6667	RACE_Specific
MMRF_1627_3_BM_CD138pos_T1_KHS5U_L12907	WHITE	TMB_DB0.01	35.1733	RACE_Specific
MMRF_1627_3_BM_CD138pos_T1_KHS5U_L12907	WHITE	TMB_Germline	5.8	RACE_Specific
MMRF_1628_1_BM_CD138pos_T2_KBS5U_K11922	WHITE	TMB_DB0	27.04	RACE_Specific
MMRF_1628_1_BM_CD138pos_T2_KBS5U_K11922	WHITE	TMB_DB0.001	31.52	RACE_Specific
MMRF_1628_1_BM_CD138pos_T2_KBS5U_K11922	WHITE	TMB_DB0.01	36.3067	RACE_Specific
MMRF_1628_1_BM_CD138pos_T2_KBS5U_K11922	WHITE	TMB_Germline	5.4	RACE_Specific
MMRF_1628_2_BM_CD138pos_T1_KHS5U_L21832	WHITE	TMB_DB0	28.12	RACE_Specific
MMRF_1628_2_BM_CD138pos_T1_KHS5U_L21832	WHITE	TMB_DB0.001	32.6	RACE_Specific
MMRF_1628_2_BM_CD138pos_T1_KHS5U_L21832	WHITE	TMB_DB0.01	37.3867	RACE_Specific
MMRF_1628_2_BM_CD138pos_T1_KHS5U_L21832	WHITE	TMB_Germline	5.08	RACE_Specific
MMRF_1629_1_BM_CD138pos_T2_KBS5U_K11924	WHITE	TMB_DB0	26.24	RACE_Specific
MMRF_1629_1_BM_CD138pos_T2_KBS5U_K11924	WHITE	TMB_DB0.001	30.8133	RACE_Specific
MMRF_1629_1_BM_CD138pos_T2_KBS5U_K11924	WHITE	TMB_DB0.01	36.1333	RACE_Specific
MMRF_1629_1_BM_CD138pos_T2_KBS5U_K11924	WHITE	TMB_Germline	3.50667	RACE_Specific
MMRF_1630_1_BM_CD138pos_T1_KBS5U_L04306	WHITE	TMB_DB0	26.2667	RACE_Specific
MMRF_1630_1_BM_CD138pos_T1_KBS5U_L04306	WHITE	TMB_DB0.001	30.8133	RACE_Specific
MMRF_1630_1_BM_CD138pos_T1_KBS5U_L04306	WHITE	TMB_DB0.01	35.84	RACE_Specific
MMRF_1630_1_BM_CD138pos_T1_KBS5U_L04306	WHITE	TMB_Germline	3.74667	RACE_Specific
MMRF_1633_1_BM_CD138pos_T1_KBS5U_L04307	BLACK	TMB_DB0	29.0133	RACE_Specific
MMRF_1633_1_BM_CD138pos_T1_KBS5U_L04307	BLACK	TMB_DB0.001	30.9867	RACE_Specific
MMRF_1633_1_BM_CD138pos_T1_KBS5U_L04307	BLACK	TMB_DB0.01	38	RACE_Specific
MMRF_1633_1_BM_CD138pos_T1_KBS5U_L04307	BLACK	TMB_Germline	3.92	RACE_Specific
MMRF_1634_1_BM_CD138pos_T2_KHS5U_K14079	WHITE	TMB_DB0	29	RACE_Specific
MMRF_1634_1_BM_CD138pos_T2_KHS5U_K14079	WHITE	TMB_DB0.001	33.76	RACE_Specific
MMRF_1634_1_BM_CD138pos_T2_KHS5U_K14079	WHITE	TMB_DB0.01	38.4533	RACE_Specific
MMRF_1634_1_BM_CD138pos_T2_KHS5U_K14079	WHITE	TMB_Germline	4.86667	RACE_Specific
MMRF_1637_1_BM_CD138pos_T1_KBS5U_L04308	WHITE	TMB_DB0	26.68	RACE_Specific
MMRF_1637_1_BM_CD138pos_T1_KBS5U_L04308	WHITE	TMB_DB0.001	31.0533	RACE_Specific
MMRF_1637_1_BM_CD138pos_T1_KBS5U_L04308	WHITE	TMB_DB0.01	36.1867	RACE_Specific
MMRF_1637_1_BM_CD138pos_T1_KBS5U_L04308	WHITE	TMB_Germline	6.22667	RACE_Specific
MMRF_1637_2_BM_CD138pos_T1_KHS5U_L19532	WHITE	TMB_DB0	27.36	RACE_Specific
MMRF_1637_2_BM_CD138pos_T1_KHS5U_L19532	WHITE	TMB_DB0.001	31.7467	RACE_Specific
MMRF_1637_2_BM_CD138pos_T1_KHS5U_L19532	WHITE	TMB_DB0.01	36.8667	RACE_Specific
MMRF_1637_2_BM_CD138pos_T1_KHS5U_L19532	WHITE	TMB_Germline	8.01333	RACE_Specific
MMRF_1638_1_BM_CD138pos_T1_KHS5U_L12926	WHITE	TMB_DB0	27.1867	RACE_Specific
MMRF_1638_1_BM_CD138pos_T1_KHS5U_L12926	WHITE	TMB_DB0.001	31.68	RACE_Specific
MMRF_1638_1_BM_CD138pos_T1_KHS5U_L12926	WHITE	TMB_DB0.01	36.6533	RACE_Specific
MMRF_1638_1_BM_CD138pos_T1_KHS5U_L12926	WHITE	TMB_Germline	4.04	RACE_Specific
MMRF_1639_1_BM_CD138pos_T1_KBS5U_L04309	BLACK	TMB_DB0	26.6267	RACE_Specific
MMRF_1639_1_BM_CD138pos_T1_KBS5U_L04309	BLACK	TMB_DB0.001	28.44	RACE_Specific
MMRF_1639_1_BM_CD138pos_T1_KBS5U_L04309	BLACK	TMB_DB0.01	36.24	RACE_Specific
MMRF_1639_1_BM_CD138pos_T1_KBS5U_L04309	BLACK	TMB_Germline	3.82667	RACE_Specific
MMRF_1639_2_BM_CD138pos_T1_KHS5U_L08648	BLACK	TMB_DB0	27.44	RACE_Specific
MMRF_1639_2_BM_CD138pos_T1_KHS5U_L08648	BLACK	TMB_DB0.001	29.2667	RACE_Specific
MMRF_1639_2_BM_CD138pos_T1_KHS5U_L08648	BLACK	TMB_DB0.01	37.1733	RACE_Specific
MMRF_1639_2_BM_CD138pos_T1_KHS5U_L08648	BLACK	TMB_Germline	3.54667	RACE_Specific
MMRF_1639_3_BM_CD138pos_T1_KHS5U_L11631	BLACK	TMB_DB0	30.9333	RACE_Specific
MMRF_1639_3_BM_CD138pos_T1_KHS5U_L11631	BLACK	TMB_DB0.001	32.7733	RACE_Specific
MMRF_1639_3_BM_CD138pos_T1_KHS5U_L11631	BLACK	TMB_DB0.01	40.5867	RACE_Specific
MMRF_1639_3_BM_CD138pos_T1_KHS5U_L11631	BLACK	TMB_Germline	6.22667	RACE_Specific
MMRF_1640_1_BM_CD138pos_T1_KBS5U_L04310	WHITE	TMB_DB0	25.1867	RACE_Specific
MMRF_1640_1_BM_CD138pos_T1_KBS5U_L04310	WHITE	TMB_DB0.001	30.6267	RACE_Specific
MMRF_1640_1_BM_CD138pos_T1_KBS5U_L04310	WHITE	TMB_DB0.01	36.0933	RACE_Specific
MMRF_1640_1_BM_CD138pos_T1_KBS5U_L04310	WHITE	TMB_Germline	8.26667	RACE_Specific
MMRF_1641_1_BM_CD138pos_T1_KBS5U_L04311	WHITE	TMB_DB0	24.7733	RACE_Specific
MMRF_1641_1_BM_CD138pos_T1_KBS5U_L04311	WHITE	TMB_DB0.001	28.9867	RACE_Specific
MMRF_1641_1_BM_CD138pos_T1_KBS5U_L04311	WHITE	TMB_DB0.01	33.8667	RACE_Specific
MMRF_1641_1_BM_CD138pos_T1_KBS5U_L04311	WHITE	TMB_Germline	8.41333	RACE_Specific
MMRF_1643_1_BM_CD138pos_T1_KBS5U_L04312	WHITE	TMB_DB0	26.16	RACE_Specific
MMRF_1643_1_BM_CD138pos_T1_KBS5U_L04312	WHITE	TMB_DB0.001	30.64	RACE_Specific
MMRF_1643_1_BM_CD138pos_T1_KBS5U_L04312	WHITE	TMB_DB0.01	35.28	RACE_Specific
MMRF_1643_1_BM_CD138pos_T1_KBS5U_L04312	WHITE	TMB_Germline	4.8	RACE_Specific
MMRF_1644_1_BM_CD138pos_T1_KBS5U_L04313	BLACK	TMB_DB0	29.8133	RACE_Specific
MMRF_1644_1_BM_CD138pos_T1_KBS5U_L04313	BLACK	TMB_DB0.001	31.32	RACE_Specific
MMRF_1644_1_BM_CD138pos_T1_KBS5U_L04313	BLACK	TMB_DB0.01	38.0267	RACE_Specific
MMRF_1644_1_BM_CD138pos_T1_KBS5U_L04313	BLACK	TMB_Germline	6.50667	RACE_Specific
MMRF_1645_1_BM_CD138pos_T1_KBS5U_L04822	BLACK	TMB_DB0	26.92	RACE_Specific
[truncated: 2,239 more rows]
